# Supplementary material for: ﻿Checklist of Rust Fungi (Basidiomycota, Pucciniales) and their hosts in Indiana, United States of America
Source: MycoKeys. 2025 Aug 29;121:167–235. doi: 10.3897/mycokeys.121.148853 (PMC12413621; doi:10.3897/mycokeys.121.148853)
Supplement: Supplementary material 1 — Number of rust specimens deposited in the Arthur Fungarium by number of specimens per Indiana county ranked from highest to lowest [file mycokeys-121-167-s001.xls]

## Sheet: Figure
Supplementary Table 1. Number of rust specimens deposited in the Arthur Fungarium by number of specimens per Indiana county ranked from highest to lowest.
	Indiana County	Specimens in PUR	Percentage of Total Specimens
1	Tippecanoe	2605	0.576838
2	Jasper	111	0.0245793
3	Montgomery	101	0.0223649
4	Hamilton	89	0.0197077
5	Putnam	89	0.0197077
6	Franklin	80	0.0177148
7	Fayette	74	0.0163862
8	Lawrence	74	0.0163862
9	Kosciusko	65	0.0143933
10	Porter	53	0.011736
11	Marion	49	0.0108503
12	LaGrange	43	0.0095217
13	Brown	41	0.00907883
14	St Joseph	39	0.00863596
15	Steuben	39	0.00863596
16	White	37	0.00819309
17	Warren	35	0.00775022
18	LaPorte	34	0.00752879
19	Fountain	31	0.00686448
20	Spencer	31	0.00686448
21	Lake	30	0.00664305
22	Carroll	29	0.00642161
23	Madison	29	0.00642161
24	Vigo	28	0.00620018
25	Henry	26	0.00575731
26	Posey	25	0.00553587
27	Orange	24	0.00531444
28	Parke	24	0.00531444
29	Wayne	24	0.00531444
30	Noble	23	0.005093
31	Warrick	23	0.005093
32	Marshall	21	0.00465013
33	Crawford	20	0.0044287
34	Johnson	20	0.0044287
35	Jefferson	19	0.00420726
36	Owen	19	0.00420726
37	Starke	19	0.00420726
38	Jackson	18	0.00398583
39	Newton	17	0.00376439
40	Martin	16	0.00354296
41	Washington	16	0.00354296
42	Gibson	15	0.00332152
43	Clark	14	0.00310009
44	Harrison	14	0.00310009
45	Perry	13	0.00287865
46	Pulaski	13	0.00287865
47	Clinton	12	0.00265722
48	Knox	12	0.00265722
49	Monroe	12	0.00265722
50	Benton	11	0.00243578
51	Cass	11	0.00243578
52	Fulton	11	0.00243578
53	Vanderburgh	10	0.00221435
54	Allen	9	0.00199291
55	Dubois	9	0.00199291
56	Jennings	9	0.00199291
57	Greene	8	0.00177148
58	Jay	7	0.00155004
59	Morgan	7	0.00155004
60	Bartholomew	6	0.00132861
61	Clay	6	0.00132861
62	Decatur	6	0.00132861
63	Delaware	6	0.00132861
64	Howard	6	0.00132861
65	Shelby	6	0.00132861
66	Wabash	6	0.00132861
67	Dearborn	5	0.00110717
68	Dekalb	5	0.00110717
69	Huntington	5	0.00110717
70	Ripley	5	0.00110717
71	Sullivan	5	0.00110717
72	Boone	4	0.00088574
73	Miami	4	0.00088574
74	Vermillion	4	0.00088574
75	Blackford	3	0.000664305
76	Floyd	3	0.000664305
77	Hendricks	3	0.000664305
78	Scott	3	0.000664305
79	Switzerland	3	0.000664305
80	Whitley	3	0.000664305
81	Daviess	2	0.00044287
82	Elkhart	2	0.00044287
83	Tipton	2	0.00044287
84	Adams	1	0.000221435
85	Grant	1	0.000221435
86	Pike	1	0.000221435
87	Randolph	1	0.000221435
88	Rush	1	0.000221435
89	Union	1	0.000221435
90	Wells	1	0.000221435
91	Hancock	0
92	Ohio	0
	Unknown	19	0.00420726
	Total number of specimens in PUR	4516	1
