# Supplementary material for: ﻿Checklist of Rust Fungi (Basidiomycota, Pucciniales) and their hosts in Indiana, United States of America
Source: MycoKeys. 2025 Aug 29;121:167–235. doi: 10.3897/mycokeys.121.148853 (PMC12413621; doi:10.3897/mycokeys.121.148853)
Supplement: Supplementary material 2 — Metadata of specimens evaluated in the study [file mycokeys-121-167-s002.xls]

## Sheet: List of Indiana Rust
PUR Code	Full Name	Type Status	Collectors [Aggregated]	Collection Date	Locality [Formatted]	State	Genus	Species Epitet
12781	Uromyces solidaginis-caricis	Holotype	Pollock, Walter P	1903.03.22	USA, Indiana, Fair Oaks	Indiana	Carex	varia
12781	Uromyces perigynius		Pollock, Walter P	1903.03.22	USA, Indiana, Fair Oaks	Indiana	Carex	varia
12359	Uromyces acuminatus		Bartholomew, Elam	1906.04.30	USA, Indiana, Fair Oaks	Indiana	Spartina	pectinata
19150	Puccinia graminis		Arthur, J C		USA, Indiana, Fair Oaks	Indiana	Agrostis	gigantea
34270	Puccinia helianthi		Arthur, J C	1903.03.13	USA, Indiana, Fair Oaks	Indiana	Helianthus	mollis
12360	Uromyces acuminatus		Arthur, J C	1903.03.14	USA, Indiana, Fair Oaks	Indiana	Spartina	pectinata
14270	Uromyces lespedezae-procumbentis		Arthur, J C	1903.03.14	USA, Indiana, Fair Oaks	Indiana	Lespedeza	capitata
18762	Puccinia emaculata		Arthur, J C	1903.03.14	USA, Indiana, Fair Oaks	Indiana	Panicum	virgatum
18765	Puccinia emaculata		Arthur, J C	1903.03.14	USA, Indiana, Fair Oaks	Indiana	Panicum	virgatum
17952	Puccinia andropogonis		Arthur, J C	1903.03.14	USA, Indiana, Fair Oaks	Indiana	Andropogon	gerardii
28041	Puccinia caricina		Arthur, J C	1903.03.14	USA, Indiana, Fair Oaks	Indiana	Carex	lacustris
29600	Puccinia dioicae		Arthur, J C	1903.03.14	USA, Indiana, Fair Oaks	Indiana	Carex	sp.
34260	Puccinia helianthi		Arthur, J C	1903.03.14	USA, Indiana, Fair Oaks	Indiana	Helianthus	mollis
34427	Puccinia helianthi		Arthur, J C	1903.03.14	USA, Indiana, Fair Oaks	Indiana	Helianthus	sp.
12668	Uromyces minutus		Arthur, J C	1903.03.22	USA, Indiana, Fair Oaks	Indiana	Carex	lanuginosa
30181	Puccinia dioicae		Arthur, J C	1903.03.22	USA, Indiana, Fair Oaks	Indiana	Carex	sp.
9024	Frommeëlla tormentillae		Arthur, J C	1903.03.22	USA, Indiana, Fair Oaks	Indiana	Potentilla	canadensis
12780	Uromyces perigynius		Arthur, J C	1903.05.03	USA, Indiana, Fair Oaks	Indiana	Carex	artitecta
28941	Puccinia cyperi		Arthur, J C	1903.06.13	USA, Indiana, Fair Oaks	Indiana	Conyza	canadensis
28864			Arthur, J C	1903.06.13	USA, Indiana, Fair Oaks	Indiana	Erigeron	strigosus
28864	Puccinia cyperi		Arthur, J C	1903.06.13	USA, Indiana, Fair Oaks	Indiana	Erigeron	strigosus
12399	Uromyces acuminatus		Arthur, J C	1903.06.14	USA, Indiana, Fair Oaks	Indiana	Spartina	pectinata
88395	Puccinia emaculata		Arthur, J C	1903.06.14	USA, Indiana, Fair Oaks	Indiana	Euphorbia	corollata
17950	Puccinia andropogonis		Arthur, J C	1903.06.14	USA, Indiana, Fair Oaks	Indiana	Andropogon	gerardii
26711	Puccinia eleocharidis		Arthur, J C	1903.06.14	USA, Indiana, Fair Oaks	Indiana	Eupatorium	perfoliatum
28793	Puccinia dioicae		Arthur, J C	1903.06.14	USA, Indiana, Fair Oaks	Indiana	Doellingeria	umbellata
66492	Puccinia helianthi		Arthur, J C	1903.06.14	USA, Indiana, Fair Oaks	Indiana	Helianthus	decapetalus
14268	Uromyces lespedezae-procumbentis		Arthur, J C	1903.10.31	USA, Indiana, Fair Oaks	Indiana	Lespedeza	capitata
31284	Puccinia polygoni-amphibii		Arthur, J C	1903.10.31	USA, Indiana, Fair Oaks	Indiana	Polygonum	amphibium
12371	Uromyces acuminatus		Arthur, J C	1903.11.01	USA, Indiana, Fair Oaks	Indiana	Spartina	pectinata
12401	Uromyces acuminatus		Arthur, J C	1903.11.01	USA, Indiana, Fair Oaks	Indiana	Spartina	pectinata
18574	Puccinia emaculata		Arthur, J C	1903.11.01	USA, Indiana, Fair Oaks	Indiana	Panicum	capillare
18717	Puccinia emaculata		Arthur, J C	1903.11.01	USA, Indiana, Fair Oaks	Indiana	Panicum	virgatum
17958	Puccinia andropogonis		Arthur, J C	1903.11.01	USA, Indiana, Fair Oaks	Indiana	Andropogon	gerardii
34119	Puccinia helianthi		Arthur, J C	1903.11.01	USA, Indiana, Fair Oaks	Indiana	Helianthus	divaricatus
9023	Frommeëlla tormentillae		Arthur, J C	1903.11.01	USA, Indiana, Fair Oaks	Indiana	Potentilla	canadensis
34265	Puccinia helianthi		Arthur, J C	1904.03.12	USA, Indiana, Fair Oaks	Indiana	Helianthus	mollis
18715	Puccinia emaculata		Arthur, J C	1904.05.12	USA, Indiana, Fair Oaks	Indiana	Panicum	virgatum
33193	Puccinia menthae		Arthur, J C	1904.05.12	USA, Indiana, Fair Oaks	Indiana	Monarda	punctata
9028	Frommeëlla tormentillae		Arthur, J C	1905.03.28	USA, Indiana, Fair Oaks	Indiana	Potentilla	canadensis
14260	Uromyces lespedezae-procumbentis		Arthur, J C; Kern, F D	1906.04.30	USA, Indiana, Fair Oaks	Indiana	Lespedeza	capitata
18598	Puccinia emaculata		Arthur, J C; Kern, F D	1906.04.30	USA, Indiana, Fair Oaks	Indiana	Panicum	capillare
18747	Puccinia emaculata		Arthur, J C; Kern, F D	1906.04.30	USA, Indiana, Fair Oaks	Indiana	Panicum	virgatum
30370	Puccinia bolleyana		Arthur, J C; Kern, F D	1906.04.30	USA, Indiana, Fair Oaks	Indiana	Carex	trichocarpa
27992	Puccinia caricina		Arthur, J C; Kern, F D	1906.04.30	USA, Indiana, Fair Oaks	Indiana	Carex	emoryi
28027	Puccinia caricina		Arthur, J C	1906.04.30	USA, Indiana, Fair Oaks	Indiana	Carex	lacustris
30042	Puccinia dioicae		Arthur, J C	1906.04.30	USA, Indiana, Fair Oaks	Indiana	Lactuca	canadensis
29914	Puccinia dioicae		Arthur, J C; Kern, F D	1906.04.30	USA, Indiana, Fair Oaks	Indiana	Carex	trichocarpa
30176	Puccinia dioicae		Arthur, J C; Kern, F D	1906.04.30	USA, Indiana, Fair Oaks	Indiana	Carex	sp.
29617	Puccinia dioicae		Arthur, J C; Kern, F D	1906.04.30	USA, Indiana, Fair Oaks	Indiana	Carex	sp.
29780	Puccinia dioicae		Kern, F D; Billings, T	1910.05.10	USA, Indiana, Fair Oaks	Indiana	Oenothera	biennis
30047	Puccinia dioicae		Kern, F D; Billings, T	1910.05.10	USA, Indiana, Fair Oaks	Indiana	Lactuca	canadensis
30100	Puccinia dioicae		Kern, F D; Billings, T	1910.05.10	USA, Indiana, Fair Oaks	Indiana	Lactuca	virosa
N39	Puccinia helianthi		Metcalfe, O B	1903.06.14	USA, Indiana, Fair Oaks	Indiana	Helianthus	mollis
460	Coleosporium vernoniae		Hedgcock, Geo G	1913.07.14	USA, Indiana, in forested area NE of Garrett Park	Indiana	Pinus	rigida
N6565	Coleosporium asterum		Hendershott, Mary	1988.05.03	USA, Indiana, Connersville	Indiana	Pinus	taeda
11383	Gymnosporangium juniperi-virginianae		Heizer, Joshua H	1911.08.24	USA, Indiana, Connersville	Indiana	Malus	sylvestris
43616	Coleosporium vernoniae		Himmel, Ed	1931.06.01	USA, Indiana, Jasper	Indiana	Pinus	nigra
56034	Puccinia circaeae		Cummins, George B	1958.08.22	USA, Indiana, McCormick’s Creek State Park, Spencer	Indiana	Circaea	lutetiana
56163	Puccinia marylandica		Cummins, George B	1958.08.22	USA, Indiana, McCormick’s Creek State Park, Spencer	Indiana	Sanicula	canadensis
56528	Coleosporium vernoniae		Cummins, George B	1958.08.22	USA, Indiana, McCormick’s Creek State Park, Spencer	Indiana	Vernonia	gigantea
56546	Coleosporium asterum		Cummins, George B	1958.08.22	USA, Indiana, McCormick’s Creek State Park, Spencer	Indiana	Solidago	canadensis
56547	Coleosporium asterum		Cummins, George B	1958.08.22	USA, Indiana, McCormick’s Creek State Park, Spencer	Indiana	Solidago	ulmifolia
56643	Frommeëlla tormentillae		Cummins, George B	1958.08.22	USA, Indiana, McCormick’s Creek State Park, Spencer	Indiana	Potentilla	canadensis
56096	Puccinia eatoniae		Cummins	1959.06.01	USA, Indiana, McCormick’s Creek State Park, Spencer	Indiana	Sphenopholis	obtusata
56062	Puccinia eatoniae		Cummins	1959.07.07	USA, Indiana, McCormick’s Creek State Park, Spencer	Indiana	Sphenopholis	sp.
56252	Puccinia recondita		Cummins, George B	1959.07.07	USA, Indiana, McCormick’s Creek State Park, Spencer	Indiana	Agrostis	perennans
56558	Coleosporium asterum		Ziller, W G	1958.08.22	USA, Indiana, McCormick’s Creek State Park, Spencer	Indiana	Solidago	altissima
56658	Kuehneola uredinis		Ziller, W G	1958.08.22	USA, Indiana, McCormick’s Creek State Park, Spencer	Indiana	Rubus	allegheniensis
40140	Puccinia circaeae		Deam, Chas C	1919.07.10	USA, Indiana, Forest Reserve near Tract 53	Indiana	Circaea	lutetiana
40135	Puccinia circaeae		Ludwig, C A	1917.08.08	USA, Indiana, Brookville	Indiana	Circaea	lutetiana
13836	Uromyces polygoni-avicularis		Ludwig, C A	1914.06.30	USA, Indiana, Brookville	Indiana	Polygonum	aviculare
23583	Puccinia brachypodii poae-nemoralis		Ludwig, C A	1915.05.14	USA, Indiana, Brookville	Indiana	Poa	pratensis
38141	Puccinia calcitrapae bardanae		Ludwig, C A	1916.09.05	USA, Indiana, Brookville	Indiana	Arctium	minus
30703	Puccinia asparagi		Ludwig, C A	1913.12.24	USA, Indiana, Brookville	Indiana	Asparagus	officinalis
30253	Puccinia bolleyana		Ludwig, C A	1914.06.13	USA, Indiana, Brookville	Indiana	Sambucus	canadensis
30693	Puccinia asparagi		Ludwig, C A	1914.12.26	USA, Indiana, Brookville	Indiana	Asparagus	officinalis
11522	Gymnosporangium juniperi-virginianae		Ludwig, C A	1915.05.07	USA, Indiana, Brookville	Indiana	Juniperus	virginiana
9267	Gymnoconia nitens		Ludwig, C A	1915.05.08	USA, Indiana, Brookville	Indiana	Rubus	flagellaris
30708	Puccinia asparagi		Ludwig, C A	1915.05.13	USA, Indiana, Brookville	Indiana	Asparagus	officinalis
38506	Puccinia hieracii		Ludwig, C A	1915.05.14	USA, Indiana, Brookville	Indiana	Taraxacum	officinale
11535	Gymnosporangium juniperi-virginianae		Ludwig, C A	1916.04.15	USA, Indiana, Brookville	Indiana	Juniperus	virginiana
17077	Uromyces asclepiadis		Ludwig, C A	1916.08.25	USA, Indiana, Brookville	Indiana	Asclepias	syriaca
11409	Gymnosporangium juniperi-virginianae		Ludwig, C A	1916.08.29	USA, Indiana, Brookville	Indiana	Malus	sylvestris
17472	Puccinia sorghi		Ludwig, C A	1916.08.31	USA, Indiana, Brookville	Indiana	Zea	mays
542	Coleosporium vernoniae		Ludwig, C A	1916.09.03	USA, Indiana, Brookville	Indiana	Vernonia	gigantea
25795	Puccinia recondita		Ludwig, C A	1916.09.05	USA, Indiana, Brookville	Indiana	Elymus	virginicus
10866	Gymnosporangium globosum		Ludwig, C A	1916.09.09	USA, Indiana, Brookville	Indiana	Crataegus	sp.
8724	Gymnoconia peckiana		Ludwig, C A	1916.09.09	USA, Indiana, Brookville	Indiana	Rubus	allegheniensis
10701	Gymnosporangium globosum		Ludwig, C A	1916.09.15	USA, Indiana, Brookville	Indiana	Crataegus	mollis
9110	Frommeëlla tormentillae		Ludwig, C A	1916.09.17	USA, Indiana, Brookville	Indiana	Potentilla	canadensis
9127	Frommeëlla tormentillae		Ludwig, C A	1916.09.17	USA, Indiana, Brookville	Indiana	Potentilla	canadensis
8865	Kuehneola uredinis		Ludwig, C A	1916.09.18	USA, Indiana, Brookville	Indiana	Rubus	allegheniensis
8858	Kuehneola uredinis		Ludwig, C A	1916.09.18	USA, Indiana, Brookville	Indiana	Rubus	allegheniensis
8866	Kuehneola uredinis		Ludwig, C A	1916.09.18	USA, Indiana, Brookville	Indiana	Rubus	allegheniensis
8884	Kuehneola uredinis		Ludwig, C A	1916.09.18	USA, Indiana, Brookville	Indiana	Rubus	allegheniensis
2827	Melampsora epitea		Ludwig, C A	1916.09.26	USA, Indiana, Brookville	Indiana	Salix	eriocephala
17075	Uromyces asclepiadis		Ludwig, C A	1916.09.29	USA, Indiana, Brookville	Indiana	Asclepias	syriaca
544	Coleosporium vernoniae		Ludwig, C A	1916.09.29	USA, Indiana, Brookville	Indiana	Vernonia	gigantea
19203	Puccinia graminis		Ludwig, C A	1917.08.18	USA, Indiana, Brookville	Indiana	Agrostis	gigantea
19763	Puccinia graminis		Ludwig, C A	1917.08.18	USA, Indiana, Brookville	Indiana	Phleum	pratense
38559	Puccinia hieracii		Ludwig, C A	1918.04.02	USA, Indiana, Brookville	Indiana	Taraxacum	officinale
40113	Puccinia circaeae		Wilson, Guy West	1907.08.01	USA, Indiana, Greencastle	Indiana	Circaea	lutetiana
16456	Uromyces euphorbiae		Cook, Mel T	1895.07.11	USA, Indiana, Greencastle	Indiana	Euphorbia	dentata
16454	Uromyces euphorbiae		Cook, Mel T	1896.09.11	USA, Indiana, Greencastle	Indiana	Euphorbia	dentata
35732	Puccinia podophylli		Cook, Mel	1897.01.01	USA, Indiana, Greencastle	Indiana	Podophyllum	peltatum
35731	Puccinia podophylli		Cook, Mel	1897.05.01	USA, Indiana, Greencastle	Indiana	Podophyllum	peltatum
38462	Puccinia hieracii		Not on Sheet	1907.07.29	USA, Indiana, Greencastle	Indiana	Taraxacum	officinale
10920	Gymnosporangium globosum		Underwood, L M	1892.04.14	USA, Indiana, Greencastle	Indiana	Juniperus	virginiana
10922	Gymnosporangium globosum		Underwood, L M	1894.01.01	USA, Indiana, Greencastle	Indiana	Juniperus	virginiana
25483	Puccinia recondita		Wils, Guy	1896.05.23	USA, Indiana, Greencastle	Indiana	Triticum	aestivum
29753	Puccinia dioicae		Wils, Guy	1896.07.01	USA, Indiana, Greencastle	Indiana	Oenothera	biennis
35733	Puccinia podophylli		Wilson, Guy West	1896.01.01	USA, Indiana, Greencastle	Indiana	Podophyllum	peltatum
25695	Puccinia recondita		Wilson, Guy West	1903.07.01	USA, Indiana, Greencastle	Indiana	Impatiens	pallida
16222	Uromyces euphorbiae		Wilson, Guy West	1907.07.29	USA, Indiana, Greencastle	Indiana	Chamaesyce	hyssopifolia
16461	Uromyces euphorbiae		Wilson, Guy West	1907.07.29	USA, Indiana, Greencastle	Indiana	Euphorbia	dentata
32598	Puccinia convolvuli		Wilson, Guy West	1907.07.29	USA, Indiana, Greencastle	Indiana	Calystegia	sepium
3374	Pucciniastrum hydrangeae		Arthur, J C	1890.08.25	USA, Indiana, Shades of Death (Shades State Park)	Indiana	Hydrangea	arborescens
27895	Puccinia caricina		Arthur, J C	1933.04.20	USA, Indiana, Howe	Indiana	Urtica	dioica
28756	Puccinia dioicae		Arthur, J C; Pipal, F J	1912.05.23	USA, Indiana, Howe	Indiana	Aster	sp.
29854	Puccinia dioicae		Arthur, J C	1912.05.23	USA, Indiana, Howe	Indiana	Carex	lanuginosa
27869	Puccinia caricina		Cunningham, Clara A	1904.06.03	USA, Indiana, South Bend	Indiana	Urtica	dioica
23562	Puccinia brachypodii poae-nemoralis		Cunningham, Clara A	1904.09.18	USA, Indiana, South Bend	Indiana	Poa	pratensis
17803	Puccinia andropogonis		Arthur, J C	1914.05.29	USA, Indiana, South Bend	Indiana	Comandra	umbellata
16211	Uromyces euphorbiae		Bartholomew, Elam	1917.09.24	USA, Indiana, South Bend	Indiana	Chamaesyce	hyssopifolia
27644	Puccinia caricina		Bartholomew, Elam	1917.09.24	USA, Indiana, South Bend	Indiana	Carex	lupuliformis
33132	Puccinia menthae		Bartholomew, Elam	1917.09.24	USA, Indiana, South Bend	Indiana	Monarda	fistulosa
34684	Puccinia cnici		Bartholomew, Elam	1917.09.22	USA, Indiana, South Bend	Indiana	Cirsium	vulgare
38532	Puccinia hieracii		Bartholomew, Elam	1917.08.24	USA, Indiana, South Bend	Indiana	Taraxacum	officinale
1370	Coleosporium asterum		Bartholomew, Elam	1917.09.24	USA, Indiana, South Bend	Indiana	Solidago	caesia
35641	Puccinia mariae-wilsoniae		Cunningham, Clara A	1904.05.05	USA, Indiana, South Bend	Indiana	Claytonia	virginica
23200	Puccinia eatoniae		Cunningham, Clara A	1904.05.12	USA, Indiana, South Bend	Indiana	Ranunculus	abortivus
12853	Uromyces ari-triphylli		Cunningham, Clara A; Selby, Warren	1904.06.03	USA, Indiana, South Bend	Indiana	Arisaema	triphyllum
1588	Coleosporium asterum		Cunningham, Clara A	1904.09.23	USA, Indiana, South Bend	Indiana	Solidago	rugosa
2876	Melampsora epitea		Cunningham, Clara A	1904.10.03	USA, Indiana, South Bend	Indiana	Salix	interior
12820	Uromyces ari-triphylli		Cunningham, Clara A	1905.05.21	USA, Indiana, South Bend	Indiana	Arisaema	triphyllum
35756	Puccinia podophylli		Cunningham, Clara A	1905.05.21	USA, Indiana, South Bend	Indiana	Podophyllum	peltatum
23222	Puccinia eatoniae		Cunningham, Clara A	1906.05.29	USA, Indiana, South Bend	Indiana	Ranunculus	abortivus
8686	Gymnoconia peckiana		Not on Sheet	1909.06.01	USA, Indiana, South Bend	Indiana	Rubus	allegheniensis
41112	Puccinia xanthii		Arthur, J C; Ludwig, C A	1913.12.28	USA, Indiana, French Lick	Indiana	Xanthium	strumarium
13417	Uromyces silphii		Arthur, J C; Ludwig, C A	1913.12.28	USA, Indiana, French Lick	Indiana	Juncus	tenuis
30308	Puccinia bolleyana		Arthur, J C; Ludwig, C A	1913.12.28	USA, Indiana, French Lick	Indiana	Carex	frankii
30299	Puccinia bolleyana		Arthur, J C; Ludwig, C A	1913.12.28	USA, Indiana, French Lick	Indiana	Carex	frankii
30364	Puccinia bolleyana		Arthur, J C; Ludwig, C A	1913.12.28	USA, Indiana, French Lick	Indiana	Carex	lurida
30365	Puccinia bolleyana		Arthur, J C; Ludwig, C A	1913.12.28	USA, Indiana, French Lick	Indiana	Carex	lurida
30795	Puccinia smilacis		Arthur, J C; Ludwig, C A	1913.12.28	USA, Indiana, French Lick	Indiana	Smilax	glauca
29522	Puccinia dioicae		Arthur, J C; Ludwig, C A	1913.12.28	USA, Indiana, French Lick	Indiana	Carex	vulpinoidea
9121	Frommeëlla tormentillae		Arthur, J C; Ludwig, C A	1913.12.28	USA, Indiana, French Lick	Indiana	Potentilla	canadensis
29521	Puccinia dioicae		Arthur, J C	1913.12.29	USA, Indiana, French Lick	Indiana	Carex	vulpinoidea
49886	Puccinia substriata		Cummins, George B	1941.10.15	USA, Indiana, Oaktown	Indiana	Paspalum	setaceum
11416	Gymnosporangium juniperi-virginianae		Jackson, H S	1916.10.06	USA, Indiana, Paoli	Indiana	Malus	sylvestris
11401	Gymnosporangium juniperi-virginianae		Brown, H U	1912.08.05	USA, Indiana, Paoli	Indiana	Malus	sylvestris
19485	Puccinia graminis		Jackson, H S	1915.09.27	USA, Indiana, Paoli	Indiana	Elymus	virginicus
21429	Puccinia schedonnardi		Jackson, H S	1916.10.06	USA, Indiana, Paoli	Indiana	Muhlenbergia	schreberi
37375	Puccinia conoclinii		Pipal, F J	1916.11.09	USA, Indiana, Paoli	Indiana	Eupatorium	coelestinum
11334	Gymnosporangium juniperi-virginianae		Latta, W C	1890.08.13	USA, Indiana, Edwardsville	Indiana	Malus	sylvestris
11375	Gymnosporangium juniperi-virginianae		Richards, M W	1912.07.26	USA, Indiana, Loogootee	Indiana	Malus	sylvestris
11396	Gymnosporangium juniperi-virginianae		Richards, M W	1912.07.26	USA, Indiana, Loogootee	Indiana	Malus	sylvestris
11364	Gymnosporangium juniperi-virginianae		Richards, M W	1912.07.25	USA, Indiana, Worthington, orchard of J.B. Record	Indiana	Malus	sylvestris
11382	Gymnosporangium juniperi-virginianae		Richards, M W	1912.07.27	USA, Indiana, Borden, McKinley Orchard	Indiana	Malus	sylvestris
11388	Gymnosporangium juniperi-virginianae		Richards, M W	1912.07.12	USA, Indiana, Seymour, Jackson Orchard Co.	Indiana	Malus	sylvestris
11399	Gymnosporangium juniperi-virginianae		Richards, M W	1912.08.01	USA, Indiana, Cambridge City, orchard of H.A. Whitley	Indiana	Malus	sylvestris
15801	Uromyces appendiculatus appendiculatus		Alley, Roy	1914.08.18	USA, Indiana, Metamora	Indiana	Strophostyles	helvola
16505	Uromyces euphorbiae		Alley, Roy	1914.08.18	USA, Indiana, Metamora	Indiana	Euphorbia	dentata
15297	Uromyces trifolii-repentis fallens		Arthur, J C	1897.08.21	USA, Indiana, Cone	Indiana	Trifolium	pratense
38119	Puccinia calcitrapae bardanae		Bisby, G R	1916.05.17	USA, Indiana, Colfax, opposite station	Indiana	Arctium	minus
15820	Uromyces appendiculatus appendiculatus		Clore, L B	1915.10.01	USA, Indiana, LaPorte	Indiana	Strophostyles	helvola
15830	Uromyces appendiculatus appendiculatus		Cook, Mel T	1896.09.11	USA, Indiana, Fern near Greencastle	Indiana	Strophostyles	umbellata
55866	Puccinia sporoboli robusta		Cummins; Tuite	1958.06.20	USA, Indiana, Ogden Dunes	Indiana	Maianthemum	stellatum
55865	Puccinia sporoboli robusta		Cummins; Tuite	1958.06.20	USA, Indiana, Ogden Dunes	Indiana	Maianthemum	stellatum
56386	Puccinia sporoboli robusta		Cummins, George B	1958.09.05	USA, Indiana, Ogden Dunes	Indiana	Calamovilfa	longifolia
56949	Puccinia poarum		Cummins, George B	1942.10.22	USA, Indiana, Ogden Dunes	Indiana	Koeleria	macrantha
66853	Uromyces triquetrus		Cummins; Linte	1958.06.20	USA, Indiana, Ogden Dunes	Indiana	Hypericum	sp.
55888	Puccinia andropogonis		Cummins; Tuite	1958.06.20	USA, Indiana, Ogden Dunes	Indiana	Schizachyrium	scoparium
55887	Puccinia emaculata		Cummins; Tuite	1958.06.28	USA, Indiana, Ogden Dunes	Indiana	Panicum	virgatum
56247	Puccinia emaculata		Cummins, George B	1958.09.05	USA, Indiana, Ogden Dunes	Indiana	Panicum	virgatum
56385	Puccinia sporoboli robusta		Cummins, George B	1958.09.05	USA, Indiana, Dunes State Park, near Tremont	Indiana	Calamovilfa	longifolia
55929	Puccinia amphigena		Cummins, George B	1958.09.05	USA, Indiana, Dunes State Park, near Tremont	Indiana	Calamovilfa	longifolia
55928	Puccinia amphigena		Cummins, George B	1958.09.05	USA, Indiana, Dunes State Park, near Tremont	Indiana	Calamovilfa	longifolia
55930	Puccinia amphigena		Cummins, George B	1958.09.05	USA, Indiana, Dunes State Park, near Tremont	Indiana	Calamovilfa	longifolia
55927	Puccinia amphigena		Cummins, George B	1958.09.05	USA, Indiana, Dunes State Park, near Tremont	Indiana	Calamovilfa	longifolia
56387	Puccinia sporoboli robusta		Cummins, George B; Hiratsuka, Y	1959.09.10	USA, Indiana, US 12, 1 mi. W of Ogden Dunes	Indiana	Calamovilfa	longifolia
55951	Puccinia andropogonis		Cummins, George B	1959.09.10	USA, Indiana, US 12, 1 mi. W of Ogden Dunes	Indiana	Schizachyrium	scoparium
23514	Puccinia brachypodii poae-nemoralis		Fisher, E M	1890.11.01	USA, Indiana, Urmeyville	Indiana	Poa	pratensis
43143	Aecidium (Incertae sedis) hydnoideum		Fisher, E M	1890.01.01	USA, Indiana, Urmeyville	Indiana	Dirca	palustris
25731	Puccinia recondita		Fisher, E M	1890.07.25	USA, Indiana, Urmeyville	Indiana	Agrostis	perennans
25730	Puccinia recondita		Fisher, E M	1890.07.29	USA, Indiana, Urmeyville	Indiana	Agrostis	perennans
21416	Puccinia schedonnardi		Fisher, E M	1890.07.29	USA, Indiana, Urmeyville	Indiana	Muhlenbergia	schreberi
12090	Uromyces amphidymus		Fischer, E M	1890.08.01	USA, Indiana, Urmeyville	Indiana	Glyceria	septentrionalis
17032	Uromyces asclepiadis		Fisher, E M	1890.08.01	USA, Indiana, Urmeyville	Indiana	Asclepias	syriaca
31365	Puccinia polygoni-amphibii		Fisher, E M	1890.08.01	USA, Indiana, Urmeyville	Indiana	Polygonum	punctatum
N6271	Puccinia helianthi		Fisher, E M	1890.08.01	USA, Indiana, Urmeyville	Indiana	Helianthus	strumosus
2828	Melampsora epitea		Fisher, E M	1890.10.01	USA, Indiana, Urmeyville	Indiana	Salix	eriocephala
31363	Puccinia polygoni-amphibii		Fisher, E M	1890.10.01	USA, Indiana, Urmeyville	Indiana	Polygonum	punctatum
12681	Uromyces valens		Fischer, E M	1890.11.01	USA, Indiana, Urmeyville	Indiana	Carex	lupulina
15260	Uromyces trifolii-repentis fallens		Hoffer, G N	1913.08.05	USA, Indiana, along shore Lake Winona	Indiana	Trifolium	pratense
38010	Puccinia calcitrapae centaureae		Hoffer, G N	1914.06.26	USA, Indiana, Winona Lake	Indiana	Cirsium	sp.
28763	Puccinia dioicae		Hoffer, G N	1912.06.22	USA, Indiana, Winona Lake	Indiana	Aster	sp.
29475	Puccinia dioicae		Hoffer, G N	1914.06.26	USA, Indiana, Winona Lake	Indiana	Carex	tribuloides
26366	Puccinia angustata		Hoffer, Geo N; Haas, A R	1914.08.26	USA, Indiana, Winona Lake	Indiana	Eriophorum	virginicum
31020	Puccinia cypripedii		Hoffer, G N	1914.08.26	USA, Indiana, Winona Lake	Indiana	Calopogon	tuberosus
15857	Uromyces appendiculatus appendiculatus		Hoffer, G N	1915.08.28	USA, Indiana, 2 mi. S of Grayville	Indiana	Strophostyles	umbellata
39562	Puccinia malvacearum		Arthur, J C	1914.05.29	USA, Indiana, Niles	Indiana	Malva	rotundifolia
12450	Uromyces acuminatus		Arthur, J C; Ford, H E	1915.04.05	USA, Indiana, DeMotte	Indiana	Spartina	sp.
12910	Uromyces ari-triphylli		Arthur, J C	1915.06.22	USA, Indiana, DeMotte	Indiana	Arisaema	triphyllum
13043	Uromyces ari-triphylli		Arthur, J C	1915.06.22	USA, Indiana, DeMotte	Indiana	Peltandra	virginica
23295	Puccinia eatoniae		Arthur, J C	1915.06.22	USA, Indiana, DeMotte	Indiana	Sphenopholis	intermedia
22691	Puccinia seymouriana		Arthur, J C	1915.06.22	USA, Indiana, DeMotte	Indiana	Cephalanthus	occidentalis
22746	Puccinia seymouriana		Arthur, J C; Ford, H E	1915.04.06	USA, Indiana, DeMotte	Indiana	Spartina	pectinata
22747	Puccinia seymouriana		Arthur, J C; Ford, H E	1915.04.06	USA, Indiana, DeMotte	Indiana	Spartina	pectinata
22740	Puccinia seymouriana		Arthur, J C; Ford, H E	1915.04.06	USA, Indiana, DeMotte	Indiana	Spartina	pectinata
19981	Puccinia sessilis		Arthur, J C	1915.06.22	USA, Indiana, DeMotte	Indiana	Iris	versicolor
18696	Puccinia emaculata		Arthur, J C	1915.06.22	USA, Indiana, DeMotte	Indiana	Euphorbia	corollata
26166	Puccinia angustata		Arthur, J C	1915.06.22	USA, Indiana, DeMotte	Indiana	Lycopus	uniflorus
35813	Puccinia podophylli		Arthur, J C	1915.06.22	USA, Indiana, DeMotte	Indiana	Podophyllum	peltatum
29796	Puccinia dioicae		Arthur, J C	1915.06.22	USA, Indiana, DeMotte	Indiana	Oenothera	biennis
29910	Puccinia dioicae		Arthur, J C; Ford, H E	1915.04.06	USA, Indiana, DeMotte	Indiana	Carex	trichocarpa
29909	Puccinia dioicae		Arthur, J C; Ford, H E	1915.04.05	USA, Indiana, DeMotte	Indiana	Carex	trichocarpa
29687	Puccinia dioicae		Arthur, J C; Ford, H E	1915.04.06	USA, Indiana, DeMotte	Indiana	Dulichium	arundinaceum
14349	Uromyces lespedezae-procumbentis		Arthur, J C; Fromme, F D	1913.11.06	USA, Indiana, DeMotte	Indiana	Lespedeza	hirta
2195	Melampsora abietis-canadensis		Arthur, J C; Fromme, F D	1913.11.06	USA, Indiana, DeMotte	Indiana	Populus	grandidentata
8938	Kuehneola uredinis		Arthur, J C; Fromme, F D	1913.11.06	USA, Indiana, DeMotte	Indiana	Rubus	hispidus
22736	Puccinia seymouriana		Ford, H E	1915.04.05	USA, Indiana, DeMotte	Indiana	Spartina	pectinata
12962	Uromyces ari-triphylli		Arthur, J C	1915.06.22	USA, Indiana, De Motte	Indiana	Arisaema	dracontium
21369	Puccinia schedonnardi		Arthur, J C; Ford, H E	1915.04.06	USA, Indiana, De Motte	Indiana	Muhlenbergia	mexicana
28978			Arthur, J C	1915.05.22	USA, Indiana, De Motte	Indiana	Solidago	altissima
28978	Puccinia dioicae		Arthur, J C	1915.05.22	USA, Indiana, De Motte	Indiana	Solidago	altissima
29982	Puccinia dioicae		Arthur, J C; Ford, H E	1915.04.05	USA, Indiana, De Motte	Indiana	Carex	sp.
27490	Puccinia caricina		Arthur, J C; Ford, H E	1915.04.06	USA, Indiana, Kankakee River, DeMotte	Indiana	Carex	crinita
27814	Puccinia caricina		Arthur, J C; Ford, H E	1915.04.06	USA, Indiana, Kankakee River, DeMotte	Indiana	Carex	sp.
45210	Uromyces silphii		Arthur, J C	1930.11.20	USA, Indiana, Shades of Death	Indiana	Juncus	tenuis
47901	Puccinia menthae		Bains, R C	1937.07.14	USA, Indiana, Bremen	Indiana	Mentha	spicata
48141	Puccinia menthae		Cummins, George B	1938.08.08	USA, Indiana, Bremen	Indiana	Mentha	spicata
10856	Gymnosporangium globosum		Baldwin, C H	1912.07.24	USA, Indiana, Irvington	Indiana	Crataegus	sp.
30714	Puccinia asparagi		Balzer, H	1915.07.19	USA, Indiana, Granger	Indiana	Asparagus	officinalis
61647	Puccinia tomipara		Barnes	1878.07.18	USA, Indiana, Otis	Indiana	Bromus	ciliatus
29759	Puccinia dioicae		Arthur, J C	1883.06.22	USA, Indiana, Otis	Indiana	Oenothera	biennis
6606	Pileolaria brevipes		Arthur, J C	1883.06.22	USA, Indiana, Otis	Indiana	Toxicodendron	radicans
39584	Puccinia malvacearum		Bartholomew, Elam	1917.09.20	USA, Indiana, Three Rivers	Indiana	Malva	rotundifolia
1701	Coleosporium asterum		Bartholomew, E	1917.09.25	USA, Indiana, open roadside, Michigan City	Indiana	Solidago	ulmifolia
30671	Puccinia asparagi		Beatty, Frank E	1900.09.17	USA, Indiana, Covington	Indiana	Asparagus	officinalis
44818	Triphragmium ulmariae		Bechtel, A R	1933.05.31	USA, Indiana, Darlington	Indiana	Filipendula	rubra
18892	Puccinia graminis		Beeson, K E	1923.07.30	USA, Indiana, along Tippecanoe River, Monticello	Indiana	Berberis	canadensis
11931	Uromyces seditiosus		Bethel, E	1910.08.29	USA, Indiana, Washington, near right of way B. & O. Ry.	Indiana	Aristida	ramosissima
23216	Puccinia eatoniae		Arthur, J C	1889.05.10	USA, Indiana, Greensburg	Indiana	Ranunculus	abortivus
32799	Puccinia menthae		Arthur, J C	1889.06.24	USA, Indiana, Perrysville	Indiana	Blephilia	hirsuta
41023	Puccinia lobeliae		Arthur, J C	1889.07.20	USA, Indiana, Perrysville	Indiana	Lobelia	syphilitica
26045	Puccinia obtecta		Wright, S G	1889.07.24	USA, Indiana, Perrysville	Indiana	Schoenoplectus	tabernaemontani
17003	Uromyces asclepiadis		Arthur, J C	1890.08.23	USA, Indiana, Muncie	Indiana	Asclepias	syriaca
30342	Puccinia bolleyana		Arthur, J C	1890.08.24	USA, Indiana, Indianapolis	Indiana	Carex	lurida
25551	Puccinia recondita		Haneisen, Wm C	1914.06.27	USA, Indiana, Indianapolis	Indiana	Triticum	aestivum
17054	Uromyces asclepiadis		Tracy, S M	1890.08.23	USA, Indiana, Indianapolis	Indiana	Asclepias	syriaca
16466	Uromyces euphorbiae		Wilson, Guy West	1905.08.22	USA, Indiana, Indianapolis	Indiana	Euphorbia	dentata
30297	Puccinia bolleyana		Arthur, J C	1891.03.19	USA, Indiana, Lebanon	Indiana	Carex	frankii
31037	Puccinia polygoni-amphibii		Arthur, J C	1893.05.18	USA, Indiana, Terre Haute	Indiana	Geranium	maculatum
31899	Puccinia violae		Arthur, J C	1893.05.18	USA, Indiana, Terre Haute	Indiana	Viola	papilionacea
28632	Puccinia dioicae		Arthur, J C	1893.05.18	USA, Indiana, Terre Haute	Indiana	Aster	cordifolius
38419	Puccinia hieracii		Arthur, J C	1893.05.18	USA, Indiana, Terre Haute	Indiana	Taraxacum	officinale
9069	Frommeëlla tormentillae		Arthur, J C	1893.05.18	USA, Indiana, Terre Haute	Indiana	Potentilla	canadensis
25488	Puccinia recondita		Arthur, J C	1899.05.17	USA, Indiana, Terre Haute	Indiana	Triticum	aestivum
24004	Puccinia recondita		Cox, Ulysses O; Fromme, F D	1914.10.30	USA, Indiana, Terre Haute	Indiana	Secale	cereale
8534	Phragmidium speciosum		Arthur, J C	1894.05.17	USA, Indiana, Rochester	Indiana	Rosa	humilis
6935	Tranzschelia fusca		Arthur, J C	1894.05.17	USA, Indiana, Rochester	Indiana	Anemone	quinquefolia
31038	Puccinia polygoni-amphibii		Arthur, J C	1901.06.01	USA, Indiana, Romney	Indiana	Geranium	maculatum
66444	Puccinia bolleyana		Arthur, J C	1902.04.27	USA, Indiana, NE of Lafayette along Wildcat Creek	Indiana	Carex	lurida
22701	Puccinia seymouriana		Arthur, J C	1903.03.23	USA, Indiana, English Lake	Indiana	Spartina	pectinata
12362	Uromyces acuminatus		Arthur, J C	1905.03.23	USA, Indiana, English Lake	Indiana	Spartina	pectinata
13456	Uromyces silphii		Arthur, J C	1905.03.23	USA, Indiana, English Lake	Indiana	Juncus	tenuis
18764	Puccinia emaculata		Arthur, J C	1905.03.23	USA, Indiana, English Lake	Indiana	Panicum	virgatum
17956	Puccinia andropogonis		Arthur, J C	1905.03.23	USA, Indiana, English Lake	Indiana	Andropogon	gerardii
10917	Gymnosporangium globosum		Arthur, J C	1903.05.22	USA, Indiana, Madison	Indiana	Juniperus	virginiana
36332	Puccinia difformis		Arthur, J C	1903.05.22	USA, Indiana, Madison	Indiana	Galium	aparine
9132	Frommeëlla tormentillae		Demaree, J B	1914.08.23	USA, Indiana, Madison	Indiana	Potentilla	canadensis
1266	Coleosporium asterum		Demaree, J B	1914.08.28	USA, Indiana, Madison	Indiana	Callistephus	chinensis
14650	Uromyces hedysari-paniculati		Demaree, J B	1914.09.01	USA, Indiana, Madison	Indiana	Desmodium	paniculatum
33097	Puccinia menthae		Demaree, J B	1914.09.04	USA, Indiana, Madison	Indiana	Monarda	fistulosa
30315	Puccinia bolleyana		Demaree, J B	1916.04.22	USA, Indiana, Madison	Indiana	Carex	frankii
38390	Puccinia hieracii		Johnson, A G	1910.05.08	USA, Indiana, Madison	Indiana	Taraxacum	erythrospermum
38473	Puccinia hieracii		Johnson, A G	1910.05.08	USA, Indiana, Madison	Indiana	Taraxacum	officinale
25473	Puccinia recondita		Johnson, A G	1910.06.21	USA, Indiana, Madison	Indiana	Triticum	aestivum
37362	Puccinia conoclinii		Thomas, R N	1924.11.15	USA, Indiana, Madison	Indiana	Eupatorium	coelestinum
25780	Puccinia recondita		Arthur, J C	1903.05.22	USA, Indiana, Madison (Clifty ravine)	Indiana	Elymus	virginicus
15289	Uromyces trifolii-repentis fallens		Kellerman, W A	1903.08.12	USA, Indiana, Angola	Indiana	Trifolium	pratense
19493	Puccinia graminis		Cheney, L S	1919.08.19	USA, Indiana, Angola	Indiana	Schedonorus	pratensis
14858	Uromyces viciae-fabae		Kellerman, W A	1903.08.10	USA, Indiana, Angola	Indiana	Lathyrus	venosus
13338	Uromyces silphii		Kellerman, W A	1903.08.12	USA, Indiana, Angola	Indiana	Juncus	dudleyi
19128	Puccinia graminis		Kellerman, W A	1903.08.12	USA, Indiana, Angola	Indiana	Agrostis	gigantea
19280	Puccinia graminis		Kellerman, W A	1903.08.12	USA, Indiana, Angola	Indiana	Avena	sativa
26266	Puccinia angustata		Kellerman, W A	1903.08.12	USA, Indiana, Angola	Indiana	Scirpus	cyperinus
27999	Puccinia caricina		Kellerman, W A	1903.08.12	USA, Indiana, Angola	Indiana	Carex	emoryi
28030	Puccinia caricina		Kellerman, W A	1903.08.12	USA, Indiana, Angola	Indiana	Carex	lacustris
2207	Melampsora abietis-canadensis		Kellerman, W A	1903.08.12	USA, Indiana, Angola	Indiana	Populus	tremuloides
2875	Melampsora epitea		Kellerman, W A	1903.08.12	USA, Indiana, Angola	Indiana	Salix	interior
2414	Melampsora paradoxa		Kellerman, W A	1903.08.12	USA, Indiana, Angola	Indiana	Salix	amygdaloides
30673	Puccinia asparagi		Kellerman, W A	1903.08.12	USA, Indiana, Angola	Indiana	Asparagus	officinalis
32927	Puccinia menthae		Kellerman, W A	1903.08.12	USA, Indiana, Angola	Indiana	Mentha	canadensis
33114	Puccinia menthae		Kellerman, W A	1903.08.12	USA, Indiana, Angola	Indiana	Monarda	fistulosa
34121	Puccinia helianthi		Kellerman, W A	1903.08.12	USA, Indiana, Angola	Indiana	Helianthus	decapetalus
34148	Puccinia helianthi		Kellerman, W A	1903.08.12	USA, Indiana, Angola	Indiana	Helianthus	giganteus
34166	Puccinia helianthi		Kellerman, W A	1903.08.12	USA, Indiana, Angola	Indiana	Helianthus	grosseserratus
34665	Puccinia cnici		Kellerman, W A	1903.08.12	USA, Indiana, Angola	Indiana	Cirsium	vulgare
N6475	Melampsoridium betulinum		Kellerman, W A	1903.08.12	USA, Indiana, Angola	Indiana	Betula	alleghaniensis
1390	Coleosporium asterum		Kellerman, W A	1903.08.12	USA, Indiana, Angola	Indiana	Solidago	canadensis
1173	Coleosporium asterum		Kellerman, W A	1903.08.12	USA, Indiana, Angola	Indiana	Symphyotrichum	puniceum
1638	Coleosporium asterum		Kellerman, W A	1903.08.12	USA, Indiana, Angola	Indiana	Solidago	gigantea
17009	Uromyces asclepiadis		Kellerman, W A	1904.08.12	USA, Indiana, Angola	Indiana	Asclepias	syriaca
34441	Puccinia helianthi		Arthur, J C	1903.11.01	USA, Indiana, Fair Oaks (swamp E of town by RR tracks, Commandra spot)	Indiana	Helianthus	sp.
22700	Puccinia seymouriana		Arthur, J C	1905.03.23	USA, Indiana, English Lake, lake shore	Indiana	Spartina	pectinata
7436	Prospodium transformans		Arthur, J C	1906.03.03	USA, Indiana, Lafayette	Indiana	Tecoma	stans
35768	Puccinia podophylli		Arthur, J C	1907.05.30	USA, Indiana, Lafayette	Indiana	Podophyllum	peltatum
17864	Puccinia andropogonis		Billings, Tho	1910.06.11	USA, Indiana, Lafayette	Indiana	Penstemon	alpinus
17909	Puccinia andropogonis		Billings, Thos	1910.06.20	USA, Indiana, Lafayette	Indiana	Penstemon	hirsutus
19733	Puccinia graminis		Bethel, E	1915.12.23	USA, Indiana, Lafayette	Indiana	Phleum	pratense
50589	Puccinia andropogonis		Cummins, George B	1942.05.24	USA, Indiana, Lafayette	Indiana	Penstemon	hirsutus
35734	Puccinia podophylli		Golden, K E	1895.05.06	USA, Indiana, Lafayette	Indiana	Podophyllum	peltatum
7440			Kern, F D	1905.06.14	USA, Indiana, Lafayette	Indiana	Tecoma	stans
7440	Prospodium transformans		Kern, F D	1905.06.14	USA, Indiana, Lafayette	Indiana	Tecoma	stans
7442	Prospodium transformans		Kern, F D	1905.07.10	USA, Indiana, Lafayette	Indiana	Tecoma	stans
12565	Uromyces lineolatus		Johnson, A G	1908.04.29	USA, Indiana, Lafayette	Indiana	Cicuta	maculata
17350	Puccinia sorghi		Mains, E B	1924.06.17	USA, Indiana, Lafayette	Indiana	Oxalis	corniculata
17912	Puccinia andropogonis		Olive, E W	1906.05.15	USA, Indiana, Lafayette	Indiana	Penstemon	hirsutus
35717	Puccinia podophylli		Riddle, Claude	1899.05.02	USA, Indiana, Lafayette	Indiana	Podophyllum	peltatum
21431	Puccinia schedonnardi		Wilson, Guy West	1905.09.25	USA, Indiana, Lafayette	Indiana	Muhlenbergia	schreberi
12858	Uromyces ari-triphylli		Arthur, J C; Kern, F D	1906.05.26	USA, Indiana, New Harmony	Indiana	Arisaema	triphyllum
35770	Puccinia podophylli		Arthur, J C; Kern, F D	1906.05.26	USA, Indiana, New Harmony	Indiana	Podophyllum	peltatum
28818	Puccinia dioicae		Arthur, J C	1906.05.26	USA, Indiana, New Harmony	Indiana	Erigeron	annuus
32802	Puccinia menthae		Not on Sheet	1906.05.26	USA, Indiana, New Harmony	Indiana	Blephilia	hirsuta
31251	Puccinia polygoni-amphibii		Arthur, J C	1907.10.13	USA, Indiana, Lima	Indiana	Polygonum	amphibium
29516	Puccinia dioicae		Arthur, J C	1907.10.20	USA, Indiana, Lima	Indiana	Carex	vulpinoidea
29904	Puccinia dioicae		Potter, George L	1907.10.23	USA, Indiana, Lima	Indiana	Carex	stipata
22702	Puccinia seymouriana		Potter, Geo	1907.10.24	USA, Indiana, Lima	Indiana	Spartina	pectinata
22522	Puccinia sparganioides		Arthur, J C	1907.10.13	USA, Indiana, Lima (Howe)	Indiana	Spartina	pectinata
28171	Puccinia caricina		Arthur, J C	1907.10.13	USA, Indiana, Lima (Howe)	Indiana	Carex	sp.
14460	Uromyces lespedezae-procumbentis		Arthur, J C; Potter, Geo L	1907.10.20	USA, Indiana, Lima (Howe)	Indiana	Lespedeza	virginica
26807	Puccinia eleocharidis		Arthur, J C	1907.10.20	USA, Indiana, Lima (Howe)	Indiana	Eleocharis	palustris
29895	Puccinia dioicae		Arthur, J C	1907.10.20	USA, Indiana, Vicinity of Lima	Indiana	Carex	sparganioides
29385	Puccinia dioicae		Arthur, J C	1907.10.20	USA, Indiana, Vicinity of Lima	Indiana	Carex	sparganioides
29543	Puccinia dioicae		Arthur, J C	1907.10.21	USA, Indiana, 1 mi. north of LaGrange	Indiana	Carex	vulpinoidea
30352	Puccinia bolleyana		Arthur, J C	1907.10.21	USA, Indiana, Lagrange	Indiana	Carex	lurida
28193	Puccinia caricina		Arthur, J C	1907.10.21	USA, Indiana, Lagrange	Indiana	Carex	sp.
42489	Puccinia antirrhini		Hissong, C M	1915.01.29	USA, Indiana, Lagrange	Indiana	Antirrhinum	majus
11415	Gymnosporangium juniperi-virginianae		Truipp, H E	1915.07.15	USA, Indiana, Lagrange	Indiana	Malus	sylvestris
2413	Melampsora paradoxa		Arthur, J C	1907.10.21	USA, Indiana, Shipshewana	Indiana	Salix	amygdaloides
28176	Puccinia caricina		Arthur, J C	1907.10.21	USA, Indiana, Topeka	Indiana	Carex	sp.
13802	Uromyces polygoni-avicularis		Funk, S C	1909.09.01	USA, Indiana, Warsaw	Indiana	Polygonum	aviculare
23540	Puccinia brachypodii poae-nemoralis		Kern, F D; Johnson, A G	1909.11.28	USA, Indiana, Carmel	Indiana	Poa	pratensis
16278	Uromyces euphorbiae		Kern, F D; Johnson, A G	1909.11.28	USA, Indiana, Carmel	Indiana	Chamaesyce	hyssopifolia
25806	Puccinia recondita		Kern, F D; Johnson, A G	1909.11.28	USA, Indiana, Carmel	Indiana	Elymus	virginicus
30309	Puccinia bolleyana		Kern, F D; Johnson, A G	1909.11.28	USA, Indiana, Carmel	Indiana	Carex	frankii
19682	Puccinia graminis		Learn, C D	1910.08.14	USA, Indiana, Carmel	Indiana	Phleum	pratense
22067	Puccinia coronata avenae		Ringo, R S	1910.07.19	USA, Indiana, Poland	Indiana	Avena	sativa
11506	Gymnosporangium juniperi-virginianae		Ringo, R S	1910.07.01	USA, Indiana, Poland	Indiana	Juniperus	virginiana
19794	Puccinia graminis		Ringo, R S	1910.07.01	USA, Indiana, Poland	Indiana	Secale	cereale
10717	Gymnosporangium globosum		Ringo, R S	1910.07.10	USA, Indiana, Poland	Indiana	Crataegus	mollis
22074	Puccinia coronata avenae		Johnson, A G	1910.08.06	USA, Indiana, Richmond	Indiana	Avena	sativa
11320	Gymnosporangium juniperi-virginianae		Helms, Jos S	1904.09.26	USA, Indiana, Richmond	Indiana	Malus	sylvestris
19169	Puccinia graminis		Johnson, A G	1910.08.06	USA, Indiana, Richmond	Indiana	Agrostis	gigantea
19691	Puccinia graminis		Johnson, A G	1910.08.06	USA, Indiana, Richmond	Indiana	Phleum	pratense
19863	Puccinia graminis		Johnson, A G	1910.08.06	USA, Indiana, Richmond	Indiana	Triticum	aestivum
25466	Puccinia recondita		Johnson, A G	1910.08.06	USA, Indiana, Richmond	Indiana	Triticum	aestivum
13906	Uromyces polygoni-avicularis		Miller, R B	1911.08.15	USA, Indiana, Thorntown	Indiana	Polygonum	erectum
15319	Uromyces trifolii-repentis fallens		Pipal, F J	1911.10.26	USA, Indiana, Gosport	Indiana	Trifolium	pratense
23613	Puccinia brachypodii poae-nemoralis		Pipal, F J	1911.10.26	USA, Indiana, Gosport	Indiana	Poa	sp.
13460	Uromyces silphii		Pipal, F J	1911.10.26	USA, Indiana, Gosport	Indiana	Juncus	tenuis
23169	Puccinia windsoriae		Pipal, F J	1911.10.26	USA, Indiana, Gosport	Indiana	Tridens	flavus
21428	Puccinia schedonnardi		Pipal, F J	1911.10.26	USA, Indiana, Gosport	Indiana	Muhlenbergia	schreberi
26206	Puccinia angustata		Pipal, F J	1911.10.26	USA, Indiana, Gosport	Indiana	Scirpus	atrovirens
30306	Puccinia bolleyana		Pipal, F J	1911.10.26	USA, Indiana, Gosport	Indiana	Carex	frankii
29570	Puccinia dioicae		Arthur, J C	1912.05.23	USA, Indiana, Howe (Twin Lakes)	Indiana	Carex	sp.
29590	Puccinia dioicae		Arthur, J C	1912.05.23	USA, Indiana, Howe (Twin Lakes)	Indiana	Carex	sp.
27751	Puccinia caricina		Arthur, J C	1912.05.23	USA, Indiana, Pigeon River, near Howe	Indiana	Carex	stricta
27805	Puccinia caricina		Arthur, J C	1912.05.23	USA, Indiana, Pigeon River, near Howe	Indiana	Carex	sp.
30051	Puccinia dioicae		Arthur, J C	1912.05.23	USA, Indiana, Twin Lakes, Howe	Indiana	Lactuca	canadensis
15341	Uromyces trifolii-repentis fallens		Massman, F	1912.08.14	USA, Indiana, Treaty	Indiana	Trifolium	pratense
30485	Puccinia obscura		Arthur, J C	1913.05.06	USA, Indiana, Waveland “Shades”	Indiana	Luzula	intermedia
30486	Puccinia obscura		Kern, F D; Adams, J F	1913.05.16	USA, Indiana, Waveland “Shades”	Indiana	Luzula	intermedia
38355	Puccinia hieracii		Arthur, J C	1913.05.16	USA, Indiana, Shades, Waveland	Indiana	Hieracium	scabrum
31857	Puccinia violae		Arthur, J C	1913.05.16	USA, Indiana, Waveland, “Shades”; shaded woodland	Indiana	Viola	missouriensis
35797	Puccinia podophylli		Arthur, J C	1913.05.16	USA, Indiana, Waveland (”Shades”)	Indiana	Podophyllum	peltatum
39570	Puccinia malvacearum		Anderson, H W	1913.06.01	USA, Indiana, Saugatuck	Indiana	Malva	rotundifolia
23572	Puccinia brachypodii poae-nemoralis		Ludwig, C A	1913.06.24	USA, Indiana, near Everton	Indiana	Poa	pratensis
12969	Uromyces ari-triphylli		Ludwig, C A	1913.06.24	USA, Indiana, near Everton	Indiana	Arisaema	dracontium
12897	Uromyces ari-triphylli		Ludwig, C A	1913.06.24	USA, Indiana, near Everton	Indiana	Arisaema	triphyllum
30247	Puccinia bolleyana		Ludwig, C A	1913.06.24	USA, Indiana, near Everton	Indiana	Sambucus	canadensis
27425	Puccinia caricina		Ludwig, C A	1913.06.24	USA, Indiana, near Everton	Indiana	Carex	blanda
27395	Puccinia caricina		Ludwig, C A	1913.06.24	USA, Indiana, near Everton	Indiana	Carex	blanda
29504	Puccinia dioicae		Ludwig, C A	1913.06.24	USA, Indiana, near Everton	Indiana	Carex	vulpinoidea
43153	Aecidium (Incertae sedis) hydnoideum		Ludwig, C A	1913.06.24	USA, Indiana, near Everton	Indiana	Dirca	palustris
35803	Puccinia podophylli		Ludwig, C A	1913.06.24	USA, Indiana, near Everton	Indiana	Podophyllum	peltatum
22731	Puccinia seymouriana		Arthur, J C; Fromme, F D	1913.11.06	USA, Indiana, DeMotte, Indiana Garden	Indiana	Spartina	pectinata
12661	Uromyces americanus		Arthur, J C; Fromme, F D	1913.11.06	USA, Indiana, Indian Garden, DeMotte	Indiana	Schoenoplectus	tabernaemontani
12593	Uromyces lineolatus		Arthur, J C; Fromme, F D	1913.11.06	USA, Indiana, Indian Garden, DeMotte	Indiana	Bolboschoenus	fluviatilis
29848	Puccinia dioicae		Arthur, J C; Fromme, F D	1913.11.06	USA, Indiana, Indian Garden, DeMotte	Indiana	Carex	laeviculmis
29975	Puccinia dioicae		Arthur, J C; Fromme, F D	1913.11.06	USA, Indiana, near depot, Shelly	Indiana	Carex	sp.
12415	Uromyces acuminatus		Arthur, J C; Fromme, F D	1913.11.06	USA, Indiana, Shelby	Indiana	Spartina	pectinata
18772	Puccinia emaculata		Arthur, J C; Fromme, F D	1913.11.06	USA, Indiana, Shelby	Indiana	Panicum	virgatum
45148	Uromyces acuminatus		Jackson, H S	1920.10.14	USA, Indiana, Shelby	Indiana	Spartina	pectinata
25351	Puccinia recondita		Arthur, J C; Fromme, F D	1913.11.07	USA, Indiana, Grape Island, DeMotte	Indiana	Glyceria	grandis
22540	Puccinia sparganioides		Arthur, J C; Fromme, F D	1913.11.07	USA, Indiana, Grape Island, DeMotte	Indiana	Spartina	pectinata
29623	Puccinia dioicae		Arthur, J C; Fromme, F D	1913.11.07	USA, Indiana, Grape Island, DeMotte	Indiana	Carex	sp.
12595	Uromyces lineolatus		Arthur, J C; Fromme, F D	1913.11.07	USA, Indiana, Hodge Ditch, DeMotte	Indiana	Bolboschoenus	fluviatilis
29847	Puccinia dioicae		Arthur, J C; Fromme, F D	1913.11.07	USA, Indiana, Hodge Ditch, DeMotte	Indiana	Carex	laeviculmis
22733	Puccinia seymouriana		Arthur, J C; Fromme, F D	1913.11.07	USA, Indiana, Hodge Ditch, DeMotte; near apocynum no cephalanthus nearby	Indiana	Spartina	pectinata
13415	Uromyces silphii		Arthur, J C; Fromme, F D	1913.11.07	USA, Indiana, Thayer	Indiana	Juncus	tenuis
18746	Puccinia emaculata		Arthur, J C; Fromme, F D	1913.11.07	USA, Indiana, Thayer	Indiana	Panicum	virgatum
26497	Puccinia canaliculata		Arthur, J C; Fromme, F D	1913.11.07	USA, Indiana, Thayer	Indiana	Cyperus	strigosus
29183	Puccinia dioicae		Arthur, J C; Fromme, F D	1913.11.07	USA, Indiana, Thayer	Indiana	Carex	cephaloidea
29965	Puccinia dioicae		Arthur, J C; Fromme, F D	1913.11.07	USA, Indiana, Thayer	Indiana	Carex	sp.
39567	Puccinia malvacearum		Anderson, H W	1914.05.29	USA, Indiana, near Niles	Indiana	Malva	rotundifolia
15755	Uromyces appendiculatus appendiculatus		Nicholson, E S	1915.08.30	USA, Indiana, Vallonia	Indiana	Phaseolus	vulgaris
11373	Gymnosporangium juniperi-virginianae		Nicholson, E S	1913.03.19	USA, Indiana, Vallonia	Indiana	Malus	sylvestris
38120	Puccinia calcitrapae bardanae		Jackson, H S; Pipal, F J	1916.05.13	USA, Indiana, Colfax	Indiana	Arctium	minus
22109	Puccinia coronata avenae		Osner, G A	1916.07.27	USA, Indiana, Griffith	Indiana	Avena	sativa
38143	Puccinia calcitrapae bardanae		Ludwig, C A	1918.04.23	USA, Indiana, Brookville (Blooming Grove Village)	Indiana	Arctium	minus
22120	Puccinia coronata avenae		Not on Sheet	1921.08.21	USA, Indiana, Indiana	Indiana	Avena	sativa
12237	Uromyces acuminatus		Mains, E B	1917.06.01	USA, Indiana, Indiana	Indiana	Polygonatum	biflorum
89438	Puccinia dayi		Not on Sheet		USA, Indiana, Indiana	Indiana	Lysimachia	ciliata
40315	Puccinia dayi		Not on Sheet		USA, Indiana, Indiana	Indiana	Lysimachia	ciliata
40317	Puccinia dayi		Not on Sheet		USA, Indiana, Indiana	Indiana	Lysimachia	ciliata
49806	Puccinia dayi		Not on Sheet		USA, Indiana, Indiana	Indiana	Lysimachia	ciliata
40328	Puccinia dayi		Not on Sheet		USA, Indiana, Indiana	Indiana	Lysimachia	ciliata
40320	Puccinia dayi		Not on Sheet		USA, Indiana, Indiana	Indiana	Lysimachia	ciliata
40324	Puccinia dayi		Not on Sheet		USA, Indiana, Indiana	Indiana	Lysimachia	ciliata
56210	Puccinia punctata		Not on Sheet		USA, Indiana, Indiana	Indiana	Galium	triflorum
35721	Puccinia podophylli		Not on Sheet	1902.05.10	USA, Indiana, Indiana	Indiana	Podophyllum	peltatum
			Arthur, J C		USA, Indiana, Indiana	Indiana
44699	Phragmidium speciosum		Alcorn, C A	1933.05.19	USA, Indiana, Aurora	Indiana	Rosa	sp.
30690	Puccinia asparagi		Breyfogle, L C	1899.10.05	USA, Indiana, Crown Point	Indiana	Asparagus	officinalis
19712	Puccinia graminis		Billings, Thomas	1911.01.04	USA, Indiana, Station Greenhouse, Lafayette	Indiana	Phleum	pratense
10719	Gymnosporangium globosum		C, E; Orton, C R	1911.10.04	USA, Indiana, Fort Wayne	Indiana	Crataegus	mollis
23122	Puccinia windsoriae		Cheney, L G	1918.11.28	USA, Indiana, Mt. Vernon	Indiana	Tridens	flavus
35794	Puccinia podophylli		Johnson, A G	1910.05.14	USA, Indiana, Mt. Vernon	Indiana	Podophyllum	peltatum
19688	Puccinia graminis		Johnson, A G	1910.08.09	USA, Indiana, Mt. Vernon	Indiana	Phleum	pratense
19702	Puccinia graminis		Cheney, L S	1919.07.29	USA, Indiana, Kendallville	Indiana	Phleum	pratense
19236	Puccinia graminis		Cheney, L S	1919.08.09	USA, Indiana, Lakeville	Indiana	Alopecurus	aristulatus
21990	Puccinia coronata		Cheney, L S	1919.08.09	USA, Indiana, Lakeville	Indiana	Alopecurus	aequalis
45782	Puccinia montanensis		Cheney, L S	1919.08.26	USA, Indiana, Portland, alt. 37.0	Indiana	Elymus	sp.
N5139	Uromyces lespedezae-procumbentis		Coulter, John M; Barnes, Charles R	1897.01.01	USA, Indiana, Hanover	Indiana	Lespedeza	virginica
49881	Uromyces andropogonis		Cummins, George B	1941.10.14	USA, Indiana, Hanover	Indiana	Andropogon	virginicus
11407	Gymnosporangium juniperi-virginianae		Coe, Ira	1913.09.09	USA, Indiana, Rensselaer	Indiana	Malus	sylvestris
31042	Puccinia polygoni-amphibii		Colton, C G	1915.05.24	USA, Indiana, La Porte	Indiana	Geranium	maculatum
45021	Gymnosporangium globosum		Cummins, George B	1930.05.30	USA, Indiana, Turkey Run	Indiana	Crataegus	punctata
46078	Puccinia caricina		Cummins, George B	1930.05.30	USA, Indiana, Turkey Run	Indiana	Ribes	cynosbati
46980	Puccinia hieracii		Cummins, George B	1931.07.31	USA, Indiana, Vincennes	Indiana	Taraxacum	officinale
45883	Puccinia recondita		Cummins, George B	1931.08.09	USA, Indiana, Ladoga	Indiana	Elymus	virginicus
44734	Phragmidium americanum		Cummins, George B	1931.08.16	USA, Indiana, Walton	Indiana	Rosa	setigera
45877	Puccinia recondita		Cummins, George B	1931.08.16	USA, Indiana, Walton	Indiana	Elymus	canadensis
46334	Puccinia dioicae		Cummins, George B	1931.08.16	USA, Indiana, Walton	Indiana	Oenothera	biennis
46665	Puccinia lateripes		Cummins, George B	1931.08.16	USA, Indiana, Walton	Indiana	Ruellia	strepens
45015	Gymnosporangium globosum		Cummins, George B	1933.09.24	USA, Indiana, Wea Creek Bluffs, Easton	Indiana	Crataegus	mollis
45287	Uromyces hedysari-paniculati		Cummins, George B	1934.08.21	USA, Indiana, Marengo	Indiana	Desmodium	sp.
45270	Uromyces lespedezae-procumbentis		Cummins, George B	1934.08.21	USA, Indiana, Marengo	Indiana	Lespedeza	intermedia
45397	Uromyces spermacoces		Cummins, George B	1934.08.21	USA, Indiana, Marengo	Indiana	Diodia	teres
47479	Aecidium (Incertae sedis) hydnoideum		Cummins, George B	1936.06.16	USA, Indiana, Turkey Run State Park	Indiana	Dirca	palustris
63284	Puccinia recondita		Cummins; Cunningham	1963.07.15	USA, Indiana, Turkey Run State Park	Indiana	Elymus	virginicus
47892	Puccinia cnici-oleracei		Cummins, George B; Zumstein, R B	1937.07.10	USA, Indiana, E of Delphi	Indiana	Aster	sp.
48566	Uromyces triquetrus		Cummins, George B	1939.07.24	USA, Indiana, Jasper-Pulaski Game Preserve, S of San Pierre	Indiana	Hypericum	ellipticum
48568	Puccinia cyperi		Cummins, George B	1939.07.24	USA, Indiana, Medaryville	Indiana	Cyperus	filiculmis
49894	Puccinia andropogonis		Cummins, George B	1941.09.19	USA, Indiana, Medaryville	Indiana	Andropogon	gerardii
50594	Puccinia emaculata		Cummins, George B	1942.06.15	USA, Indiana, Medaryville	Indiana	Euphorbia	corollata
50587	Puccinia andropogonis		Cummins, George B	1942.06.15	USA, Indiana, Medaryville	Indiana	Comandra	umbellata
50586	Puccinia andropogonis		Cummins, George B	1942.06.15	USA, Indiana, Medaryville	Indiana	Penstemon	hirsutus
N5595	Puccinia andropogonis		Not on Sheet	1941.06.18	USA, Indiana, Medaryville	Indiana	Comandra	umbellata
49895	Puccinia andropogonis		Cummins, George B	1941.09.26	USA, Indiana, Montmorenci	Indiana	Andropogon	gerardii
49896	Puccinia andropogonis		Cummins, George B	1941.09.26	USA, Indiana, Otterbein	Indiana	Andropogon	gerardii
49901	Puccinia schedonnardi		Cummins, George B	1941.10.13	USA, Indiana, 3 mi. S of North Vernon	Indiana	Muhlenbergia	schreberi
49879	Uromyces andropogonis		Cummins, George B	1941.10.14	USA, Indiana, English	Indiana	Andropogon	elliottii
49878	Puccinia smilacis		Cummins, George B	1941.10.14	USA, Indiana, Scottsburg	Indiana	Smilax	glauca
12913	Uromyces ari-triphylli		Weir, James R	1911.05.01	USA, Indiana, Scottsburg	Indiana	Arisaema	triphyllum
49880	Uromyces andropogonis		Cummins, George B	1941.10.15	USA, Indiana, Huntingburg	Indiana	Andropogon	virginicus
11832	Uromyces seditiosus		Jackson, H S	1922.05.25	USA, Indiana, Huntingburg	Indiana	Plantago	aristata
50582	Puccinia poarum		Cummins, George B	1942.06.25	USA, Indiana, U.S. 12, 5 mi. E of Gary	Indiana	Liatris	scariosa
50583	Puccinia poarum		Cummins, George B	1942.06.25	USA, Indiana, U.S. 12, 5 mi. E of Gary	Indiana	Koeleria	macrantha
N6188	Puccinia veronicarum		Cummins, George B	1949.07.12	USA, Indiana, Monon	Indiana	Veronicastrum	virginicum
11425	Gymnosporangium juniperi-virginianae		Pipal, F J	1913.09.09	USA, Indiana, Monon	Indiana	Malus	sylvestris
52508	Puccinia seymouriana		Cummins, George B	1950.06.14	USA, Indiana, Reynolds	Indiana	Cephalanthus	occidentalis
55871	Puccinia eatoniae		Cummins	1958.06.27	USA, Indiana, Reynolds	Indiana	Sphenopholis	intermedia
N5491	Puccinia seymouriana		Cummins, George B	1950.06.22	USA, Indiana, Worthington	Indiana	Cephalanthus	occidentalis
11384	Gymnosporangium juniperi-virginianae		Record, Byron	1912.06.28	USA, Indiana, Worthington	Indiana	Malus	sylvestris
54724	Puccinia graminis		Cummins, George B	1956.09.17	USA, Indiana, Agronomy Farm, Klondike	Indiana	Phleum	pratense
54726	Puccinia graminis		Cummins, George B	1956.09.17	USA, Indiana, Agronomy Farm, Klondike	Indiana	Phleum	pratense
55884	Puccinia recondita		Cummins, George B	1958.06.07	USA, Indiana, near North Webster	Indiana	Thalictrum	pubescens
56631	Melampsora medusae		Cummins, George B	1958.06.07	USA, Indiana, near North Webster	Indiana	Larix	laricina
55889	Puccinia emaculata		Cummins; Tuite	1958.06.20	USA, Indiana, US 12 near Ogden Dunes	Indiana	Euphorbia	corollata
55891	Puccinia emaculata		Cummins; Tuite	1958.06.20	USA, Indiana, US 12 near Ogden Dunes	Indiana	Euphorbia	corollata
55890	Puccinia poarum		Cummins; Linte	1958.06.28	USA, Indiana, US 12 near Ogden Dunes	Indiana	Liatris	spheroidea
56579	Gymnosporangium juniperi-virginianae		Cummins, George B	1958.08.22	USA, Indiana, McCormick Creek State Park, Spencer	Indiana	Juniperus	virginiana
56286	Puccinia recondita		Cummins, George B	1958.08.22	USA, Indiana, Trail 4 near Fire tower, McCormick’s Creek State Park, Spencer	Indiana	Agrostis	perennans
56402	Puccinia tenuis		Cummins, George B	1958.08.22	USA, Indiana, McCormick’s Creek	Indiana	Eupatorium	rugosum
56642	Gymnoconia peckiana		Cummins, George B	1958.08.22	USA, Indiana, McCormick’s Creek State Park	Indiana	Rubus	allegheniensis
56400	Puccinia tenuis		Cummins, George B	1959.06.01	USA, Indiana, McCormick’s Creek State Park	Indiana	Eupatorium	rugosum
56401	Puccinia tenuis		Cummins, George B	1959.07.07	USA, Indiana, McCormick’s Creek State Park	Indiana	Eupatorium	rugosum
56287	Puccinia recondita		Cummins, George B	1958.09.01	USA, Indiana, Turkey Run State Park, near Lieber Memorial, Marshall	Indiana	Agrostis	perennans
56118	Puccinia graminis		Cummins, George B	1958.10.01	USA, Indiana, Agronomy Farm, near West Lafayette	Indiana	Phleum	pratense
56253	Puccinia recondita		Cummins, George B	1958.10.16	USA, Indiana, McCormick’s Creek State Park, fire tower	Indiana	Agrostis	perennans
56164	Puccinia marylandica		Cummins, George B	1959.07.05	USA, Indiana, Turkey Run State Park, near Marshall	Indiana	Sanicula	canadensis
56853	Pucciniastrum hydrangeae		Cummins, George B	1959.07.05	USA, Indiana, Turkey Run State Park, near Marshall	Indiana	Tsuga	canadensis
N5269	Puccinia graminis		Cummins; Hiratsuka	1959.09.10	USA, Indiana, Hebron	Indiana	Poa	pratensis
56254	Puccinia recondita		Cummins, George B	1959.09.15	USA, Indiana, Brown Co. State Park, Nashville	Indiana	Agrostis	perennans
56428	Cronartium ribicola		Cummins, George B	1962.05.29	USA, Indiana, Spencer, McCormick State Park	Indiana	Ribes	cynosbati
61887			Crane, Paul L	1968.10.01	USA, Indiana, Washington	Indiana	Asclepias	syriaca
61887	Uromyces asclepiadis		Crane, Paul L	1968.10.01	USA, Indiana, Washington	Indiana	Asclepias	syriaca
N5724	Melampsora abietis-canadensis		Cummins, George B	1970.06.16	USA, Indiana, Nashville	Indiana	Tsuga	canadensis
8792	Gymnoconia nitens		Dickey, L D	1901.05.25	USA, Indiana, Broad Ripple	Indiana	Rubus	sp.
37146	Puccinia paradoxapoda		Fisher, E M	1890.11.01	USA, Indiana, Brookfield	Indiana	Lycium	halmifolium
14459	Uromyces lespedezae-procumbentis		Fisher, E M	1890.10.01	USA, Indiana, Crawfordsville	Indiana	Lespedeza	virginica
2820	Melampsora epitea		Fisher, E M	1890.10.01	USA, Indiana, Crawfordsville	Indiana	Salix	eriocephala
28799	Puccinia dioicae		Fitzpatrick, H	1907.06.26	USA, Indiana, Crawfordsville	Indiana	Erigeron	annuus
42492	Puccinia antirrhini		Dietz, Harry F	1915.05.04	USA, Indiana, Crawfordsville	Indiana	Antirrhinum	majus
14738	Uromyces hedysari-paniculati		Hesler, L R	1909.09.01	USA, Indiana, Crawfordsville	Indiana	Desmodium	sp.
17055	Uromyces asclepiadis		Jennison, H M	1910.10.09	USA, Indiana, Crawfordsville	Indiana	Asclepias	syriaca
35805	Puccinia podophylli		Olive, E W	1906.04.28	USA, Indiana, Crawfordsville	Indiana	Podophyllum	peltatum
16089	Uromyces euphorbiae		Not on Sheet	1911.01.01	USA, Indiana, Crawfordsville	Indiana	Chamaesyce	humistrata
42487	Puccinia antirrhini		Rees, C C	1914.11.08	USA, Indiana, Crawfordsville	Indiana	Antirrhinum	majus
16092	Uromyces euphorbiae		Thomas, Mason B	1906.09.02	USA, Indiana, Crawfordsville	Indiana	Chamaesyce	humistrata
14384	Uromyces lespedezae-procumbentis		Thomas, Mason B	1907.09.21	USA, Indiana, Crawfordsville	Indiana	Lespedeza	procumbens
17049	Uromyces asclepiadis		Thomas, Mason B	1909.09.25	USA, Indiana, Crawfordsville	Indiana	Asclepias	syriaca
17013	Uromyces asclepiadis		Underwood, L M	1893.10.01	USA, Indiana, Crawfordsville	Indiana	Asclepias	syriaca
8994	Kuehneola uredinis		Demaree, J B	1917.09.28	USA, Indiana, Elizabeth	Indiana	Rubus	sp.
12330	Uromyces acuminatus		Deam, C C	1920.06.04	USA, Indiana, in a tamarack swamp one half mi. N of Millcreek	Indiana	Polemonium	reptans
26365	Puccinia angustata		Deam, Chas C	1905.07.28	USA, Indiana, Jackson	Indiana	Eriophorum	virginicum
778	Coleosporium vernoniae		Demaree, J B	1915.08.27	USA, Indiana, Kenosha	Indiana	Elephantopus	carolinianus
11461	Gymnosporangium juniperi-virginianae		Davis, J J	1908.04.01	USA, Indiana, Kramer	Indiana	Juniperus	virginiana
10696	Gymnosporangium globosum		Davis, B M	1896.05.30	USA, Indiana, Livingston	Indiana	Crataegus	mollis
43834	Melampsora medusae		Demaree, J B	1917.09.05	USA, Indiana, Martindale	Indiana	Populus	sp.
45033	Gymnosporangium globosum		Fletcher, E	1932.04.27	USA, Indiana, Mooresville	Indiana	Juniperus	virginiana
11400	Gymnosporangium juniperi-virginianae		Not on Sheet	1911.08.01	USA, Indiana, Mooresville	Indiana	Malus	sylvestris
17070	Uromyces asclepiadis		Demaree, J B	1914.08.14	USA, Indiana, near N. Madison	Indiana	Asclepias	syriaca
25833	Puccinia recondita		Demaree, J B	1914.08.12	USA, Indiana, near North Madison	Indiana	Elymus	hystrix
1746	Coleosporium asterum		Demaree, J B	1914.08.12	USA, Indiana, near North Madison	Indiana	Solidago	sp.
7729	Phragmidium americanum		Demaree, J B	1914.08.14	USA, Indiana, near North Madison	Indiana	Rosa	setigera
13424	Uromyces silphii		Demaree, J B	1914.08.14	USA, Indiana, near North Madison	Indiana	Juncus	tenuis
19134	Puccinia graminis		Demaree, J B	1914.08.14	USA, Indiana, near North Madison	Indiana	Agrostis	gigantea
1780	Coleosporium delicatulum		Demaree, J B	1914.08.14	USA, Indiana, near North Madison	Indiana	Euthamia	graminifolia
19741	Puccinia graminis		Demaree, J B	1914.08.20	USA, Indiana, near North Madison	Indiana	Phleum	pratense
26245	Puccinia angustata		Demaree, J B	1914.08.20	USA, Indiana, near North Madison	Indiana	Scirpus	atrovirens
26241	Puccinia angustata		Demaree, J B	1914.08.20	USA, Indiana, near North Madison	Indiana	Scirpus	atrovirens
3477	Pucciniastrum agrimoniae		Fisher, E M	1890.07.18	USA, Indiana, Needham	Indiana	Agrimonia	pubescens
25831	Puccinia recondita		Fisher, E M	1890.11.01	USA, Indiana, Needham	Indiana	Elymus	hystrix
30313	Puccinia bolleyana		Fisher, E M	1890.11.01	USA, Indiana, Needham	Indiana	Carex	frankii
1351	Coleosporium asterum		Fisher, E M	1890.11.01	USA, Indiana, Needham	Indiana	Solidago	caesia
10603	Gymnosporangium globosum		Gardner, L M	1909.09.06	USA, Indiana, Newcastle	Indiana	Crataegus	coccinea
19187	Puccinia graminis		Demaree, J B	1914.08.14	USA, Indiana, North Madison	Indiana	Agrostis	gigantea
26239	Puccinia angustata		Demaree, J B	1914.08.14	USA, Indiana, North Madison	Indiana	Scirpus	atrovirens
30716	Puccinia asparagi		Demaree, J B	1914.08.23	USA, Indiana, North Madison	Indiana	Asparagus	officinalis
25638	Puccinia recondita		Demaree, J B	1915.05.15	USA, Indiana, North Madison	Indiana	Impatiens	capensis
6628	Pileolaria brevipes		Demaree, J B	1915.08.12	USA, Indiana, North Madison	Indiana	Toxicodendron	radicans
3456	Pucciniastrum agrimoniae		Demaree, J B	1915.08.20	USA, Indiana, North Madison	Indiana	Agrimonia	parviflora
667	Coleosporium vernoniae		Demaree, J B	1915.08.20	USA, Indiana, North Madison	Indiana	Vernonia	sp.
26541	Puccinia canaliculata		Demaree, J B	1916.01.01	USA, Indiana, North Madison	Indiana	Cyperus	sp.
45712	Puccinia eatoniae		Demaree, J B	1916.05.03	USA, Indiana, North Madison	Indiana	Ranunculus	abortivus
10157	Gymnosporangium clavipes		Demaree, J B	1916.05.10	USA, Indiana, North Madison	Indiana	Juniperus	virginiana
16198	Uromyces euphorbiae		Not on Sheet	1914.08.20	USA, Indiana, North Madison	Indiana	Chamaesyce	hyssopifolia
11389	Gymnosporangium juniperi-virginianae		Fisher, Noah	1911.08.07	USA, Indiana, North Manchester	Indiana	Malus	sylvestris
24723	Puccinia recondita		Farmer, S W	1912.08.09	USA, Indiana, North of Perry	Indiana	Elymus	repens
34398	Puccinia helianthi		Demaree, J B	1914.09.14	USA, Indiana, railroad cut, North Madison	Indiana	Helianthus	tuberosus
11350	Gymnosporangium juniperi-virginianae		Demaree, J B	1914.08.28	USA, Indiana, Rybers Ridge, Madison	Indiana	Malus	sylvestris
34051	Puccinia helianthi		Demaree, J B	1914.08.28	USA, Indiana, Ryker’s Ridge, Madison	Indiana	Helianthus	annuus
11330	Gymnosporangium juniperi-virginianae		Ferris, B F	1902.07.18	USA, Indiana, Sunman	Indiana	Malus	sylvestris
14332	Uromyces lespedezae-procumbentis		Ewald, C G	1923.09.17	USA, Indiana, Vevay	Indiana	Lespedeza	intermedia
12833	Uromyces ari-triphylli		Halstead, B D	1889.07.17	USA, Indiana, Haw Patch	Indiana	Arisaema	triphyllum
11333	Gymnosporangium juniperi-virginianae		Griggs, Henry T	1898.08.10	USA, Indiana, Goodland	Indiana	Malus	sylvestris
30810	Puccinia smilacis		Hansen, A A	1922.10.18	USA, Indiana, Evansville (Farm of John Eppinger, Rt. 5)	Indiana	Smilax	glauca
48101	Gymnosporangium clavipes		Haynes, W C	1938.06.20	USA, Indiana, Anderson	Indiana	Crataegus	sp.
25577	Puccinia recondita		Pipal, F J	1915.07.06	USA, Indiana, Anderson	Indiana	Triticum	aestivum
25580	Puccinia recondita		Pipal, F J	1915.07.06	USA, Indiana, Anderson	Indiana	Triticum	aestivum
25575	Puccinia recondita		Pipal, F J	1915.07.07	USA, Indiana, Anderson	Indiana	Triticum	aestivum
25573	Puccinia recondita		Pipal, F J	1915.07.07	USA, Indiana, Anderson	Indiana	Triticum	aestivum
N6146	Puccinia physostegiae		Hennen, Joe F; Baxter, J W	1961.08.21	USA, Indiana, Pine Hills Nature Preserve E of Shades State Park	Indiana	Physostegia	virginiana
N5841	Puccinia polygoni-amphibii		Hennen, Joe F	1967.05.11	USA, Indiana, Pokagon State Park	Indiana	Geranium	maculatum
61882	Puccinia physostegiae		Hennen, Joe F	1968.11.03	USA, Indiana, Pine Hills natural area E of Shades State Park	Indiana	Physostegia	virginiana
40680	Puccinia hyssopi		Hoffer, G N	1910.08.28	USA, Indiana, 2 mi. N of Grayville, in woods	Indiana	Agastache	nepetoides
30777	Puccinia smilacis		Hoffer, G N	1915.09.01	USA, Indiana, along roadside, 2 mi. N of Mitchell	Indiana	Smilax	glauca
12960	Uromyces ari-triphylli		Hoffer, G N	1913.08.05	USA, Indiana, along shore of Lake Winona	Indiana	Arisaema	dracontium
25682	Puccinia recondita		Hoffer, G N	1910.06.01	USA, Indiana, along Tippecanoe River, Delphi	Indiana	Impatiens	pallida
14352	Uromyces lespedezae-procumbentis		Hoffer, G N	1915.08.31	USA, Indiana, Cedar Cliffs, Shoals	Indiana	Lespedeza	hirta
32830	Puccinia menthae		Hoffer, G N; Deam, C C	1915.09.02	USA, Indiana, Cedar Cliffs, Shoals	Indiana	Cunila	origanoides
41086	Puccinia xanthii		Hoffer, G N	1915.08.29	USA, Indiana, Clear Pond, 3 mi. W of Patoka	Indiana	Ambrosia	trifida
12782	Uromyces perigynius		Hill, E J	1899.05.08	USA, Indiana, Miller	Indiana	Carex	artitecta
46428	Puccinia aletridis		Hill, E J	1882.07.04	USA, Indiana, Millers	Indiana	Aletris	farinosa
22751	Puccinia seymouriana		Millspaugh, C F	1902.10.01	USA, Indiana, Millers	Indiana	Spartina	pectinata
27853	Puccinia caricina		Millspaugh, C F	1903.10.01	USA, Indiana, Millers	Indiana	Carex	sp.
6993	Tranzschelia thalictri		Hoffer, G N	1912.05.21	USA, Indiana, North West Wood, Lafayette	Indiana	Thalictrum	dioicum
N6147	Puccinia physostegiae		Hennen, Joe F; Hennen, Mary M	1985.09.29	USA, Indiana, Pine Hills Natural Preserve E of Shades State Park	Indiana	Physostegia	virginiana
32825	Puccinia menthae		Hoffer, G N	1915.08.31	USA, Indiana, Shoals, on Cedar Cliffs	Indiana	Cunila	origanoides
8582	Phragmidium speciosum		Hoffer, G N	1914.05.31	USA, Indiana, Tippecanoe River, 14 mi. N of Lafayette	Indiana	Rosa	virginiana
38941	Puccinia anemones-virginianae		Hoffer, G N	1914.05.31	USA, Indiana, Tippecanoe River, 14 mi. N of Lafayette	Indiana	Anemone	virginiana
32893	Puccinia menthae		Hoffer, G N	1914.05.31	USA, Indiana, Tippecanoe River, 14 mi. N of Lafayette	Indiana	Pycnanthemum	virginianum
56137	Puccinia iridis		Hoffer, George	1958.08.01	USA, Indiana, West Lafayette	Indiana	Iris	sp.
N6360	Puccinia sp.		Overholts, L O; Orton, C R	1912.04.04	USA, Indiana, West Lafayette	Indiana	Carex	sp.
N6359	Puccinia sp.		Overholts, L O	1912.04.19	USA, Indiana, West Lafayette	Indiana	Carex	sp.
12438	Uromyces acuminatus		Jackson, H S	1920.10.14	USA, Indiana, 1 mi. SE of Shelby	Indiana	Spartina	pectinata
18959	Puccinia graminis		Hosmer, J R	1919.06.06	USA, Indiana, Centerville (J.C. Harvey)	Indiana	Berberis	vulgaris
18970	Puccinia graminis		Hosmer, J R	1919.06.06	USA, Indiana, Centerville (J.D. Nixon)	Indiana	Berberis	vulgaris
18969	Puccinia graminis		Hosmer, J R	1919.06.06	USA, Indiana, Centerville (Theodore Gist)	Indiana	Berberis	vulgaris
16651	Uromyces triquetrus		Johnson, A G	1910.08.01	USA, Indiana, Chrisney	Indiana	Hypericum	mutilum
11372	Gymnosporangium juniperi-virginianae		Johnson, A G	1910.08.10	USA, Indiana, Chrisney	Indiana	Malus	sylvestris
19651	Puccinia graminis		Johnson, A G	1910.08.10	USA, Indiana, Christney	Indiana	Phleum	pratense
19687	Puccinia graminis		Johnson, A G	1910.08.22	USA, Indiana, Columbia City	Indiana	Phleum	pratense
11394	Gymnosporangium juniperi-virginianae		More, J N	1911.07.26	USA, Indiana, Columbia City	Indiana	Malus	sylvestris
19648	Puccinia graminis		Hunter, C G	1909.10.01	USA, Indiana, Columbus	Indiana	Phleum	pratense
30373	Puccinia bolleyana		Kern, F D	1909.11.01	USA, Indiana, Columbus	Indiana	Carex	trichocarpa
19701	Puccinia graminis		Kern, F D	1909.11.27	USA, Indiana, Columbus	Indiana	Phleum	pratense
19653	Puccinia graminis		Hunter, C G	1909.11.05	USA, Indiana, Columbus, on rich soil, wriginally wet swamp, now under drain. None found on high land adjoining.	Indiana	Phleum	pratense
10781	Gymnosporangium globosum		Kern, F D	1907.06.29	USA, Indiana, Dayton	Indiana	Crataegus	punctata
10936	Gymnosporangium globosum		Kern, F D	1908.07.13	USA, Indiana, Dayton	Indiana	Juniperus	virginiana
18976	Puccinia graminis		Hosmer, J R	1901.05.30	USA, Indiana, Dr. Sutherland’s farm, 15 NE of La Porte	Indiana	Berberis	vulgaris
N318	Puccinia dioicae		Johnson, A G	1910.06.15	USA, Indiana, East Mt. Vernon	Indiana	Aster	ericoides
28959	Puccinia dioicae		Johnson, A G	1910.05.14	USA, Indiana, East of Mt. Vernon	Indiana	Solidago	altissima
11930	Uromyces seditiosus		Jackson, H S	1916.10.04	USA, Indiana, Elberfield	Indiana	Aristida	ramosissima
541	Coleosporium vernoniae		Jackson, H S	1916.10.04	USA, Indiana, Elberfield	Indiana	Vernonia	gigantea
18562	Puccinia emaculata		Jackson, H S	1916.10.04	USA, Indiana, Evansville	Indiana	Panicum	capillare
12449	Uromyces acuminatus		Kern, F D; Billings, T	1910.05.10	USA, Indiana, Fair Oak	Indiana	Spartina	sp.
17954	Puccinia andropogonis		Kellerman, W A	1903.08.12	USA, Indiana, Gage Lake	Indiana	Andropogon	gerardii
19715	Puccinia graminis		Johnson, A G	1910.10.08	USA, Indiana, In timothy meadow, Miller field, Purdue Farm, Lafayette	Indiana	Phleum	pratense
18751	Puccinia emaculata		Johnson, A G	1910.04.30	USA, Indiana, just east of Aetna	Indiana	Panicum	virgatum
19686	Puccinia graminis		Johnson, A G	1910.08.24	USA, Indiana, Laketon	Indiana	Phleum	pratense
19689	Puccinia graminis		Johnson, A G	1910.08.24	USA, Indiana, Logansport	Indiana	Phleum	pratense
17450	Puccinia sorghi		Johnson, A G	1910.09.17	USA, Indiana, Malott Park	Indiana	Zea	mays
10933	Gymnosporangium globosum		Kern, F D	1907.04.12	USA, Indiana, Mulberry	Indiana	Juniperus	virginiana
35781	Puccinia podophylli		Johnson, A G	1910.05.06	USA, Indiana, North of Madison	Indiana	Podophyllum	peltatum
18662	Puccinia emaculata		Jackson, H S	1916.10.05	USA, Indiana, Oakland City	Indiana	Panicum	capillare
30804	Puccinia smilacis		Jackson, H S	1916.10.05	USA, Indiana, Oakland City	Indiana	Smilax	glauca
34202	Puccinia helianthi		Jackson, H S	1916.10.05	USA, Indiana, Oakland City	Indiana	Helianthus	hirsutus
19053	Puccinia graminis		Hosmer, R J	1921.05.23	USA, Indiana, Peru	Indiana	Elymus	repens
38502	Puccinia hieracii		Ludwig, C A	1915.06.20	USA, Indiana, Peru	Indiana	Taraxacum	officinale
45454	Puccinia andropogonis		Jackson, H S	1920.09.15	USA, Indiana, Shadeland	Indiana	Andropogon	sp.
45453	Puccinia andropogonis		Mains, E B	1920.09.15	USA, Indiana, Shadeland	Indiana	Andropogon	sp.
6952	Tranzschelia fusca		Hughart, A A	1893.06.01	USA, Indiana, vicinity of Crawfordsville	Indiana	Anemone	quinquefolia
29563	Puccinia dioicae		Kern, F D; Johnson, A G	1909.11.28	USA, Indiana, W. of Cool Creek, S. of Carmel	Indiana	Carex	sp.
19700	Puccinia graminis		Johnson, A G	1910.08.02	USA, Indiana, Wirt	Indiana	Phleum	pratense
12908	Uromyces ari-triphylli		Kern, F D	1913.05.16	USA, Indiana, “The Shades”	Indiana	Arisaema	triphyllum
35804	Puccinia podophylli		Kern, F D	1913.05.16	USA, Indiana, “The Shades”	Indiana	Podophyllum	peltatum
8873	Kuehneola uredinis		Kern, F D	1913.05.16	USA, Indiana, “The Shades”	Indiana	Rubus	allegheniensis
38353	Puccinia hieracii		Kern, F D	1913.06.16	USA, Indiana, “The Shades”	Indiana	Hieracium	scabrum
10718	Gymnosporangium globosum		Ludwig, C A	1914.08.05	USA, Indiana, Battleground	Indiana	Crataegus	mollis
23302	Puccinia eatoniae		Ludwig, C A	1916.06.28	USA, Indiana, Battleground	Indiana	Sphenopholis	intermedia
45009	Gymnosporangium globosum		Ludwig, C A; Reddick	1913.08.28	USA, Indiana, Botanical Garden, Lafayette	Indiana	Crataegus	erythropoda
42477	Puccinia antirrhini		Miller, Charles E	1915.06.21	USA, Indiana, Danville	Indiana	Antirrhinum	majus
12914	Uromyces ari-triphylli		Ludwig, C A	1914.06.17	USA, Indiana, Everton	Indiana	Arisaema	triphyllum
35816	Puccinia podophylli		Ludwig, C A	1914.06.17	USA, Indiana, Everton	Indiana	Podophyllum	peltatum
43152	Aecidium (Incertae sedis) hydnoideum		Ludwig, C A	1914.06.17	USA, Indiana, Everton	Indiana	Dirca	palustris
13426	Uromyces silphii		Ludwig, C A	1914.07.02	USA, Indiana, Everton	Indiana	Juncus	tenuis
27404	Puccinia caricina		Ludwig, C A	1915.05.01	USA, Indiana, Everton	Indiana	Carex	blanda
27402	Puccinia caricina		Ludwig, C A	1915.05.01	USA, Indiana, Everton	Indiana	Carex	blanda
29265	Puccinia dioicae		Ludwig, C A	1915.05.01	USA, Indiana, Everton	Indiana	Carex	jamesii
29289	Puccinia dioicae		Ludwig, C A	1915.05.01	USA, Indiana, Everton	Indiana	Carex	oligocarpa
43138	Aecidium (Incertae sedis) hydnoideum		Ludwig, C A	1915.05.14	USA, Indiana, Everton	Indiana	Dirca	palustris
7721	Phragmidium americanum		Ludwig, C A	1916.08.23	USA, Indiana, Everton	Indiana	Rosa	setigera
43142	Aecidium (Incertae sedis) hydnoideum		Ludwig, C A	1927.06.24	USA, Indiana, Everton	Indiana	Dirca	palustris
25733	Puccinia recondita		Ludwig, C A	1917.09.09	USA, Indiana, Everton, Clem Grist farm	Indiana	Agrostis	perennans
30317	Puccinia bolleyana		Ludwig, C A	1917.09.09	USA, Indiana, Everton, Clem Grist farm	Indiana	Carex	frankii
407	Coleosporium campanulae		Ludwig, C A	1917.09.09	USA, Indiana, Everton (Clem Grist farm)	Indiana	Campanula	americana
8697	Gymnoconia peckiana		Ludwig, C A	1917.09.09	USA, Indiana, Everton (Clem Grist farm)	Indiana	Rubus	allegheniensis
8889	Kuehneola uredinis		Ludwig, C A	1917.09.09	USA, Indiana, Everton (Clem Grist farm)	Indiana	Rubus	allegheniensis
43161	Aecidium (Incertae sedis) hydnoideum		Ludwig, C A	1917.09.09	USA, Indiana, Everton (Clem Grist farm)	Indiana	Dirca	palustris
17352	Puccinia sorghi		Mains, E B	1925.04.06	USA, Indiana, greenhouse, Lafayette	Indiana	Oxalis	corniculata
27394	Puccinia caricina		Ludwig, C A	1913.06.25	USA, Indiana, Grist farm, Everton	Indiana	Carex	blanda
29260	Puccinia dioicae		Ludwig, C A	1913.06.25	USA, Indiana, Grist Woods, near Everton	Indiana	Carex	jamesii
2204	Melampsora abietis-canadensis		Ludwig, C A	1914.10.21	USA, Indiana, Happy Hollow, West Lafayette	Indiana	Populus	heterophylla
14554	Uromyces hedysari-paniculati		Ludwig, C A	1916.08.25	USA, Indiana, Laurel	Indiana	Desmodium	perplexum
11398	Gymnosporangium juniperi-virginianae		Richards, M W	1912.08.02	USA, Indiana, Laurel	Indiana	Malus	sylvestris
25707	Puccinia recondita		Ludwig, C A	1913.06.25	USA, Indiana, Loper farm, Everton	Indiana	Impatiens	sp.
28987			Ludwig, C A	1913.06.25	USA, Indiana, Loper farm, near Everton	Indiana	Solidago	altissima
28987	Puccinia dioicae		Ludwig, C A	1913.06.25	USA, Indiana, Loper farm, near Everton	Indiana	Solidago	altissima
34075	Puccinia helianthi		Ludwig, C A	1917.09.20	USA, Indiana, Maple Grove Farm, Brookville	Indiana	Helianthus	annuus
11369	Gymnosporangium juniperi-virginianae		Lewis, James M	1911.08.03	USA, Indiana, Martinsville	Indiana	Malus	sylvestris
55937	Puccinia amphigena		Martin, G W	1931.09.23	USA, Indiana, Mineral Springs	Indiana	Calamovilfa	longifolia
30710	Puccinia asparagi		Ludwig, C A	1913.12.24	USA, Indiana, Near Brookville, Blooming Grove Tp.	Indiana	Asparagus	officinalis
10855	Gymnosporangium globosum		Ludwig, C A	1913.06.24	USA, Indiana, near Easton	Indiana	Crataegus	sp.
533	Coleosporium vernoniae		Ludwig, C A	1912.08.11	USA, Indiana, New Hemlock	Indiana	Vernonia	gigantea
45525	Puccinia graminis		Leer, W E	1926.07.14	USA, Indiana, Noblesville	Indiana	Poa	pratensis
18961	Puccinia graminis		Leer, W E	1919.07.23	USA, Indiana, Portland (J.W. Wright’s)	Indiana	Berberis	vulgaris
10850	Gymnosporangium globosum		Ludwig, C A	1912.07.21	USA, Indiana, river bank west of Delphi	Indiana	Crataegus	sp.
N4914	Gymnosporangium sp.		Miller, R		USA, Indiana, Salisbury	Indiana	Chamaecyparis	thyoides
89287	Coleosporium delicatulum		McCain, John W	1979.08.25	USA, Indiana, shore of Lake Monroe, Cutright Recreation Area.	Indiana	Euthamia	graminifolia
66308	Hemileia vastatrix		McCain, John W	1980.10.01	USA, Indiana, West Lafayette, Purdue Greenhouses	Indiana	Coffea	arabica
13487	Uromyces silphii		Ludwig, C A	1912.07.29	USA, Indiana, Winamac	Indiana	Juncus	sp.
27795	Puccinia caricina		O’Byrne, F M	1909.10.20	USA, Indiana, Oxford	Indiana	Carex	sp.
10363	Gymnosporangium clavariiforme		Oswald, A M	1924.06.23	USA, Indiana, Michigan City	Indiana	Amelanchier	canadensis
N6361	Puccinia sp.		Overholts, L O	1912.04.10	USA, Indiana, Hadley Lake, near West Lafayette	Indiana	Carex	sp.
42493	Puccinia antirrhini		Myer, D S	1917.02.21	USA, Indiana, Greenhouse, Evansville	Indiana	Antirrhinum	majus
10084	Gymnosporangium clavipes		Odell, F L	1914.11.01	USA, Indiana, Dodd	Indiana	Cydonia	vulgaris
8846	Kuehneola uredinis		Not on Sheet	1906.11.09	USA, Indiana, Chandler	Indiana	Rubus	allegheniensis
49746	Gymnosporangium clavipes		Not on Sheet	1941.05.08	USA, Indiana, Brownstown	Indiana	Juniperus	virginiana
N5319	Puccinia recondita		Not on Sheet	1993.06.01	USA, Indiana, Bloomington	Indiana	Impatiens	pallida
N6274	Puccinia helianthi		Not on Sheet	1989.01.01	USA, Indiana, Big Walnut Creek	Indiana	Helianthus	sp.
21373	Puccinia schedonnardi		Not on Sheet	1905.09.23	USA, Indiana, Bedford	Indiana	Muhlenbergia	mexicana
25538	Puccinia recondita		Pipal, F J	1913.06.25	USA, Indiana, 3 1/2 mi. NW of Delphi	Indiana	Triticum	aestivum
25539	Puccinia recondita		Pipal, F J	1913.06.25	USA, Indiana, 3 1/2 mi. NW of Delphi	Indiana	Triticum	aestivum
25540	Puccinia recondita		Pipal, F J	1913.06.25	USA, Indiana, 3 1/2 mi. NW of Delphi	Indiana	Triticum	aestivum
11397	Gymnosporangium juniperi-virginianae		Richards, M W	1912.07.26	USA, Indiana, Borden	Indiana	Malus	sylvestris
11404	Gymnosporangium juniperi-virginianae		Rutherford, Edwin R	1914.07.30	USA, Indiana, Campbellsburg	Indiana	Malus	sylvestris
42490	Puccinia antirrhini		Rees, C C	1914.11.08	USA, Indiana, Crawfordsville, A.S. Pett, Florist	Indiana	Antirrhinum	majus
25541	Puccinia recondita		Pipal, F J	1913.07.15	USA, Indiana, Delphi	Indiana	Triticum	aestivum
18568	Puccinia emaculata		Pleas, E	1897.01.04	USA, Indiana, Dunreith	Indiana	Panicum	capillare
21364	Puccinia schedonnardi		Pipal, F J	1913.08.27	USA, Indiana, Dyer	Indiana	Muhlenbergia	mexicana
43613	Coleosporium vernoniae		Randall, L R	1931.05.19	USA, Indiana, Henryville	Indiana	Pinus	echinata
43635	Coleosporium vernoniae		Randall, L R	1931.05.20	USA, Indiana, Henryville	Indiana	Pinus	virginiana
1142	Coleosporium asterum		Richards, M W	1912.08.02	USA, Indiana, Laurel farm, Laurel	Indiana	Symphyotrichum	lanceolatum
711	Coleosporium vernoniae		Richards, M W	1912.08.02	USA, Indiana, Laurel farm, Laurel	Indiana	Vernonia	sp.
88545	Puccinia polygoni-amphibii		Rosso, W A	1965.10.13	USA, Indiana, northwest 1/4, southwest 1/4, section 36, T24N, B5W	Indiana	Polygonum	pennsylvanicum
23998	Puccinia recondita		Pipal, F J; Davis	1913.07.11	USA, Indiana, Purdue Farm west of Orchard	Indiana	Secale	cereale
1790	Coleosporium delicatulum		Pipal, F J	1915.10.08	USA, Indiana, Trafalgar	Indiana	Euthamia	graminifolia
3196	Melampsora euphorbiae-gerardianae		Petry, E J	1917.04.22	USA, Indiana, Wea Creek, SW of Lafayette	Indiana	Euphorbia	commutata
13017	Uromyces ari-triphylli		Seymour, A B	1881.09.07	USA, Indiana, Whiting	Indiana	Peltandra	virginica
18957	Puccinia graminis		Pipal, F J	1919.05.22	USA, Indiana, Wolcottville	Indiana	Berberis	vulgaris
2486	Melampsora paradoxa		Snyder, Lillian	1896.08.31	USA, Indiana, Colburn	Indiana	Salix	discolor
41017	Puccinia lobeliae		Snyder, Lillian	1896.08.31	USA, Indiana, Colburn	Indiana	Lobelia	syphilitica
29927	Puccinia dioicae		Snyder, Lillian	1898.09.17	USA, Indiana, Alexandria	Indiana	Carex	trichocarpa
13390	Uromyces silphii		Snyder, Lillian	1898.09.23	USA, Indiana, Alexandria	Indiana	Juncus	tenuis
30298	Puccinia bolleyana		Snyder, Lillian	1898.09.23	USA, Indiana, Alexandria	Indiana	Carex	frankii
28178	Puccinia caricina		Snyder, Lillian	1898.09.23	USA, Indiana, Alexandria	Indiana	Carex	sp.
3018	Melampsora epitea		Snyder, Lillian	1898.09.23	USA, Indiana, Alexandria	Indiana	Salix	sericea
38746	Uromyces rudbeckiae		Snyder, Lillian	1898.10.15	USA, Indiana, Alexandria	Indiana	Rudbeckia	laciniata
1219	Coleosporium asterum		Snyder, Lillian	1898.10.15	USA, Indiana, Alexandria	Indiana	Symphyotrichum	sp.
30312	Puccinia bolleyana		Snyder, Lillian	1899.09.20	USA, Indiana, Rockville	Indiana	Carex	frankii
30300	Puccinia bolleyana		Snyder, Lillian	1900.10.10	USA, Indiana, Rockville	Indiana	Carex	frankii
11393	Gymnosporangium juniperi-virginianae		Smiley, O	1911.08.10	USA, Indiana, Glenwood	Indiana	Malus	sylvestris
9202	Gymnoconia nitens		Shoemaker, Leslie V	1914.06.08	USA, Indiana, Daleville	Indiana	Rubus	allegheniensis
31245	Puccinia polygoni-amphibii		Troop	1915.10.21	USA, Indiana, Huntington	Indiana	Polygonum	amphibium
43997	Melampsora euphorbiae-gerardianae		Thompson, Dorothy; White, Harold E	1929.05.26	USA, Indiana, along Wildcat Creek N of Monitor, 8 mi. E of Lafayette	Indiana	Euphorbia	commutata
26368	Puccinia angustata		Van Gorder, W B	1884.08.01	USA, Indiana, Avilla	Indiana	Eriophorum	virginicum
26372	Puccinia angustata		Van Gorder, W B	1884.08.01	USA, Indiana, Avilla	Indiana	Eriophorum	viridicarinatum
11395	Gymnosporangium juniperi-virginianae		Teeter, Guilford H	1912.07.11	USA, Indiana, Bloomfield	Indiana	Malus	sylvestris
11315	Gymnosporangium juniperi-virginianae		Utz, J U	1912.07.01	USA, Indiana, Boonville	Indiana	Malus	sylvestris
88384	Puccinia polygoni-amphibii		Umbach	1897.08.28	USA, Indiana, Clarke	Indiana	Polygonum	amphibium
10938	Gymnosporangium globosum		Wilson, G W	1906.04.01	USA, Indiana, Happy Hollow	Indiana	Juniperus	virginiana
30292	Puccinia bolleyana		Underwood, L M	1893.10.01	USA, Indiana, Kewanna	Indiana	Carex	frankii
28325	Puccinia minutissima		Underwood, L M	1893.10.01	USA, Indiana, Kewanna	Indiana	Carex	lasiocarpa
9076	Frommeëlla tormentillae		Underwood, L M	1893.10.01	USA, Indiana, Kewanna	Indiana	Potentilla	canadensis
2123	Melampsora medusae		Underwood, L M	1893.10.08	USA, Indiana, Lake Maxinkuckee	Indiana	Populus	tremuloides
582	Coleosporium vernoniae		Wilson, Guy West	1907.08.24	USA, Indiana, Lapel	Indiana	Vernonia	fasciculata
10766	Gymnosporangium globosum		Wilson, G W	1897.08.01	USA, Indiana, Mattsville	Indiana	Crataegus	punctata
16228	Uromyces euphorbiae		Wilson, Guy West	1897.08.01	USA, Indiana, Mattsville	Indiana	Chamaesyce	hyssopifolia
11520	Gymnosporangium juniperi-virginianae		Travelbee, H C	1914.05.27	USA, Indiana, New Castle, Emery Swain’s farm, Wayne Twp.	Indiana	Juniperus	virginiana
N5181	Uromyces spermacoces		Varner, Ben	1973.09.01	USA, Indiana, Tell City	Indiana	Diodia	teres
14192	Uromyces dianthi		Travelbee, H C	1915.02.22	USA, Indiana, West Lafayette, (Hort. Dept. Greenhouse)	Indiana	Dianthus	caryophyllus
19680	Puccinia graminis		Wilson, Guy West	1910.08.04	USA, Indiana, Carmel, in waste places	Indiana	Phleum	pratense
11540	Gymnosporangium juniperi-virginianae		Woodbury, C G	1908.04.13	USA, Indiana, Decker	Indiana	Juniperus	virginiana
14222	Uromyces verruculosus		Witmer, S W	1926.11.05	USA, Indiana, Goshen	Indiana	Lychnis	alba
12683	Uromyces valens	Holotype	Wilson, Guy West	1905.08.08	USA, Indiana, Hamilton, Mattsville	Indiana	Carex	utriculata
40099	Puccinia circaeae		Wilson, Guy West	1905.08.05	USA, Indiana, Hamilton, Mattsville	Indiana	Circaea	lutetiana
15304	Uromyces trifolii-repentis fallens		Wilson, Guy West	1905.08.03	USA, Indiana, Hamilton, Mattsville	Indiana	Trifolium	pratense
22004	Puccinia coronata avenae		Wilson, Guy West	1905.08.03	USA, Indiana, Hamilton, Mattsville	Indiana	Avena	sativa
13820	Uromyces polygoni-avicularis		Wilson, Guy West	1905.08.03	USA, Indiana, Hamilton, Mattsville	Indiana	Polygonum	aviculare
15661	Uromyces appendiculatus appendiculatus		Wilson, Guy West	1905.08.29	USA, Indiana, Hamilton, Mattsville	Indiana	Phaseolus	vulgaris
12839	Uromyces ari-triphylli		Wilson, Guy West	1897.08.01	USA, Indiana, Hamilton, Mattsville	Indiana	Arisaema	triphyllum
10761	Gymnosporangium globosum		Wilson, G W	1905.08.11	USA, Indiana, Hamilton, Mattsville	Indiana	Crataegus	punctata
12989	Uromyces ari-triphylli		Wilson, Guy West	1905.08.24	USA, Indiana, Hamilton, Mattsville	Indiana	Arisaema	dracontium
12818	Uromyces ari-triphylli		Wilson, Guy West	1905.08.15	USA, Indiana, Hamilton, Mattsville	Indiana	Arisaema	triphyllum
13432	Uromyces silphii		Wilson, Guy West	1905.08.03	USA, Indiana, Hamilton, Mattsville	Indiana	Juncus	tenuis
15416	Uromyces trifolii		Wilson, Guy West	1905.08.13	USA, Indiana, Hamilton, Mattsville	Indiana	Trifolium	hybridum
14634	Uromyces hedysari-paniculati		Wilson, Guy West	1905.08.08	USA, Indiana, Hamilton, Mattsville	Indiana	Desmodium	paniculatum
14534	Uromyces hedysari-paniculati		Wilson, Guy West	1905.08.07	USA, Indiana, Hamilton, Mattsville	Indiana	Desmodium	perplexum
16076	Uromyces euphorbiae		Wilson, Guy West	1905.08.10	USA, Indiana, Hamilton, Mattsville	Indiana	Chamaesyce	humistrata
16078	Uromyces euphorbiae		Wilson, Guy West	1905.08.10	USA, Indiana, Hamilton, Mattsville	Indiana	Chamaesyce	humistrata
16201	Uromyces euphorbiae		Wilson, Guy West	1905.08.08	USA, Indiana, Hamilton, Mattsville	Indiana	Chamaesyce	hyssopifolia
16128	Uromyces euphorbiae		Wilson, Guy West	1905.08.10	USA, Indiana, Hamilton, Mattsville	Indiana	Chamaesyce	maculata
17016	Uromyces asclepiadis		Wilson, Guy West	1905.08.05	USA, Indiana, Hamilton, Mattsville	Indiana	Asclepias	syriaca
19286	Puccinia graminis		Wilson, Guy West	1905.08.03	USA, Indiana, Hamilton, Mattsville	Indiana	Avena	sativa
19840	Puccinia graminis		Wilson, Guy West	1905.08.03	USA, Indiana, Hamilton, Mattsville	Indiana	Triticum	aestivum
21433	Puccinia schedonnardi		Wilson, Guy West	1905.08.08	USA, Indiana, Hamilton, Mattsville	Indiana	Muhlenbergia	schreberi
18653	Puccinia emaculata		Wilson, Guy West	1905.08.03	USA, Indiana, Hamilton, Mattsville	Indiana	Panicum	capillare
17380	Puccinia sorghi		Wilson, Guy West	1905.08.03	USA, Indiana, Hamilton, Mattsville	Indiana	Zea	mays
17381	Puccinia sorghi		Wilson, Guy West	1905.08.10	USA, Indiana, Hamilton, Mattsville	Indiana	Zea	mays
26491	Puccinia canaliculata		Wilson, Guy West	1905.08.21	USA, Indiana, Hamilton, Mattsville	Indiana	Cyperus	strigosus
26194	Puccinia angustata		Wilson, Guy West	1905.08.05	USA, Indiana, Hamilton, Mattsville	Indiana	Scirpus	atrovirens
27455	Puccinia caricina		Wilson, Guy West	1905.08.08	USA, Indiana, Hamilton, Mattsville	Indiana	Carex	conoidea
2054	Melampsora medusae		Wilson, Guy West	1905.08.08	USA, Indiana, Hamilton, Mattsville	Indiana	Populus	deltoides
2879	Melampsora epitea		Wilson, Guy West	1905.08.09	USA, Indiana, Hamilton, Mattsville	Indiana	Salix	interior
2880	Melampsora epitea		Wilson, Guy West	1905.08.12	USA, Indiana, Hamilton, Mattsville	Indiana	Salix	interior
31250	Puccinia polygoni-amphibii		Wilson, Guy West	1905.08.12	USA, Indiana, Hamilton, Mattsville	Indiana	Polygonum	amphibium
31077	Puccinia polygoni-amphibii		Wilson, Guy West	1905.08.10	USA, Indiana, Hamilton, Mattsville	Indiana	Polygonum	convolvulus
31078	Puccinia polygoni-amphibii		Wilson, Guy West	1905.08.22	USA, Indiana, Hamilton, Mattsville	Indiana	Polygonum	convolvulus
35754	Puccinia podophylli		Wilson, Guy West	1905.08.15	USA, Indiana, Hamilton, Mattsville	Indiana	Podophyllum	peltatum
29568	Puccinia dioicae		Wilson, Guy West	1905.08.03	USA, Indiana, Hamilton, Mattsville	Indiana	Carex	sp.
40674	Puccinia hyssopi		Wilson, Guy West	1905.08.08	USA, Indiana, Hamilton, Mattsville	Indiana	Agastache	nepetoides
32790	Puccinia menthae		Wilson, Guy West	1905.08.05	USA, Indiana, Hamilton, Mattsville	Indiana	Blephilia	ciliata
32928	Puccinia menthae		Wilson, Guy West	1905.08.14	USA, Indiana, Hamilton, Mattsville	Indiana	Mentha	canadensis
33064	Puccinia menthae		Wilson, Guy West	1905.08.05	USA, Indiana, Hamilton, Mattsville	Indiana	Monarda	fistulosa
33607	Puccinia lateripes		Wilson, Guy West	1905.08.14	USA, Indiana, Hamilton, Mattsville	Indiana	Ruellia	strepens
41071	Puccinia xanthii		Wilson, Guy West	1905.08.08	USA, Indiana, Hamilton, Mattsville	Indiana	Ambrosia	trifida
34022	Puccinia helianthi		Wilson, Guy West	1905.08.14	USA, Indiana, Hamilton, Mattsville	Indiana	Helianthus	annuus
34439	Puccinia helianthi		Wilson, Guy West	1905.08.07	USA, Indiana, Hamilton, Mattsville	Indiana	Helianthus	sp.
34438	Puccinia helianthi		Wilson, Guy West	1905.08.23	USA, Indiana, Hamilton, Mattsville	Indiana	Helianthus	sp.
41586	Puccinia cnici-oleracei		Wilson, Guy West	1905.08.11	USA, Indiana, Hamilton, Mattsville	Indiana	Aster	paniculatus
38410	Puccinia hieracii		Wilson, Guy West	1905.08.04	USA, Indiana, Hamilton, Mattsville	Indiana	Taraxacum	officinale
3472	Pucciniastrum agrimoniae		Wilson, Guy West	1905.08.03	USA, Indiana, Hamilton, Mattsville	Indiana	Agrimonia	pubescens
535	Coleosporium vernoniae		Wilson, Guy West	1905.08.10	USA, Indiana, Hamilton, Mattsville	Indiana	Vernonia	gigantea
1382	Coleosporium asterum		Wilson, Guy West	1905.08.03	USA, Indiana, Hamilton, Mattsville	Indiana	Solidago	canadensis
1378	Coleosporium asterum		Wilson, Guy West	1905.08.05	USA, Indiana, Hamilton, Mattsville	Indiana	Solidago	canadensis
1139	Coleosporium asterum		Wilson, Guy West	1905.08.03	USA, Indiana, Hamilton, Mattsville	Indiana	Symphyotrichum	lanceolatum
7730	Phragmidium americanum		Wilson, Guy West	1908.06.01	USA, Indiana, Hamilton, Mattsville	Indiana	Rosa	setigera
22047	Puccinia coronata avenae		Wilson, Guy West	1907.07.24	USA, Indiana, Hamilton, Carmel	Indiana	Avena	sativa
22124	Puccinia coronata avenae		Wilson, Guy West	1908.06.01	USA, Indiana, Hamilton, Carmel	Indiana	Avena	sativa
18616	Puccinia emaculata		Kern, F D; Johnson, A G	1909.11.28	USA, Indiana, Hamilton, Carmel	Indiana	Panicum	capillare
2067	Melampsora medusae		Kern, F D; Johnson, A G	1909.11.28	USA, Indiana, Hamilton, Carmel	Indiana	Populus	deltoides
38394	Puccinia hieracii		Kern, F D; Johnson, A G	1909.11.28	USA, Indiana, Hamilton, Carmel	Indiana	Taraxacum	erythrospermum
19144	Puccinia graminis		Wilson, Guy West	1905.08.21	USA, Indiana, Hamilton, Carmel	Indiana	Agrostis	gigantea
26492	Puccinia canaliculata		Wilson, Guy West	1905.08.21	USA, Indiana, Hamilton, Carmel	Indiana	Cyperus	strigosus
2841	Melampsora epitea		Wilson, Guy West	1905.08.21	USA, Indiana, Hamilton, Carmel	Indiana	Salix	eriocephala
31253	Puccinia polygoni-amphibii		Wilson, Elias E	1905.10.01	USA, Indiana, Hamilton, Carmel	Indiana	Polygonum	amphibium
41313	Puccinia xanthii		Wilson, Guy West	1905.08.22	USA, Indiana, Hamilton, Carmel	Indiana	Xanthium	sp.
402	Coleosporium campanulae		Wilson, Guy West	1907.08.27	USA, Indiana, Hamilton, Carmel	Indiana	Campanula	americana
N2534	Puccinia glechomatis		Boellmann, Joerg; Briggs, E	2001.11.22	USA, Indiana, Hamilton, 4450 W. 196th St. Sheridan, back yard	Indiana	Glechoma	hederacea
N3547	Puccinia glechomatis		Boellmann, Joerg	2002.05.16	USA, Indiana, Hamilton, 4450 W. 196th St. Sheridan, back yard	Indiana	Glechoma	hederacea
88598	Coleosporium campanulae		Deam, Chas C	1922.07.15	USA, Indiana, Hamilton, In a woods 5 mi. NE of Sheridan	Indiana	Campanula	americana
26208	Puccinia angustata		Kern, F D; Johnson, A G		USA, Indiana, Hamilton, S of Carmel	Indiana	Scirpus	atrovirens
29920	Puccinia dioicae		Kern, F D; Johnson, A G	1909.11.28	USA, Indiana, Hamilton, S of Carmel	Indiana	Carex	trichocarpa
30307	Puccinia bolleyana		Kern, F D; Johnson, A G	1909.11.28	USA, Indiana, Hamilton, S of gravel road W of Cool Creek, S of Carmel	Indiana	Carex	frankii
33679	Puccinia punctata		Not on Sheet		USA, Indiana, Hamilton, Hamilton	Indiana	Galium	concinnum
33719	Puccinia punctata		Not on Sheet		USA, Indiana, Hamilton, Hamilton	Indiana	Galium	triflorum
33023	Puccinia menthae		Pipal, F J	1915.10.07	USA, Indiana, Hamilton, Westfield	Indiana	Mentha	spicata
16463	Uromyces euphorbiae		Wilson, Guy West	1905.09.02	USA, Indiana, Hamilton, Westfield	Indiana	Euphorbia	dentata
16464	Uromyces euphorbiae		Wilson, Guy West	1905.09.02	USA, Indiana, Hamilton, Westfield	Indiana	Euphorbia	dentata
30683	Puccinia asparagi		Wilson, Guy West	1905.09.02	USA, Indiana, Hamilton, Westfield	Indiana	Asparagus	officinalis
32627	Puccinia convolvuli		Wilson, Guy West	1905.09.02	USA, Indiana, Hamilton, Westfield	Indiana	Calystegia	sepium
11248	Gymnosporangium juniperi-virginianae		Wilson, Guy West	1907.08.25	USA, Indiana, Hamilton, Noblesville	Indiana	Malus	coronaria
7728	Phragmidium americanum		Wilson, Guy West	1907.08.21	USA, Indiana, Hamilton, Wayne Township	Indiana	Rosa	setigera
33609	Puccinia lateripes		Wilson, Guy West	1907.08.23	USA, Indiana, Hamilton, Wayne Township	Indiana	Ruellia	strepens
16739	Uromyces plumbarius		Wilson, Guy West	1907.08.22	USA, Indiana, Hamilton, White River Township	Indiana	Gaura	biennis
8868	Kuehneola uredinis		Wilson, Guy West	1907.08.22	USA, Indiana, Hamilton, White River Township	Indiana	Rubus	allegheniensis
12708	Uromyces solidagini-caricis	Holotype	Arthur, J C	1903.07.01	USA, Indiana, Tippecanoe, Lafayette	Indiana	Solidago	canadensis
12708	Uromyces perigynius		Arthur, J C	1903.07.01	USA, Indiana, Tippecanoe, Lafayette	Indiana	Solidago	canadensis
40081	Puccinia circaeae		Arthur, J C	1900.07.18	USA, Indiana, Tippecanoe, Lafayette	Indiana	Circaea	lutetiana
47104	Puccinia circaeae		Cummins, George B	1931.10.03	USA, Indiana, Tippecanoe, Lafayette	Indiana	Circaea	lutetiana
20967	Puccinia subnitens		Kern, F D	1905.05.09	USA, Indiana, Tippecanoe, Lafayette	Indiana	Descurainia	pinnata
40107	Puccinia circaeae		Snyder, Lillian	1896.07.31	USA, Indiana, Tippecanoe, Lafayette	Indiana	Circaea	lutetiana
27905	Puccinia caricina		Arthur, J C	1897.05.28	USA, Indiana, Tippecanoe, Lafayette	Indiana	Urtica	dioica
27868	Puccinia caricina		Arthur, J C	1899.05.17	USA, Indiana, Tippecanoe, Lafayette	Indiana	Urtica	dioica
27904	Puccinia caricina		Arthur, J C	1899.05.16	USA, Indiana, Tippecanoe, Lafayette	Indiana	Urtica	dioica
27910	Puccinia caricina		Arthur, J C	1901.05.06	USA, Indiana, Tippecanoe, Lafayette	Indiana	Urtica	dioica
27920	Puccinia caricina		Arthur, J C	1902.06.12	USA, Indiana, Tippecanoe, Lafayette	Indiana	Urtica	dioica
27914	Puccinia caricina		Arthur, J C	1902.06.04	USA, Indiana, Tippecanoe, Lafayette	Indiana	Urtica	dioica
27918	Puccinia caricina		Arthur, J C	1902.06.13	USA, Indiana, Tippecanoe, Lafayette	Indiana	Urtica	dioica
27923	Puccinia caricina		Arthur, J C	1903.06.12	USA, Indiana, Tippecanoe, Lafayette	Indiana	Urtica	dioica
27921	Puccinia caricina		Arthur, J C	1906.04.17	USA, Indiana, Tippecanoe, Lafayette	Indiana	Urtica	dioica
27925	Puccinia caricina		Arthur, J C	1906.05.05	USA, Indiana, Tippecanoe, Lafayette	Indiana	Urtica	dioica
4117	Melampsorella caryophyllacearum		Billings, Thos	1911.10.30	USA, Indiana, Tippecanoe, Lafayette	Indiana	Cerastium	arvense
46363	Puccinia caricina		Cummins, George B	1933.05.04	USA, Indiana, Tippecanoe, Lafayette	Indiana	Urtica	dioica
46364	Puccinia caricina		Cummins, George B	1933.04.20	USA, Indiana, Tippecanoe, Lafayette	Indiana	Urtica	dioica
27916	Puccinia caricina		Falk, Louise	1909.04.27	USA, Indiana, Tippecanoe, Lafayette	Indiana	Urtica	dioica
27917	Puccinia caricina		Falk, Louise	1909.05.26	USA, Indiana, Tippecanoe, Lafayette	Indiana	Urtica	dioica
27915	Puccinia caricina		Johnson, A G	1905.05.05	USA, Indiana, Tippecanoe, Lafayette	Indiana	Urtica	dioica
27922	Puccinia caricina		Kern, F D	1905.05.10	USA, Indiana, Tippecanoe, Lafayette	Indiana	Urtica	dioica
27913	Puccinia caricina		Kern, F D	1905.05.05	USA, Indiana, Tippecanoe, Lafayette	Indiana	Urtica	dioica
27912	Puccinia caricina		Kern, F D	1905.05.05	USA, Indiana, Tippecanoe, Lafayette	Indiana	Urtica	dioica
27898	Puccinia caricina		Olive, E W; Wilson, G W	1906.04.17	USA, Indiana, Tippecanoe, Lafayette	Indiana	Urtica	dioica
4118	Melampsorella caryophyllacearum		Orton, C R	1912.07.11	USA, Indiana, Tippecanoe, Lafayette	Indiana	Cerastium	arvense
27924	Puccinia caricina		Uhde, Irma A	1910.04.22	USA, Indiana, Tippecanoe, Lafayette	Indiana	Urtica	dioica
27927	Puccinia caricina		Uhde, Irma A	1910.04.28	USA, Indiana, Tippecanoe, Lafayette	Indiana	Urtica	dioica
27909	Puccinia caricina		Vasku, Frank	1907.05.07	USA, Indiana, Tippecanoe, Lafayette	Indiana	Urtica	dioica
27911	Puccinia caricina		Vasku, Frank	1907.05.07	USA, Indiana, Tippecanoe, Lafayette	Indiana	Urtica	dioica
27907	Puccinia caricina		Vasku, Frank	1907.05.07	USA, Indiana, Tippecanoe, Lafayette	Indiana	Urtica	dioica
27908	Puccinia caricina		Vasku, Frank	1907.05.07	USA, Indiana, Tippecanoe, Lafayette	Indiana	Urtica	dioica
6730	Tranzschelia arthurii		Arthur, J C	1898.04.28	USA, Indiana, Tippecanoe, Lafayette	Indiana	Hepatica	nobilis
6736	Tranzschelia arthurii		Arthur, J C	1907.04.01	USA, Indiana, Tippecanoe, Lafayette	Indiana	Hepatica	nobilis
41206	Puccinia xanthii		Arthur, J C	1909.10.24	USA, Indiana, Tippecanoe, Lafayette	Indiana	Xanthium	strumarium
41139	Puccinia xanthii		Arthur, J C	1911.10.14	USA, Indiana, Tippecanoe, Lafayette	Indiana	Xanthium	strumarium
47184	Puccinia xanthii		Cummins, George B	1930.10.16	USA, Indiana, Tippecanoe, Lafayette	Indiana	Xanthium	strumarium
19846	Puccinia graminis		Kern, F D	1906.07.11	USA, Indiana, Tippecanoe, Lafayette	Indiana	Triticum	aestivum
24684	Puccinia recondita		Vasku, Frank	1907.05.23	USA, Indiana, Tippecanoe, Lafayette	Indiana	Clematis	hirsutissima
15285	Uromyces trifolii-repentis fallens		Arthur, J C	1891.10.16	USA, Indiana, Tippecanoe, Lafayette	Indiana	Trifolium	pratense
15774	Uromyces appendiculatus appendiculatus		Arthur, J C	1895.09.27	USA, Indiana, Tippecanoe, Lafayette	Indiana	Strophostyles	helvola
15793	Uromyces appendiculatus appendiculatus		Arthur, J C	1895.09.23	USA, Indiana, Tippecanoe, Lafayette	Indiana	Strophostyles	helvola
22023	Puccinia coronata avenae		Arthur, J C	1896.06.30	USA, Indiana, Tippecanoe, Lafayette	Indiana	Avena	sativa
22005	Puccinia coronata avenae		Arthur, J C	1898.06.24	USA, Indiana, Tippecanoe, Lafayette	Indiana	Avena	sativa
22025	Puccinia coronata avenae		Arthur, J C	1898.06.01	USA, Indiana, Tippecanoe, Lafayette	Indiana	Avena	sativa
22027	Puccinia coronata avenae		Arthur, J C	1898.10.14	USA, Indiana, Tippecanoe, Lafayette	Indiana	Avena	sativa
22007	Puccinia coronata avenae		Arthur, J C	1898.06.24	USA, Indiana, Tippecanoe, Lafayette	Indiana	Avena	sativa
88327	Puccinia phragmitis phragmitis		Arthur, J C	1899.05.01	USA, Indiana, Tippecanoe, Lafayette	Indiana	Rumex	crispus
23004	Puccinia phragmitis phragmitis		Arthur, J C	1899.05.01	USA, Indiana, Tippecanoe, Lafayette	Indiana	Rumex	obtusifolius
37651	Puccinia tanaceti tanaceti		Arthur, J C	1900.02.03	USA, Indiana, Tippecanoe, Lafayette	Indiana	Chrysanthemum	morifolium
15815	Uromyces appendiculatus appendiculatus		Arthur, J C	1902.08.21	USA, Indiana, Tippecanoe, Lafayette	Indiana	Strophostyles	helvola
88132	Puccinia brachypodii poae-nemoralis		Arthur, J C	1902.11.18	USA, Indiana, Tippecanoe, Lafayette	Indiana	Poa	pratensis
15775	Uromyces appendiculatus appendiculatus		Arthur, J C	1903.06.12	USA, Indiana, Tippecanoe, Lafayette	Indiana	Strophostyles	helvola
15792	Uromyces appendiculatus appendiculatus		Arthur, J C	1903.07.14	USA, Indiana, Tippecanoe, Lafayette	Indiana	Strophostyles	helvola
22018	Puccinia coronata avenae		Arthur, J C	1903.07.10	USA, Indiana, Tippecanoe, Lafayette	Indiana	Avena	sativa
15305	Uromyces trifolii-repentis fallens		Arthur, J C	1904.11.03	USA, Indiana, Tippecanoe, Lafayette	Indiana	Trifolium	pratense
45332	Uromyces appendiculatus appendiculatus		Cummins, George B	1930.09.17	USA, Indiana, Tippecanoe, Lafayette	Indiana	Phaseolus	vulgaris
66491	Puccinia tanaceti tanaceti		Dorner, Herman B	1899.11.10	USA, Indiana, Tippecanoe, Lafayette	Indiana	Chrysanthemum	morifolium
22997	Puccinia phragmitis phragmitis		Falk, Louise	1909.05.31	USA, Indiana, Tippecanoe, Lafayette	Indiana	Rumex	crispus
22998	Puccinia phragmitis phragmitis		Falk, Louise	1909.05.31	USA, Indiana, Tippecanoe, Lafayette	Indiana	Rumex	crispus
25553	Puccinia recondita		Arthur, J C	1914.07.19	USA, Indiana, Tippecanoe, Lafayette	Indiana	Triticum	aestivum
1049	Coleosporium asterum		Arthur, Emily	1915.10.13	USA, Indiana, Tippecanoe, Lafayette	Indiana	Symphyotrichum	ericoides
39512	Puccinia malvacearum		Arthur, Emily	1916.07.10	USA, Indiana, Tippecanoe, Lafayette	Indiana	Alcea	rosea
40666	Puccinia physostegiae		Arthur, J C	1917.09.28	USA, Indiana, Tippecanoe, Lafayette	Indiana	Physostegia	virginiana
45065	Gymnosporangium juniperi-virginianae		Arthur, J C	1932.08.17	USA, Indiana, Tippecanoe, Lafayette	Indiana	Malus	ioensis
13788	Uromyces polygoni-avicularis		Golden, K E	1894.10.21	USA, Indiana, Tippecanoe, Lafayette	Indiana	Polygonum	aviculare
13873	Uromyces polygoni-avicularis		Snyder, Lillian	1895.10.15	USA, Indiana, Tippecanoe, Lafayette	Indiana	Polygonum	erectum
15776	Uromyces appendiculatus appendiculatus		Snyder, Lillian	1896.06.01	USA, Indiana, Tippecanoe, Lafayette	Indiana	Strophostyles	helvola
13872	Uromyces polygoni-avicularis		Snyder, Lillian	1896.06.24	USA, Indiana, Tippecanoe, Lafayette	Indiana	Polygonum	erectum
15296	Uromyces trifolii-repentis fallens		Snyder, Lillian	1896.07.07	USA, Indiana, Tippecanoe, Lafayette	Indiana	Trifolium	pratense
11528	Gymnosporangium juniperi-virginianae		Anderson, Emma	1898.04.28	USA, Indiana, Tippecanoe, Lafayette	Indiana	Juniperus	virginiana
29083	Puccinia dioicae		Arthur, J C	1902.05.24	USA, Indiana, Tippecanoe, Lafayette	Indiana	Solidago	ulmifolia
10797	Gymnosporangium globosum		Arthur, J C	1907.06.13	USA, Indiana, Tippecanoe, Lafayette	Indiana	Crataegus	punctata
29559	Puccinia dioicae		Arthur, J C		USA, Indiana, Tippecanoe, Lafayette	Indiana	Carex	sp.
32949	Puccinia menthae		Arthur, J C	1883.09.09	USA, Indiana, Tippecanoe, Lafayette	Indiana	Mentha	canadensis
41026	Puccinia lobeliae		Arthur, J C	1883.09.09	USA, Indiana, Tippecanoe, Lafayette	Indiana	Lobelia	syphilitica
17368	Puccinia sorghi		Arthur, J C	1887.09.17	USA, Indiana, Tippecanoe, Lafayette	Indiana	Zea	mays
18084	Puccinia andropogonis		Arthur, J C	1887.09.21	USA, Indiana, Tippecanoe, Lafayette	Indiana	Schizachyrium	scoparium
10964	Gymnosporangium globosum		Arthur, J C	1888.05.05	USA, Indiana, Tippecanoe, Lafayette	Indiana	Juniperus	virginiana
11469	Gymnosporangium juniperi-virginianae		Arthur, J C	1888.05.05	USA, Indiana, Tippecanoe, Lafayette	Indiana	Juniperus	virginiana
29760	Puccinia dioicae		Arthur, J C	1889.06.18	USA, Indiana, Tippecanoe, Lafayette	Indiana	Oenothera	biennis
21287	Puccinia schedonnardi		Arthur, J C	1889.06.19	USA, Indiana, Tippecanoe, Lafayette	Indiana	Napaea	dioica
19827	Puccinia graminis		Arthur, J C	1890.06.21	USA, Indiana, Tippecanoe, Lafayette	Indiana	Triticum	aestivum
25481	Puccinia recondita		Arthur, J C	1890.06.21	USA, Indiana, Tippecanoe, Lafayette	Indiana	Triticum	aestivum
25503	Puccinia recondita		Arthur, J C	1890.06.21	USA, Indiana, Tippecanoe, Lafayette	Indiana	Triticum	aestivum
25585	Puccinia recondita		Arthur, J C	1890.06.21	USA, Indiana, Tippecanoe, Lafayette	Indiana	Triticum	aestivum
41279	Puccinia xanthii		Arthur, J C	1890.08.12	USA, Indiana, Tippecanoe, Lafayette	Indiana	Xanthium	sp.
35773	Puccinia podophylli		Arthur, J C	1893.05.17	USA, Indiana, Tippecanoe, Lafayette	Indiana	Podophyllum	peltatum
28631	Puccinia dioicae		Arthur, J C	1893.05.17	USA, Indiana, Tippecanoe, Lafayette	Indiana	Aster	cordifolius
19826	Puccinia graminis		Arthur, J C	1895.05.01	USA, Indiana, Tippecanoe, Lafayette	Indiana	Triticum	aestivum
26392	Puccinia canaliculata		Arthur, J C	1895.05.22	USA, Indiana, Tippecanoe, Lafayette	Indiana	Xanthium	sp.
26393	Puccinia canaliculata		Arthur, J C	1895.05.22	USA, Indiana, Tippecanoe, Lafayette	Indiana	Xanthium	sp.
8488	Phragmidium speciosum		Arthur, J C	1895.07.10	USA, Indiana, Tippecanoe, Lafayette	Indiana	Rosa	carolina
41219	Puccinia xanthii		Arthur, J C	1895.09.01	USA, Indiana, Tippecanoe, Lafayette	Indiana	Xanthium	spinosum
15779	Uromyces appendiculatus appendiculatus		Williams, T A	1895.09.23	USA, Indiana, Tippecanoe, Lafayette	Indiana	Strophostyles	helvola
235	Coleosporium ipomoeae		Arthur, J C	1895.09.23	USA, Indiana, Tippecanoe, Lafayette	Indiana	Ipomoea	pandurata
8489	Phragmidium speciosum		Arthur, J C	1895.10.14	USA, Indiana, Tippecanoe, Lafayette	Indiana	Rosa	carolina
40663	Puccinia physostegiae		Arthur, J C	1895.10.26	USA, Indiana, Tippecanoe, Lafayette	Indiana	Physostegia	virginiana
245	Coleosporium ipomoeae		Arthur, J C	1895.12.16	USA, Indiana, Tippecanoe, Lafayette	Indiana	Ipomoea	pandurata
236	Coleosporium ipomoeae		Arthur, J C	1895.12.16	USA, Indiana, Tippecanoe, Lafayette	Indiana	Ipomoea	pandurata
237	Coleosporium ipomoeae		Arthur, J C	1895.12.16	USA, Indiana, Tippecanoe, Lafayette	Indiana	Ipomoea	pandurata
22012	Puccinia coronata avenae		Stuart, Wm	1896.01.01	USA, Indiana, Tippecanoe, Lafayette	Indiana	Avena	sativa
38416	Puccinia hieracii		Arthur, J C	1896.05.05	USA, Indiana, Tippecanoe, Lafayette	Indiana	Taraxacum	officinale
23925	Puccinia montanensis		Arthur, J C	1896.05.27	USA, Indiana, Tippecanoe, Lafayette	Indiana	Elymus	canadensis
15777	Uromyces appendiculatus appendiculatus		Stuart, Wm	1896.06.19	USA, Indiana, Tippecanoe, Lafayette	Indiana	Strophostyles	helvola
8193	Phragmidium mucronatum		Arthur, J C	1897.05.27	USA, Indiana, Tippecanoe, Lafayette	Indiana	Rosa	sp.
21885	Puccinia coronata		Arthur, J C	1897.05.27	USA, Indiana, Tippecanoe, Lafayette	Indiana	Rhamnus	lanceolata
17628	Puccinia ellisiana		Arthur, J C	1897.05.27	USA, Indiana, Tippecanoe, Lafayette	Indiana	Viola	sororia
26387	Puccinia canaliculata		Arthur, J C	1897.05.27	USA, Indiana, Tippecanoe, Lafayette	Indiana	Ambrosia	trifida
31025	Puccinia polygoni-amphibii		Arthur, J C	1897.05.27	USA, Indiana, Tippecanoe, Lafayette	Indiana	Geranium	maculatum
28630	Puccinia dioicae		Arthur, J C	1897.05.27	USA, Indiana, Tippecanoe, Lafayette	Indiana	Aster	cordifolius
29008	Puccinia dioicae		Arthur, J C	1897.05.27	USA, Indiana, Tippecanoe, Lafayette	Indiana	Solidago	flexicaulis
17798	Puccinia andropogonis		Arthur, J C	1897.05.28	USA, Indiana, Tippecanoe, Lafayette	Indiana	Comandra	umbellata
29411	Puccinia dioicae		Arthur, J C	1897.07.26	USA, Indiana, Tippecanoe, Lafayette	Indiana	Carex	sparganioides
23217	Puccinia eatoniae		Arthur, J C	1898.04.28	USA, Indiana, Tippecanoe, Lafayette	Indiana	Ranunculus	abortivus
8687	Gymnoconia peckiana		Arthur, J C	1898.04.28	USA, Indiana, Tippecanoe, Lafayette	Indiana	Rubus	allegheniensis
35743	Puccinia podophylli		Arthur, J C	1898.05.08	USA, Indiana, Tippecanoe, Lafayette	Indiana	Podophyllum	peltatum
21889	Puccinia coronata		Arthur, J C	1898.05.12	USA, Indiana, Tippecanoe, Lafayette	Indiana	Rhamnus	lanceolata
18898	Puccinia graminis		Arthur, J C; Tracy, S M	1898.05.24	USA, Indiana, Tippecanoe, Lafayette	Indiana	Berberis	vulgaris
12944	Uromyces ari-triphylli		Arthur, J C	1898.05.27	USA, Indiana, Tippecanoe, Lafayette	Indiana	Arisaema	dracontium
8549	Phragmidium speciosum		Arthur, J C	1898.05.30	USA, Indiana, Tippecanoe, Lafayette	Indiana	Rosa	humilis
8547	Phragmidium speciosum		Arthur, J C	1898.05.30	USA, Indiana, Tippecanoe, Lafayette	Indiana	Rosa	humilis
35720	Puccinia podophylli		Arthur, J C	1898.05.30	USA, Indiana, Tippecanoe, Lafayette	Indiana	Podophyllum	peltatum
23547	Puccinia brachypodii poae-nemoralis		Stuart, Wm	1898.06.10	USA, Indiana, Tippecanoe, Lafayette	Indiana	Poa	pratensis
32646	Puccinia convolvuli		Arthur, J C	1898.06.10	USA, Indiana, Tippecanoe, Lafayette	Indiana	Calystegia	sepium
16279	Uromyces euphorbiae		Arthur, J C	1898.06.16	USA, Indiana, Tippecanoe, Lafayette	Indiana	Chamaesyce	hyssopifolia
32640	Puccinia convolvuli		Arthur, J C	1898.06.18	USA, Indiana, Tippecanoe, Lafayette	Indiana	Calystegia	sepium
10786	Gymnosporangium globosum		Arthur, J C	1898.06.19	USA, Indiana, Tippecanoe, Lafayette	Indiana	Crataegus	punctata
10690	Gymnosporangium globosum		Arthur, J C	1898.06.19	USA, Indiana, Tippecanoe, Lafayette	Indiana	Crataegus	mollis
10744	Gymnosporangium globosum		Arthur, J C	1898.06.21	USA, Indiana, Tippecanoe, Lafayette	Indiana	Crataegus	pringlei
10783	Gymnosporangium globosum		Arthur, J C	1898.06.21	USA, Indiana, Tippecanoe, Lafayette	Indiana	Crataegus	punctata
19839	Puccinia graminis		Arthur, J C	1898.06.24	USA, Indiana, Tippecanoe, Lafayette	Indiana	Triticum	aestivum
19882	Puccinia graminis		Arthur, J C	1898.06.24	USA, Indiana, Tippecanoe, Lafayette	Indiana	Triticum	aestivum
10743	Gymnosporangium globosum		Arthur, J C	1898.07.19	USA, Indiana, Tippecanoe, Lafayette	Indiana	Crataegus	pringlei
10773	Gymnosporangium globosum		Arthur, J C	1898.07.19	USA, Indiana, Tippecanoe, Lafayette	Indiana	Crataegus	punctata
11238	Gymnosporangium juniperi-virginianae		Arthur, J C	1898.07.19	USA, Indiana, Tippecanoe, Lafayette	Indiana	Malus	coronaria
11232	Gymnosporangium juniperi-virginianae		Arthur, J C	1898.07.19	USA, Indiana, Tippecanoe, Lafayette	Indiana	Malus	coronaria
20540	Puccinia vilfae		Arthur, J C	1898.07.22	USA, Indiana, Tippecanoe, Lafayette	Indiana	Verbena	stricta
20604	Puccinia vilfae		Arthur, J C	1898.07.22	USA, Indiana, Tippecanoe, Lafayette	Indiana	Sporobolus	compositus
18080	Puccinia andropogonis		Arthur, J C	1898.07.24	USA, Indiana, Tippecanoe, Lafayette	Indiana	Schizachyrium	scoparium
41577	Puccinia cnici-oleracei		Arthur, J C	1898.07.24	USA, Indiana, Tippecanoe, Lafayette	Indiana	Aster	paniculatus
19521	Puccinia graminis		Arthur, J C	1898.09.02	USA, Indiana, Tippecanoe, Lafayette	Indiana	Hordeum	jubatum
23112	Puccinia windsoriae		Arthur, J C	1898.09.29	USA, Indiana, Tippecanoe, Lafayette	Indiana	Tridens	flavus
26227	Puccinia angustata		Arthur, J C	1898.09.29	USA, Indiana, Tippecanoe, Lafayette	Indiana	Scirpus	atrovirens
30371	Puccinia bolleyana		Arthur, J C	1898.09.29	USA, Indiana, Tippecanoe, Lafayette	Indiana	Carex	trichocarpa
28012	Puccinia caricina		Arthur, J C	1898.09.29	USA, Indiana, Tippecanoe, Lafayette	Indiana	Carex	emoryi
24717	Puccinia recondita		Arthur, J C	1898.09.30	USA, Indiana, Tippecanoe, Lafayette	Indiana	Elymus	repens
579	Coleosporium vernoniae		Arthur, J C	1898.10.05	USA, Indiana, Tippecanoe, Lafayette	Indiana	Vernonia	fasciculata
32642	Puccinia convolvuli		Arthur, J C	1898.10.06	USA, Indiana, Tippecanoe, Lafayette	Indiana	Calystegia	sepium
32621	Puccinia convolvuli		Arthur, J C	1898.10.07	USA, Indiana, Tippecanoe, Lafayette	Indiana	Calystegia	sepium
31099	Puccinia polygoni-amphibii		Arthur, J C	1898.10.14	USA, Indiana, Tippecanoe, Lafayette	Indiana	Polygonum	convolvulus
31138	Puccinia polygoni-amphibii		Arthur, J C	1898.10.14	USA, Indiana, Tippecanoe, Lafayette	Indiana	Polygonum	scandens
31227	Puccinia polygoni-amphibii		Arthur, J C	1898.10.15	USA, Indiana, Tippecanoe, Lafayette	Indiana	Polygonum	lapathifolium
31139	Puccinia polygoni-amphibii		Arthur, J C	1898.10.15	USA, Indiana, Tippecanoe, Lafayette	Indiana	Polygonum	scandens
32622	Puccinia convolvuli		Arthur, J C	1898.10.15	USA, Indiana, Tippecanoe, Lafayette	Indiana	Calystegia	sepium
31228	Puccinia polygoni-amphibii		Arthur, J C	1898.10.24	USA, Indiana, Tippecanoe, Lafayette	Indiana	Polygonum	lapathifolium
31331	Puccinia polygoni-amphibii		Arthur, J C	1898.10.24	USA, Indiana, Tippecanoe, Lafayette	Indiana	Polygonum	pennsylvanicum
27413	Puccinia caricina		Arthur, J C	1899.03.13	USA, Indiana, Tippecanoe, Lafayette	Indiana	Carex	blanda
29140	Puccinia dioicae		Arthur, J C	1899.03.13	USA, Indiana, Tippecanoe, Lafayette	Indiana	Carex	brevior
29562	Puccinia dioicae		Arthur, J C	1899.03.13	USA, Indiana, Tippecanoe, Lafayette	Indiana	Carex	sp.
2065	Melampsora medusae		Arthur, J C	1899.04.08	USA, Indiana, Tippecanoe, Lafayette	Indiana	Populus	deltoides
29135	Puccinia dioicae		Arthur, J C	1899.04.08	USA, Indiana, Tippecanoe, Lafayette	Indiana	Carex	brevior
29615	Puccinia dioicae		Arthur, J C	1899.04.08	USA, Indiana, Tippecanoe, Lafayette	Indiana	Carex	sp.
23229	Puccinia eatoniae		Arthur, J C	1899.04.12	USA, Indiana, Tippecanoe, Lafayette	Indiana	Ranunculus	abortivus
23230	Puccinia eatoniae		Arthur, J C	1899.05.01	USA, Indiana, Tippecanoe, Lafayette	Indiana	Ranunculus	abortivus
25670	Puccinia recondita		Arthur, J C	1899.05.16	USA, Indiana, Tippecanoe, Lafayette	Indiana	Impatiens	pallida
26395	Puccinia canaliculata		Arthur, J C	1899.05.16	USA, Indiana, Tippecanoe, Lafayette	Indiana	Xanthium	sp.
28812	Puccinia dioicae		Arthur, J C	1899.05.16	USA, Indiana, Tippecanoe, Lafayette	Indiana	Erigeron	annuus
8616	Triphragmium ulmariae		Arthur, J C	1899.05.16	USA, Indiana, Tippecanoe, Lafayette	Indiana	Filipendula	rubra
30206	Puccinia bolleyana		Arthur, J C	1899.05.17	USA, Indiana, Tippecanoe, Lafayette	Indiana	Sambucus	canadensis
8689	Gymnoconia peckiana		Arthur, J C	1899.05.19	USA, Indiana, Tippecanoe, Lafayette	Indiana	Rubus	allegheniensis
20536	Puccinia vilfae		Arthur, J C	1899.05.20	USA, Indiana, Tippecanoe, Lafayette	Indiana	Verbena	stricta
26137	Puccinia angustata		Arthur, J C	1899.05.21	USA, Indiana, Tippecanoe, Lafayette	Indiana	Lycopus	americanus
26139	Puccinia angustata		Arthur, J C	1899.05.21	USA, Indiana, Tippecanoe, Lafayette	Indiana	Lycopus	americanus
88319	Puccinia vilfae		Arthur, J C	1899.05.30	USA, Indiana, Tippecanoe, Lafayette	Indiana	Verbena	stricta
22419	Puccinia sparganioides		Arthur, J C	1899.05.31	USA, Indiana, Tippecanoe, Lafayette	Indiana	Fraxinus	pennsylvanica
32648	Puccinia convolvuli		Arthur, J C	1899.05.31	USA, Indiana, Tippecanoe, Lafayette	Indiana	Calystegia	sepium
27421	Puccinia caricina		Arthur, J C	1899.06.02	USA, Indiana, Tippecanoe, Lafayette	Indiana	Carex	blanda
28800	Puccinia dioicae		Arthur, J C	1899.06.02	USA, Indiana, Tippecanoe, Lafayette	Indiana	Erigeron	annuus
28855	Puccinia dioicae		Arthur, J C	1899.06.02	USA, Indiana, Tippecanoe, Lafayette	Indiana	Erigeron	ramosus
23101	Puccinia windsoriae		Arthur, J C	1899.06.08	USA, Indiana, Tippecanoe, Lafayette	Indiana	Ptelea	trifoliata
21281	Puccinia schedonnardi		Arthur, J C	1899.06.08	USA, Indiana, Tippecanoe, Lafayette	Indiana	Napaea	dioica
30222	Puccinia bolleyana		Arthur, J C	1899.06.08	USA, Indiana, Tippecanoe, Lafayette	Indiana	Sambucus	canadensis
22414	Puccinia sparganioides		Arthur, J C	1899.06.09	USA, Indiana, Tippecanoe, Lafayette	Indiana	Fraxinus	pennsylvanica
26219	Puccinia angustata		Arthur, J C	1899.06.09	USA, Indiana, Tippecanoe, Lafayette	Indiana	Scirpus	atrovirens
27993	Puccinia caricina		Arthur, J C	1899.06.09	USA, Indiana, Tippecanoe, Lafayette	Indiana	Carex	emoryi
32650	Puccinia convolvuli		Arthur, J C	1899.06.09	USA, Indiana, Tippecanoe, Lafayette	Indiana	Calystegia	sepium
8617	Triphragmium ulmariae		Arthur, J C	1899.06.09	USA, Indiana, Tippecanoe, Lafayette	Indiana	Filipendula	rubra
22415	Puccinia sparganioides		Arthur, J C	1899.06.10	USA, Indiana, Tippecanoe, Lafayette	Indiana	Fraxinus	pennsylvanica
17904	Puccinia andropogonis		Arthur, J C	1899.06.10	USA, Indiana, Tippecanoe, Lafayette	Indiana	Penstemon	hirsutus
33629	Puccinia lateripes		Arthur, J C	1899.06.10	USA, Indiana, Tippecanoe, Lafayette	Indiana	Ruellia	strepens
27419	Puccinia caricina		Arthur, J C	1899.06.12	USA, Indiana, Tippecanoe, Lafayette	Indiana	Carex	blanda
26125	Puccinia angustata		Arthur, J C	1899.06.13	USA, Indiana, Tippecanoe, Lafayette	Indiana	Pycnanthemum	lanceolatum
8620	Triphragmium ulmariae		Arthur, J C	1899.06.13	USA, Indiana, Tippecanoe, Lafayette	Indiana	Filipendula	rubra
12941	Uromyces ari-triphylli		Arthur, J C	1899.06.15	USA, Indiana, Tippecanoe, Lafayette	Indiana	Arisaema	dracontium
23118	Puccinia windsoriae		Arthur, J C	1899.06.15	USA, Indiana, Tippecanoe, Lafayette	Indiana	Tridens	flavus
26729	Puccinia eleocharidis		Arthur, J C	1899.06.15	USA, Indiana, Tippecanoe, Lafayette	Indiana	Eupatorium	purpureum
20579	Puccinia vilfae		Arthur, J C	1899.06.16	USA, Indiana, Tippecanoe, Lafayette	Indiana	Sporobolus	compositus
25704	Puccinia recondita		Arthur, J C	1899.06.17	USA, Indiana, Tippecanoe, Lafayette	Indiana	Impatiens	pallida
32649	Puccinia convolvuli		Arthur, J C	1899.06.19	USA, Indiana, Tippecanoe, Lafayette	Indiana	Calystegia	sepium
32797	Puccinia menthae		Arthur, J C	1899.06.24	USA, Indiana, Tippecanoe, Lafayette	Indiana	Blephilia	hirsuta
33599	Puccinia lateripes		Arthur, J C	1899.06.24	USA, Indiana, Tippecanoe, Lafayette	Indiana	Ruellia	strepens
41653	Puccinia cnici-oleracei		Arthur, J C	1899.06.24	USA, Indiana, Tippecanoe, Lafayette	Indiana	Aster	sp.
23115	Puccinia windsoriae		Arthur, J C	1899.06.30	USA, Indiana, Tippecanoe, Lafayette	Indiana	Tridens	flavus
27411	Puccinia caricina		Arthur, J C	1899.10.20	USA, Indiana, Tippecanoe, Lafayette	Indiana	Carex	blanda
88190	Gymnosporangium globosum		Arthur, J C	1900.05.11	USA, Indiana, Tippecanoe, Lafayette	Indiana	Juniperus	virginiana
25789	Puccinia recondita		Arthur, J C	1900.07.16	USA, Indiana, Tippecanoe, Lafayette	Indiana	Elymus	virginicus
66494	Puccinia lateripes		Arthur, J C	1900.07.18	USA, Indiana, Tippecanoe, Lafayette	Indiana	Ruellia	strepens
32620	Puccinia convolvuli		Arthur, J C	1900.07.23	USA, Indiana, Tippecanoe, Lafayette	Indiana	Calystegia	sepium
16213	Uromyces euphorbiae		Arthur, J C	1900.08.01	USA, Indiana, Tippecanoe, Lafayette	Indiana	Chamaesyce	hyssopifolia
16277	Uromyces euphorbiae		Arthur, J C	1900.08.01	USA, Indiana, Tippecanoe, Lafayette	Indiana	Chamaesyce	hyssopifolia
31130	Puccinia polygoni-amphibii		Arthur, J C	1900.10.03	USA, Indiana, Tippecanoe, Lafayette	Indiana	Polygonum	scandens
88191	Coleosporium vernoniae		Arthur, J C	1900.10.12	USA, Indiana, Tippecanoe, Lafayette	Indiana	Vernonia	gigantea
10762	Gymnosporangium globosum		Arthur, J C	1900.10.16	USA, Indiana, Tippecanoe, Lafayette	Indiana	Crataegus	punctata
31655	Puccinia argentata		Arthur, J C	1900.10.16	USA, Indiana, Tippecanoe, Lafayette	Indiana	Impatiens	capensis
37475	Puccinia kuhniae		Arthur, J C	1900.10.20	USA, Indiana, Tippecanoe, Lafayette	Indiana	Kuhnia	eupatorioides
30674	Puccinia asparagi		Arthur, J C	1900.10.22	USA, Indiana, Tippecanoe, Lafayette	Indiana	Asparagus	officinalis
33102	Puccinia menthae		Arthur, J C	1900.10.23	USA, Indiana, Tippecanoe, Lafayette	Indiana	Monarda	fistulosa
581	Coleosporium vernoniae		Arthur, J C	1900.10.30	USA, Indiana, Tippecanoe, Lafayette	Indiana	Vernonia	fasciculata
23110	Puccinia windsoriae		Arthur, J C	1900.11.30	USA, Indiana, Tippecanoe, Lafayette	Indiana	Tridens	flavus
30344	Puccinia bolleyana		Arthur, J C	1901.01.25	USA, Indiana, Tippecanoe, Lafayette	Indiana	Carex	lurida
19367	Puccinia graminis		Arthur, J C	1901.02.14	USA, Indiana, Tippecanoe, Lafayette	Indiana	Cinna	arundinacea
30662	Puccinia asparagi		Arthur, J C	1901.03.01	USA, Indiana, Tippecanoe, Lafayette	Indiana	Asparagus	officinalis
30669	Puccinia asparagi		Arthur, J C	1901.03.08	USA, Indiana, Tippecanoe, Lafayette	Indiana	Asparagus	officinalis
9029	Frommeëlla tormentillae		Arthur, J C	1901.04.20	USA, Indiana, Tippecanoe, Lafayette	Indiana	Potentilla	canadensis
9033	Frommeëlla tormentillae		Arthur, J C	1901.04.22	USA, Indiana, Tippecanoe, Lafayette	Indiana	Potentilla	canadensis
30382	Puccinia bolleyana		Arthur, J C	1901.04.23	USA, Indiana, Tippecanoe, Lafayette	Indiana	Carex	trichocarpa
27995	Puccinia caricina		Arthur, J C	1901.04.24	USA, Indiana, Tippecanoe, Lafayette	Indiana	Carex	emoryi
11447	Gymnosporangium juniperi-virginianae		Arthur, J C	1901.04.26	USA, Indiana, Tippecanoe, Lafayette	Indiana	Juniperus	virginiana
19368	Puccinia graminis		Arthur, J C	1901.04.30	USA, Indiana, Tippecanoe, Lafayette	Indiana	Cinna	arundinacea
22217	Puccinia coronata		Arthur, J C	1901.04.30	USA, Indiana, Tippecanoe, Lafayette	Indiana	Cinna	arundinacea
29231	Puccinia dioicae		Arthur, J C	1901.04.30	USA, Indiana, Tippecanoe, Lafayette	Indiana	Carex	foenea
12864	Uromyces ari-triphylli		Arthur, J C	1901.05.13	USA, Indiana, Tippecanoe, Lafayette	Indiana	Arisaema	triphyllum
23206	Puccinia eatoniae		Arthur, J C	1901.05.14	USA, Indiana, Tippecanoe, Lafayette	Indiana	Ranunculus	abortivus
31023	Puccinia polygoni-amphibii		Arthur, J C	1901.05.14	USA, Indiana, Tippecanoe, Lafayette	Indiana	Geranium	maculatum
28813	Puccinia dioicae		Arthur, J C	1901.05.14	USA, Indiana, Tippecanoe, Lafayette	Indiana	Erigeron	annuus
1634	Coleosporium asterum		Arthur, J C	1901.05.15	USA, Indiana, Tippecanoe, Lafayette	Indiana	Solidago	gigantea
30240	Puccinia bolleyana		Arthur, J C	1901.05.17	USA, Indiana, Tippecanoe, Lafayette	Indiana	Sambucus	canadensis
30231	Puccinia bolleyana		Arthur, J C	1901.05.24	USA, Indiana, Tippecanoe, Lafayette	Indiana	Sambucus	canadensis
30228	Puccinia bolleyana		Arthur, J C	1901.05.25	USA, Indiana, Tippecanoe, Lafayette	Indiana	Sambucus	canadensis
18938	Puccinia graminis		Arthur, J C	1901.05.30	USA, Indiana, Tippecanoe, Lafayette	Indiana	Berberis	vulgaris
28694	Puccinia dioicae		Arthur, J C	1901.05.30	USA, Indiana, Tippecanoe, Lafayette	Indiana	Aster	paniculatus
27120	Puccinia caricina		Arthur, J C	1901.06.10	USA, Indiana, Tippecanoe, Lafayette	Indiana	Ribes	cynosbati
33604	Puccinia lateripes		Arthur, J C	1901.09.23	USA, Indiana, Tippecanoe, Lafayette	Indiana	Ruellia	strepens
16733	Uromyces plumbarius		Arthur, J C	1901.09.24	USA, Indiana, Tippecanoe, Lafayette	Indiana	Gaura	biennis
33602	Puccinia lateripes		Arthur, J C	1901.10.21	USA, Indiana, Tippecanoe, Lafayette	Indiana	Ruellia	strepens
1630	Coleosporium asterum		Arthur, J C	1901.11.02	USA, Indiana, Tippecanoe, Lafayette	Indiana	Solidago	gigantea
26225	Puccinia angustata		Arthur, J C	1902.02.17	USA, Indiana, Tippecanoe, Lafayette	Indiana	Scirpus	atrovirens
18062	Puccinia andropogonis		Arthur, J C	1902.03.19	USA, Indiana, Tippecanoe, Lafayette	Indiana	Schizachyrium	scoparium
9083	Frommeëlla tormentillae		Arthur, J C	1902.03.24	USA, Indiana, Tippecanoe, Lafayette	Indiana	Potentilla	canadensis
8539	Phragmidium speciosum		Arthur, J C	1902.04.17	USA, Indiana, Tippecanoe, Lafayette	Indiana	Rosa	carolina
66442	Puccinia caricina		Arthur, J C	1902.04.17	USA, Indiana, Tippecanoe, Lafayette	Indiana	Carex	stricta
25788	Puccinia recondita		Arthur, J C	1902.04.19	USA, Indiana, Tippecanoe, Lafayette	Indiana	Elymus	virginicus
29752	Puccinia dioicae		Arthur, J C	1902.04.25	USA, Indiana, Tippecanoe, Lafayette	Indiana	Oenothera	biennis
28997	Puccinia dioicae		Arthur, J C	1902.04.25	USA, Indiana, Tippecanoe, Lafayette	Indiana	Solidago	canadensis
29921	Puccinia dioicae		Arthur, J C	1902.04.27	USA, Indiana, Tippecanoe, Lafayette	Indiana	Carex	trichocarpa
21592	Puccinia amphigena		Arthur, J C	1902.05.03	USA, Indiana, Tippecanoe, Lafayette	Indiana	Smilax	tamnoides
29734	Puccinia dioicae		Arthur, J C	1902.05.12	USA, Indiana, Tippecanoe, Lafayette	Indiana	Oenothera	biennis
1218	Coleosporium asterum		Arthur, J C	1902.05.12	USA, Indiana, Tippecanoe, Lafayette	Indiana	Symphyotrichum	sp.
23053	Puccinia magnusiana		Arthur, J C	1902.05.16	USA, Indiana, Tippecanoe, Lafayette	Indiana	Anemone	canadensis
29723	Puccinia dioicae		Arthur, J C	1902.05.16	USA, Indiana, Tippecanoe, Lafayette	Indiana	Oenothera	biennis
28814	Puccinia dioicae		Arthur, J C	1902.05.16	USA, Indiana, Tippecanoe, Lafayette	Indiana	Erigeron	annuus
28696	Puccinia dioicae		Arthur, J C	1902.05.16	USA, Indiana, Tippecanoe, Lafayette	Indiana	Aster	paniculatus
30215	Puccinia bolleyana		Arthur, J C	1902.05.19	USA, Indiana, Tippecanoe, Lafayette	Indiana	Sambucus	canadensis
29735	Puccinia dioicae		Arthur, J C	1902.05.19	USA, Indiana, Tippecanoe, Lafayette	Indiana	Oenothera	biennis
29733	Puccinia dioicae		Arthur, J C	1902.05.19	USA, Indiana, Tippecanoe, Lafayette	Indiana	Oenothera	biennis
29741	Puccinia dioicae		Arthur, J C	1902.05.19	USA, Indiana, Tippecanoe, Lafayette	Indiana	Oenothera	biennis
28695	Puccinia dioicae		Arthur, J C	1902.05.19	USA, Indiana, Tippecanoe, Lafayette	Indiana	Aster	paniculatus
8548	Phragmidium speciosum		Arthur, J C	1902.05.21	USA, Indiana, Tippecanoe, Lafayette	Indiana	Rosa	humilis
20560	Puccinia vilfae		Arthur, J C	1902.05.21	USA, Indiana, Tippecanoe, Lafayette	Indiana	Verbena	urticifolia
N5497	Puccinia chloridis		Arthur, J C	1902.05.21	USA, Indiana, Tippecanoe, Lafayette	Indiana	Asclepias	incarnata
29740	Puccinia dioicae		Arthur, J C	1902.05.21	USA, Indiana, Tippecanoe, Lafayette	Indiana	Oenothera	biennis
29725	Puccinia dioicae		Arthur, J C	1902.05.21	USA, Indiana, Tippecanoe, Lafayette	Indiana	Oenothera	biennis
29724	Puccinia dioicae		Arthur, J C	1902.05.21	USA, Indiana, Tippecanoe, Lafayette	Indiana	Oenothera	biennis
11855	Uromyces seditiosus		Arthur, J C	1902.05.22	USA, Indiana, Tippecanoe, Lafayette	Indiana	Plantago	rugelii
29732	Puccinia dioicae		Arthur, J C	1902.05.22	USA, Indiana, Tippecanoe, Lafayette	Indiana	Oenothera	biennis
30089	Puccinia dioicae		Arthur, J C	1902.05.22	USA, Indiana, Tippecanoe, Lafayette	Indiana	Lactuca	sativa
28965	Puccinia dioicae		Arthur, J C	1902.05.22	USA, Indiana, Tippecanoe, Lafayette	Indiana	Solidago	altissima
8538	Phragmidium speciosum		Arthur, J C	1902.05.24	USA, Indiana, Tippecanoe, Lafayette	Indiana	Rosa	carolina
30219	Puccinia bolleyana		Arthur, J C	1902.05.26	USA, Indiana, Tippecanoe, Lafayette	Indiana	Sambucus	canadensis
34167	Puccinia helianthi		Arthur, J C	1902.05.26	USA, Indiana, Tippecanoe, Lafayette	Indiana	Helianthus	grosseserratus
34229	Puccinia helianthi		Arthur, J C	1902.05.26	USA, Indiana, Tippecanoe, Lafayette	Indiana	Helianthus	maximilianii
23085	Puccinia windsoriae		Arthur, J C	1902.05.27	USA, Indiana, Tippecanoe, Lafayette	Indiana	Ptelea	trifoliata
22905	Puccinia chloridis		Arthur, J C	1902.05.27	USA, Indiana, Tippecanoe, Lafayette	Indiana	Asclepias	syriaca
30216	Puccinia bolleyana		Arthur, J C	1902.05.27	USA, Indiana, Tippecanoe, Lafayette	Indiana	Sambucus	canadensis
21601	Puccinia amphigena		Arthur, J C	1902.05.31	USA, Indiana, Tippecanoe, Lafayette	Indiana	Smilax	tamnoides
30217	Puccinia bolleyana		Arthur, J C	1902.05.31	USA, Indiana, Tippecanoe, Lafayette	Indiana	Sambucus	canadensis
20772	Puccinia subnitens		Arthur, J C	1902.06.12	USA, Indiana, Tippecanoe, Lafayette	Indiana	Chenopodium	album
20544	Puccinia vilfae		Arthur, J C	1902.06.12	USA, Indiana, Tippecanoe, Lafayette	Indiana	Verbena	stricta
20559	Puccinia vilfae		Arthur, J C	1902.06.12	USA, Indiana, Tippecanoe, Lafayette	Indiana	Verbena	urticaefolia
N5498	Puccinia chloridis		Arthur, J C	1902.06.12	USA, Indiana, Tippecanoe, Lafayette	Indiana	Asclepias	incarnata
29729	Puccinia dioicae		Arthur, J C	1902.06.12	USA, Indiana, Tippecanoe, Lafayette	Indiana	Oenothera	biennis
28980	Puccinia dioicae		Arthur, J C	1902.06.12	USA, Indiana, Tippecanoe, Lafayette	Indiana	Solidago	altissima
28983	Puccinia dioicae		Arthur, J C	1902.06.12	USA, Indiana, Tippecanoe, Lafayette	Indiana	Solidago	altissima
20769	Puccinia subnitens		Arthur, J C	1902.06.13	USA, Indiana, Tippecanoe, Lafayette	Indiana	Chenopodium	album
28979	Puccinia dioicae		Arthur, J C	1902.06.13	USA, Indiana, Tippecanoe, Lafayette	Indiana	Solidago	altissima
29722	Puccinia dioicae		Arthur, J C	1902.06.13	USA, Indiana, Tippecanoe, Lafayette	Indiana	Oenothera	biennis
16075	Uromyces euphorbiae		Arthur, J C	1902.06.19	USA, Indiana, Tippecanoe, Lafayette	Indiana	Chamaesyce	humistrata
25683	Puccinia recondita		Arthur, J C	1902.06.27	USA, Indiana, Tippecanoe, Lafayette	Indiana	Impatiens	pallida
29736	Puccinia dioicae		Arthur, J C	1902.07.09	USA, Indiana, Tippecanoe, Lafayette	Indiana	Oenothera	biennis
29731	Puccinia dioicae		Arthur, J C	1902.07.11	USA, Indiana, Tippecanoe, Lafayette	Indiana	Oenothera	biennis
34170	Puccinia helianthi		Arthur, J C	1902.07.27	USA, Indiana, Tippecanoe, Lafayette	Indiana	Helianthus	grosseserratus
16443	Uromyces euphorbiae		Arthur, J C	1902.08.15	USA, Indiana, Tippecanoe, Lafayette	Indiana	Euphorbia	dentata
31127	Puccinia polygoni-amphibii		Arthur, J C	1902.10.16	USA, Indiana, Tippecanoe, Lafayette	Indiana	Polygonum	scandens
15876	Uromyces vignae		Arthur, J C	1902.10.17	USA, Indiana, Tippecanoe, Lafayette	Indiana	Vigna	unguiculata
N42	Puccinia poarum		Arthur, J C	1902.11.18	USA, Indiana, Tippecanoe, Lafayette	Indiana	Poa	pratensis
38404	Puccinia hieracii		Arthur, J C	1903.04.09	USA, Indiana, Tippecanoe, Lafayette	Indiana	Taraxacum	officinale
27145	Puccinia caricina		Arthur, J C	1903.05.13	USA, Indiana, Tippecanoe, Lafayette	Indiana	Ribes	cynosbati
17800	Puccinia andropogonis		Arthur, J C	1903.05.16	USA, Indiana, Tippecanoe, Lafayette	Indiana	Comandra	umbellata
17801	Puccinia andropogonis		Arthur, J C	1903.05.16	USA, Indiana, Tippecanoe, Lafayette	Indiana	Comandra	umbellata
29178	Puccinia dioicae		Arthur, J C	1903.05.20	USA, Indiana, Tippecanoe, Lafayette	Indiana	Carex	cephaloidea
33417	Puccinia caulicola		Arthur, J C	1903.05.20	USA, Indiana, Tippecanoe, Lafayette	Indiana	Salvia	lanceolata
27122	Puccinia caricina		Arthur, J C	1903.05.21	USA, Indiana, Tippecanoe, Lafayette	Indiana	Ribes	cynosbati
29726	Puccinia dioicae		Arthur, J C	1903.05.21	USA, Indiana, Tippecanoe, Lafayette	Indiana	Oenothera	biennis
12709	Uromyces perigynius		Arthur, J C	1903.05.23	USA, Indiana, Tippecanoe, Lafayette	Indiana	Solidago	canadensis
23287	Puccinia eatoniae	Type	Arthur, J C	1903.05.23	USA, Indiana, Tippecanoe, Lafayette	Indiana	Sphenopholis	intermedia
2018	Melampsora medusae		Arthur, J C	1903.05.23	USA, Indiana, Tippecanoe, Lafayette	Indiana	Larix	decidua
25674	Puccinia recondita		Arthur, J C	1903.05.26	USA, Indiana, Tippecanoe, Lafayette	Indiana	Impatiens	pallida
27292	Puccinia caricina		Arthur, J C	1903.05.26	USA, Indiana, Tippecanoe, Lafayette	Indiana	Ribes	aureum
27228	Puccinia caricina		Arthur, J C	1903.05.27	USA, Indiana, Tippecanoe, Lafayette	Indiana	Ribes	uva-crispa
34258	Puccinia helianthi		Arthur, J C	1903.05.28	USA, Indiana, Tippecanoe, Lafayette	Indiana	Helianthus	mollis
34259	Puccinia helianthi		Arthur, J C	1903.05.28	USA, Indiana, Tippecanoe, Lafayette	Indiana	Helianthus	mollis
34254	Puccinia helianthi		Arthur, J C	1903.05.28	USA, Indiana, Tippecanoe, Lafayette	Indiana	Helianthus	mollis
17906	Puccinia andropogonis		Arthur, J C	1903.05.29	USA, Indiana, Tippecanoe, Lafayette	Indiana	Penstemon	hirsutus
17905	Puccinia andropogonis		Arthur, J C	1903.06.11	USA, Indiana, Tippecanoe, Lafayette	Indiana	Penstemon	hirsutus
21602	Puccinia amphigena		Arthur, J C	1903.06.12	USA, Indiana, Tippecanoe, Lafayette	Indiana	Smilax	tamnoides
12711	Uromyces perigynius		Arthur, J C	1903.06.21	USA, Indiana, Tippecanoe, Lafayette	Indiana	Solidago	flexicaulis
12721	Uromyces perigynius		Arthur, J C	1903.06.21	USA, Indiana, Tippecanoe, Lafayette	Indiana	Solidago	serotina
14269	Uromyces lespedezae-procumbentis		Arthur, J C	1903.06.21	USA, Indiana, Tippecanoe, Lafayette	Indiana	Lespedeza	capitata
23289	Puccinia eatoniae	Lectotype	Arthur, J C	1903.06.21	USA, Indiana, Tippecanoe, Lafayette	Indiana	Sphenopholis	intermedia
17802	Puccinia andropogonis		Arthur, J C	1903.06.21	USA, Indiana, Tippecanoe, Lafayette	Indiana	Comandra	umbellata
29727	Puccinia dioicae		Arthur, J C	1903.06.21	USA, Indiana, Tippecanoe, Lafayette	Indiana	Oenothera	biennis
33982	Puccinia helianthi		Arthur, J C	1903.06.21	USA, Indiana, Tippecanoe, Lafayette	Indiana	Helianthus	annuus
34253	Puccinia helianthi		Arthur, J C	1903.06.21	USA, Indiana, Tippecanoe, Lafayette	Indiana	Helianthus	mollis
34370	Puccinia helianthi		Arthur, J C	1903.06.21	USA, Indiana, Tippecanoe, Lafayette	Indiana	Helianthus	tomentosus
10841	Gymnosporangium globosum		Arthur, J C	1903.06.26	USA, Indiana, Tippecanoe, Lafayette	Indiana	Crataegus	sp.
12707	Uromyces perigynius		Arthur, J C	1903.07.10	USA, Indiana, Tippecanoe, Lafayette	Indiana	Solidago	caesia
25044	Puccinia recondita		Arthur, J C	1903.08.10	USA, Indiana, Tippecanoe, Lafayette	Indiana	Bromus	pubescens
15874	Uromyces vignae		Arthur, J C	1903.10.26	USA, Indiana, Tippecanoe, Lafayette	Indiana	Vigna	unguiculata
1636	Coleosporium asterum		Arthur, J C	1904.01.01	USA, Indiana, Tippecanoe, Lafayette	Indiana	Solidago	gigantea
30377	Puccinia bolleyana		Arthur, J C	1904.04.13	USA, Indiana, Tippecanoe, Lafayette	Indiana	Carex	trichocarpa
29923	Puccinia dioicae		Arthur, J C	1904.04.13	USA, Indiana, Tippecanoe, Lafayette	Indiana	Carex	trichocarpa
13438	Uromyces silphii		Arthur, J C	1904.04.19	USA, Indiana, Tippecanoe, Lafayette	Indiana	Juncus	tenuis
27400	Puccinia caricina		Arthur, J C	1904.04.19	USA, Indiana, Tippecanoe, Lafayette	Indiana	Carex	blanda
26224	Puccinia angustata		Arthur, J C	1904.04.20	USA, Indiana, Tippecanoe, Lafayette	Indiana	Scirpus	atrovirens
29393	Puccinia dioicae		Arthur, J C	1904.04.20	USA, Indiana, Tippecanoe, Lafayette	Indiana	Carex	sparganioides
35814	Puccinia podophylli		Arthur, J C	1904.05.07	USA, Indiana, Tippecanoe, Lafayette	Indiana	Podophyllum	peltatum
23159	Puccinia windsoriae		Arthur, J C	1904.05.09	USA, Indiana, Tippecanoe, Lafayette	Indiana	Tridens	flavus
33113	Puccinia menthae		Arthur, J C	1904.05.09	USA, Indiana, Tippecanoe, Lafayette	Indiana	Monarda	fistulosa
29737	Puccinia dioicae		Arthur, J C	1904.05.13	USA, Indiana, Tippecanoe, Lafayette	Indiana	Oenothera	biennis
34368	Puccinia helianthi		Arthur, J C	1904.05.21	USA, Indiana, Tippecanoe, Lafayette	Indiana	Helianthus	tomentosus
22423	Puccinia sparganioides		Arthur, J C	1904.05.23	USA, Indiana, Tippecanoe, Lafayette	Indiana	Fraxinus	pennsylvanica
27213	Puccinia caricina		Arthur, J C	1904.05.23	USA, Indiana, Tippecanoe, Lafayette	Indiana	Ribes	cynosbati
29739	Puccinia dioicae		Arthur, J C	1904.05.23	USA, Indiana, Tippecanoe, Lafayette	Indiana	Oenothera	biennis
25675	Puccinia recondita		Arthur, J C	1904.05.24	USA, Indiana, Tippecanoe, Lafayette	Indiana	Impatiens	pallida
34330	Puccinia helianthi		Arthur, J C	1904.05.24	USA, Indiana, Tippecanoe, Lafayette	Indiana	Helianthus	pauciflorus
8490	Phragmidium speciosum		Arthur, J C	1904.05.28	USA, Indiana, Tippecanoe, Lafayette	Indiana	Rosa	carolina
23293	Puccinia eatoniae		Arthur, J C	1904.05.28	USA, Indiana, Tippecanoe, Lafayette	Indiana	Sphenopholis	intermedia
26141	Puccinia angustata		Arthur, J C	1904.05.28	USA, Indiana, Tippecanoe, Lafayette	Indiana	Lycopus	americanus
35750	Puccinia podophylli		Arthur, J C	1904.05.28	USA, Indiana, Tippecanoe, Lafayette	Indiana	Podophyllum	peltatum
35751	Puccinia podophylli		Arthur, J C	1904.05.28	USA, Indiana, Tippecanoe, Lafayette	Indiana	Podophyllum	peltatum
28806	Puccinia dioicae		Arthur, J C	1904.05.28	USA, Indiana, Tippecanoe, Lafayette	Indiana	Erigeron	annuus
8545	Phragmidium speciosum		Arthur, J C	1904.06.03	USA, Indiana, Tippecanoe, Lafayette	Indiana	Rosa	carolina
23087	Puccinia windsoriae		Arthur, J C	1904.06.03	USA, Indiana, Tippecanoe, Lafayette	Indiana	Ptelea	trifoliata
20985	Puccinia subnitens		Arthur, J C	1904.06.03	USA, Indiana, Tippecanoe, Lafayette	Indiana	Cleome	spinosa
24421	Puccinia recondita		Arthur, J C	1904.06.03	USA, Indiana, Tippecanoe, Lafayette	Indiana	Clematis	virginiana
20090	Puccinia stipae		Arthur, J C	1904.06.03	USA, Indiana, Tippecanoe, Lafayette	Indiana	Symphyotrichum	ericoides
27121	Puccinia caricina		Arthur, J C	1904.06.03	USA, Indiana, Tippecanoe, Lafayette	Indiana	Ribes	cynosbati
27232	Puccinia caricina		Arthur, J C	1904.06.03	USA, Indiana, Tippecanoe, Lafayette	Indiana	Ribes	rotundifolium
27234	Puccinia caricina		Arthur, J C	1904.06.03	USA, Indiana, Tippecanoe, Lafayette	Indiana	Ribes	rotundifolium
34162	Puccinia helianthi		Arthur, J C	1904.06.03	USA, Indiana, Tippecanoe, Lafayette	Indiana	Helianthus	grosseserratus
34163	Puccinia helianthi		Arthur, J C	1904.06.03	USA, Indiana, Tippecanoe, Lafayette	Indiana	Helianthus	grosseserratus
2019	Melampsora medusae		Arthur, J C	1904.06.04	USA, Indiana, Tippecanoe, Lafayette	Indiana	Larix	decidua
2023	Melampsora medusae		Arthur, J C	1904.06.04	USA, Indiana, Tippecanoe, Lafayette	Indiana	Larix	decidua
2370	Melampsora paradoxa		Arthur, J C	1904.06.04	USA, Indiana, Tippecanoe, Lafayette	Indiana	Larix	decidua
29742	Puccinia dioicae		Arthur, J C	1904.06.05	USA, Indiana, Tippecanoe, Lafayette	Indiana	Oenothera	biennis
2025	Melampsora medusae		Arthur, J C	1904.06.06	USA, Indiana, Tippecanoe, Lafayette	Indiana	Larix	laricina
20089	Puccinia stipae		Arthur, J C	1904.06.07	USA, Indiana, Tippecanoe, Lafayette	Indiana	Symphyotrichum	ericoides
34220	Puccinia helianthi		Arthur, J C	1904.06.07	USA, Indiana, Tippecanoe, Lafayette	Indiana	Helianthus	maximilianii
34267	Puccinia helianthi		Arthur, J C	1904.06.07	USA, Indiana, Tippecanoe, Lafayette	Indiana	Helianthus	mollis
34279	Puccinia helianthi		Arthur, J C	1904.06.07	USA, Indiana, Tippecanoe, Lafayette	Indiana	Helianthus	occidentalis
20936	Puccinia subnitens		Arthur, J C	1904.06.08	USA, Indiana, Tippecanoe, Lafayette	Indiana	Lepidium	densiflorum
20096	Puccinia stipae		Arthur, J C	1904.06.08	USA, Indiana, Tippecanoe, Lafayette	Indiana	Symphyotrichum	novae-angliae
20768	Puccinia subnitens		Arthur, J C	1904.06.09	USA, Indiana, Tippecanoe, Lafayette	Indiana	Chenopodium	album
18908	Puccinia graminis		Arthur, J C	1904.06.09	USA, Indiana, Tippecanoe, Lafayette	Indiana	Berberis	vulgaris
18923	Puccinia graminis		Arthur, J C	1904.06.09	USA, Indiana, Tippecanoe, Lafayette	Indiana	Berberis	vulgaris
27293	Puccinia caricina		Arthur, J C	1904.06.09	USA, Indiana, Tippecanoe, Lafayette	Indiana	Ribes	aureum
24422	Puccinia recondita		Arthur, J C	1904.06.11	USA, Indiana, Tippecanoe, Lafayette	Indiana	Clematis	virginiana
17361	Puccinia sorghi		Arthur, J C	1904.06.11	USA, Indiana, Tippecanoe, Lafayette	Indiana	Zea	mays
30230	Puccinia bolleyana		Arthur, J C	1904.06.11	USA, Indiana, Tippecanoe, Lafayette	Indiana	Sambucus	canadensis
2021	Melampsora medusae		Arthur, J C	1904.06.11	USA, Indiana, Tippecanoe, Lafayette	Indiana	Larix	decidua
2022	Melampsora medusae		Arthur, J C	1904.06.11	USA, Indiana, Tippecanoe, Lafayette	Indiana	Larix	decidua
2371	Melampsora paradoxa		Arthur, J C	1904.06.11	USA, Indiana, Tippecanoe, Lafayette	Indiana	Larix	decidua
28810	Puccinia dioicae		Arthur, J C	1904.06.11	USA, Indiana, Tippecanoe, Lafayette	Indiana	Erigeron	annuus
34268	Puccinia helianthi		Arthur, J C	1904.06.11	USA, Indiana, Tippecanoe, Lafayette	Indiana	Helianthus	mollis
34278	Puccinia helianthi		Arthur, J C	1904.06.11	USA, Indiana, Tippecanoe, Lafayette	Indiana	Helianthus	occidentalis
34284	Puccinia helianthi		Arthur, J C	1904.06.11	USA, Indiana, Tippecanoe, Lafayette	Indiana	Helianthus	occidentalis
34371	Puccinia helianthi		Arthur, J C	1904.06.11	USA, Indiana, Tippecanoe, Lafayette	Indiana	Helianthus	tomentosus
20984	Puccinia subnitens		Arthur, J C	1904.06.16	USA, Indiana, Tippecanoe, Lafayette	Indiana	Cleome	spinosa
22016	Puccinia coronata avenae		Marquis, J C	1904.06.18	USA, Indiana, Tippecanoe, Lafayette	Indiana	Avena	sativa
22017	Puccinia coronata avenae		Marquis, J C	1904.06.18	USA, Indiana, Tippecanoe, Lafayette	Indiana	Avena	sativa
22021	Puccinia coronata avenae		Marquis, J C	1904.06.18	USA, Indiana, Tippecanoe, Lafayette	Indiana	Avena	sativa
8562	Phragmidium speciosum		Arthur, J C	1904.06.18	USA, Indiana, Tippecanoe, Lafayette	Indiana	Rosa	nitida
20922	Puccinia subnitens		Arthur, J C	1904.06.18	USA, Indiana, Tippecanoe, Lafayette	Indiana	Erysimum	capitatum
20944	Puccinia subnitens		Arthur, J C	1904.06.18	USA, Indiana, Tippecanoe, Lafayette	Indiana	Lepidium	virginicum
24423	Puccinia recondita		Arthur, J C	1904.06.18	USA, Indiana, Tippecanoe, Lafayette	Indiana	Clematis	virginiana
24424	Puccinia recondita		Arthur, J C	1904.06.18	USA, Indiana, Tippecanoe, Lafayette	Indiana	Clematis	virginiana
26486	Puccinia canaliculata		Arthur, J C	1904.06.18	USA, Indiana, Tippecanoe, Lafayette	Indiana	Cyperus	strigosus
29738	Puccinia dioicae		Arthur, J C	1904.06.18	USA, Indiana, Tippecanoe, Lafayette	Indiana	Oenothera	biennis
34120	Puccinia helianthi		Arthur, J C	1904.06.18	USA, Indiana, Tippecanoe, Lafayette	Indiana	Helianthus	decapetalus
34372	Puccinia helianthi		Arthur, J C	1904.06.18	USA, Indiana, Tippecanoe, Lafayette	Indiana	Helianthus	tomentosus
29091	Puccinia dioicae		Arthur, J C	1904.06.28	USA, Indiana, Tippecanoe, Lafayette	Indiana	Solidago	ulmifolia
27231	Puccinia caricina		Arthur, J C	1904.06.29	USA, Indiana, Tippecanoe, Lafayette	Indiana	Ribes	rotundifolium
27233	Puccinia caricina		Arthur, J C	1904.06.29	USA, Indiana, Tippecanoe, Lafayette	Indiana	Ribes	rotundifolium
25492	Puccinia recondita		Arthur, J C	1904.07.01	USA, Indiana, Tippecanoe, Lafayette	Indiana	Triticum	aestivum
17364	Puccinia sorghi		Arthur, J C	1904.07.23	USA, Indiana, Tippecanoe, Lafayette	Indiana	Zea	mays
41317	Puccinia xanthii		Arthur, J C	1904.09.26	USA, Indiana, Tippecanoe, Lafayette	Indiana	Xanthium	sp.
31283	Puccinia polygoni-amphibii		Arthur, J C	1904.10.04	USA, Indiana, Tippecanoe, Lafayette	Indiana	Polygonum	amphibium
N43	Puccinia sorghi		Arthur, J C	1904.10.05	USA, Indiana, Tippecanoe, Lafayette	Indiana	Zea	mays
1136	Coleosporium asterum		Arthur, J C	1904.11.03	USA, Indiana, Tippecanoe, Lafayette	Indiana	Symphyotrichum	lanceolatum
11201	Gymnosporangium juniperi-virginianae		Arthur, J C	1904.11.08	USA, Indiana, Tippecanoe, Lafayette	Indiana	Crataegus	coccinea
29397	Puccinia dioicae		Arthur, J C	1905.03.25	USA, Indiana, Tippecanoe, Lafayette	Indiana	Carex	sparganioides
29149	Puccinia dioicae		Arthur, J C	1905.04.14	USA, Indiana, Tippecanoe, Lafayette	Indiana	Carex	brevior
20562	Puccinia vilfae		Arthur, J C	1905.05.22	USA, Indiana, Tippecanoe, Lafayette	Indiana	Verbena	urticaefolia
29728	Puccinia dioicae		Arthur, J C	1905.06.01	USA, Indiana, Tippecanoe, Lafayette	Indiana	Oenothera	biennis
21603	Puccinia amphigena		Arthur, J C	1905.06.10	USA, Indiana, Tippecanoe, Lafayette	Indiana	Smilax	tamnoides
34266	Puccinia helianthi		Arthur, J C	1905.06.15	USA, Indiana, Tippecanoe, Lafayette	Indiana	Helianthus	mollis
17020	Uromyces asclepiadis		Arthur, J C	1905.09.12	USA, Indiana, Tippecanoe, Lafayette	Indiana	Asclepias	syriaca
589	Coleosporium vernoniae		Arthur, J C	1905.09.24	USA, Indiana, Tippecanoe, Lafayette	Indiana	Vernonia	fasciculata
15662	Uromyces appendiculatus appendiculatus		Wilson, Guy West	1905.09.26	USA, Indiana, Tippecanoe, Lafayette	Indiana	Phaseolus	vulgaris
88185	Pucciniastrum hydrangeae		Arthur, J C	1905.10.16	USA, Indiana, Tippecanoe, Lafayette	Indiana	Hydrangea	arborescens
23553	Puccinia brachypodii poae-nemoralis		Kern, F D	1905.11.25	USA, Indiana, Tippecanoe, Lafayette	Indiana	Poa	pratensis
21347	Puccinia sp.		Arthur, J C	1906.02.28	USA, Indiana, Tippecanoe, Lafayette	Indiana	Melica	mutica
20603	Puccinia vilfae		Arthur, J C	1906.02.28	USA, Indiana, Tippecanoe, Lafayette	Indiana	Sporobolus	compositus
15773	Uromyces appendiculatus appendiculatus		Thomas, Mason B	1906.08.30	USA, Indiana, Tippecanoe, Lafayette	Indiana	Strophostyles	helvola
10378	Gymnosporangium clavariiforme		Arthur, J C	1907.04.17	USA, Indiana, Tippecanoe, Lafayette	Indiana	Amelanchier	intermedia
28651	Puccinia dioicae		Arthur, J C	1907.05.13	USA, Indiana, Tippecanoe, Lafayette	Indiana	Aster	drummondii
28717	Puccinia dioicae		Arthur, J C	1907.05.14	USA, Indiana, Tippecanoe, Lafayette	Indiana	Aster	salicifolius
28692	Puccinia dioicae		Arthur, J C	1907.05.15	USA, Indiana, Tippecanoe, Lafayette	Indiana	Aster	paniculatus
28999	Puccinia dioicae		Arthur, J C	1907.05.15	USA, Indiana, Tippecanoe, Lafayette	Indiana	Solidago	canadensis
29761	Puccinia dioicae		Arthur, J C	1907.05.16	USA, Indiana, Tippecanoe, Lafayette	Indiana	Oenothera	biennis
22996	Puccinia phragmitis phragmitis		Vasku, Frank	1907.05.20	USA, Indiana, Tippecanoe, Lafayette	Indiana	Rumex	crispus
42058	Puccinia silphii		Arthur, J C	1907.05.30	USA, Indiana, Tippecanoe, Lafayette	Indiana	Silphium	perfoliatum
20558	Puccinia vilfae		Arthur, J C	1907.06.06	USA, Indiana, Tippecanoe, Lafayette	Indiana	Verbena	urticaefolia
28633	Puccinia dioicae		Arthur, J C	1907.06.06	USA, Indiana, Tippecanoe, Lafayette	Indiana	Aster	cordifolius
8507	Phragmidium speciosum		Arthur, J C	1907.06.07	USA, Indiana, Tippecanoe, Lafayette	Indiana	Rosa	suffulta
30611	Puccinia granulispora		Arthur, J C	1907.06.15	USA, Indiana, Tippecanoe, Lafayette	Indiana	Allium	cernuum
18681	Puccinia emaculata		Arthur, J C	1907.06.19	USA, Indiana, Tippecanoe, Lafayette	Indiana	Euphorbia	marginata
23051	Puccinia magnusiana		Arthur, J C	1907.06.21	USA, Indiana, Tippecanoe, Lafayette	Indiana	Anemone	canadensis
12294	Uromyces acuminatus		Arthur, J C	1907.06.22	USA, Indiana, Tippecanoe, Lafayette	Indiana	Lysimachia	ciliata
22400	Puccinia sparganioides		Arthur, J C	1907.06.22	USA, Indiana, Tippecanoe, Lafayette	Indiana	Fraxinus	pennsylvanica
28691	Puccinia dioicae		Arthur, J C	1907.06.23	USA, Indiana, Tippecanoe, Lafayette	Indiana	Aster	paniculatus
13312	Uromyces silphii		Arthur, J C	1907.07.06	USA, Indiana, Tippecanoe, Lafayette	Indiana	Silphium	perfoliatum
25987	Puccinia obtecta		Arthur, J C	1907.07.10	USA, Indiana, Tippecanoe, Lafayette	Indiana	Bidens	connata
25994	Puccinia obtecta		Arthur, J C	1907.07.10	USA, Indiana, Tippecanoe, Lafayette	Indiana	Bidens	frondosa
25993	Puccinia obtecta		Arthur, J C	1907.07.10	USA, Indiana, Tippecanoe, Lafayette	Indiana	Bidens	frondosa
30383	Puccinia bolleyana		Arthur, J C	1907.10.31	USA, Indiana, Tippecanoe, Lafayette	Indiana	Carex	trichocarpa
37728	Puccinia tanaceti dracunculina		Johnson, A G	1908.05.06	USA, Indiana, Tippecanoe, Lafayette	Indiana	Artemisia	dracunculoides
37731	Puccinia tanaceti dracunculina		Johnson, A G	1908.05.20	USA, Indiana, Tippecanoe, Lafayette	Indiana	Artemisia	dracunculoides
23333	Puccinia brachypodii arrhenatheri		Johnson, A G	1908.05.25	USA, Indiana, Tippecanoe, Lafayette	Indiana	Mahonia	sp.
37734	Puccinia tanaceti dracunculina		Johnson, A G	1908.05.25	USA, Indiana, Tippecanoe, Lafayette	Indiana	Artemisia	dracunculoides
8685	Gymnoconia peckiana		Allison, Evelyn	1909.05.30	USA, Indiana, Tippecanoe, Lafayette	Indiana	Rubus	allegheniensis
18699	Puccinia emaculata		Arthur, J C	1909.06.03	USA, Indiana, Tippecanoe, Lafayette	Indiana	Euphorbia	corollata
28718	Puccinia dioicae		Arthur, J C	1909.06.03	USA, Indiana, Tippecanoe, Lafayette	Indiana	Aster	salicifolius
34017	Puccinia helianthi		Arthur, J C	1909.06.03	USA, Indiana, Tippecanoe, Lafayette	Indiana	Helianthus	annuus
34019	Puccinia helianthi		Arthur, J C	1909.06.03	USA, Indiana, Tippecanoe, Lafayette	Indiana	Helianthus	annuus
34020	Puccinia helianthi		Arthur, J C	1909.06.03	USA, Indiana, Tippecanoe, Lafayette	Indiana	Helianthus	annuus
34206	Puccinia helianthi		Arthur, J C	1909.06.11	USA, Indiana, Tippecanoe, Lafayette	Indiana	Helianthus	x laetiflorus
20561	Puccinia vilfae		Arthur, J C	1909.06.18	USA, Indiana, Tippecanoe, Lafayette	Indiana	Verbena	urticaefolia
18697	Puccinia emaculata		Arthur, J C	1909.06.18	USA, Indiana, Tippecanoe, Lafayette	Indiana	Euphorbia	corollata
34021	Puccinia helianthi		Arthur, J C	1909.06.18	USA, Indiana, Tippecanoe, Lafayette	Indiana	Helianthus	annuus
31135	Puccinia polygoni-amphibii		Arthur, J C	1909.10.24	USA, Indiana, Tippecanoe, Lafayette	Indiana	Polygonum	scandens
33686	Puccinia punctata		Arthur, J C	1909.10.24	USA, Indiana, Tippecanoe, Lafayette	Indiana	Galium	concinnum
37733	Puccinia tanaceti dracunculina		Uhde, Irma A	1910.05.21	USA, Indiana, Tippecanoe, Lafayette	Indiana	Artemisia	dracunculoides
15318	Uromyces trifolii-repentis fallens		Johnson, A G	1910.09.20	USA, Indiana, Tippecanoe, Lafayette	Indiana	Trifolium	pratense
16554	Uromyces dictyosperma		Arthur, J C	1911.06.01	USA, Indiana, Tippecanoe, Lafayette	Indiana	Euphorbia	spathulata
11281	Gymnosporangium juniperi-virginianae		Arthur, J C	1912.09.01	USA, Indiana, Tippecanoe, Lafayette	Indiana	Malus	ioensis
23990	Puccinia recondita		Arthur, J C	1913.07.15	USA, Indiana, Tippecanoe, Lafayette	Indiana	Secale	cereale
15767	Uromyces appendiculatus appendiculatus		Mains, E B	1924.06.19	USA, Indiana, Tippecanoe, Lafayette	Indiana	Phaseolus	vulgaris
45630	Puccinia coronata avenae		Stone, G M	1931.10.16	USA, Indiana, Tippecanoe, Lafayette	Indiana	Avena	sativa
36336	Puccinia difformis		Boulds, Mayme; Tracy, S M	1898.05.04	USA, Indiana, Tippecanoe, Lafayette	Indiana	Galium	aparine
33677	Puccinia punctata		Boulds (class of '98), Mayme	1898.05.04	USA, Indiana, Tippecanoe, Lafayette	Indiana	Galium	concinnum
10608	Gymnosporangium globosum		Billings, T	1909.07.26	USA, Indiana, Tippecanoe, Lafayette	Indiana	Crataegus	coccinea
9613	Gymnosporangium nidus-avis		Billings, T	1910.06.09	USA, Indiana, Tippecanoe, Lafayette	Indiana	Amelanchier	erecta
12684	Uromyces perigynius		Billings, Thos	1910.06.09	USA, Indiana, Tippecanoe, Lafayette	Indiana	Aster	ericoides
13140	Uromyces junci		Billings, Thos	1910.06.09	USA, Indiana, Tippecanoe, Lafayette	Indiana	Cirsium	flodmanii
23636	Puccinia crandallii		Billings, Thos	1910.06.09	USA, Indiana, Tippecanoe, Lafayette	Indiana	Symphoricarpos	albus
21233	Puccinia schedonnardi		Billings, Thos	1910.06.09	USA, Indiana, Tippecanoe, Lafayette	Indiana	Callirhoe	involucrata
17806	Puccinia andropogonis		Billings, Thos	1910.06.09	USA, Indiana, Tippecanoe, Lafayette	Indiana	Comandra	umbellata
31675	Puccinia argentata		Billings, Tho	1910.06.09	USA, Indiana, Tippecanoe, Lafayette	Indiana	Impatiens	pallida
31937	Puccinia violae		Billings, Tho	1910.06.09	USA, Indiana, Tippecanoe, Lafayette	Indiana	Viola	pubescens
2220	Melampsora medusae		Billings, Thos	1910.06.10	USA, Indiana, Tippecanoe, Lafayette	Indiana	Pseudotsuga	menziesii
9960	Gymnosporangium clavipes		Billings, Thos	1910.06.11	USA, Indiana, Tippecanoe, Lafayette	Indiana	Amelanchier	erecta
23635	Puccinia crandallii		Billings, Thos	1910.06.12	USA, Indiana, Tippecanoe, Lafayette	Indiana	Symphoricarpos	albus
10043	Gymnosporangium clavipes		Billings, Thos	1910.06.13	USA, Indiana, Tippecanoe, Lafayette	Indiana	Crataegus	tomentosa
12713	Uromyces perigynius		Billings, Thos	1910.06.16	USA, Indiana, Tippecanoe, Lafayette	Indiana	Solidago	rugosa
20780	Puccinia subnitens		Billings, Thos	1910.06.16	USA, Indiana, Tippecanoe, Lafayette	Indiana	Chenopodium	album
18918	Puccinia graminis		Billings, Thos	1910.06.16	USA, Indiana, Tippecanoe, Lafayette	Indiana	Berberis	vulgaris
22678	Puccinia seymouriana		Billings, Thos	1910.06.24	USA, Indiana, Tippecanoe, Lafayette	Indiana	Cephalanthus	occidentalis
23655	Puccinia crandallii		Billings, Thos	1910.07.05	USA, Indiana, Tippecanoe, Lafayette	Indiana	Symphoricarpos	albus
18916	Puccinia graminis		Billings, Thos	1910.07.05	USA, Indiana, Tippecanoe, Lafayette	Indiana	Berberis	vulgaris
29716	Puccinia dioicae		Billings, Tho	1910.07.05	USA, Indiana, Tippecanoe, Lafayette	Indiana	Oenothera	serrulata
28894	Puccinia dioicae		Billings, Tho	1910.07.05	USA, Indiana, Tippecanoe, Lafayette	Indiana	Euthamia	graminifolia
21843	Puccinia coronata		Billings, Thos	1910.07.25	USA, Indiana, Tippecanoe, Lafayette	Indiana	Rhamnus	alnifolia
22679	Puccinia seymouriana		Billings, T	1910.08.02	USA, Indiana, Tippecanoe, Lafayette	Indiana	Cephalanthus	occidentalis
10367	Gymnosporangium clavariiforme		Billings, Thos	1911.06.27	USA, Indiana, Tippecanoe, Lafayette	Indiana	Amelanchier	erecta
21831	Puccinia monoica		Billings, Thos	1911.06.27	USA, Indiana, Tippecanoe, Lafayette	Indiana	Trisetum	spicatum
10294	Gymnosporangium speciosum		Billings, Thos	1911.07.24	USA, Indiana, Tippecanoe, Lafayette	Indiana	Philadelphus	coronarius
16254	Uromyces euphorbiae		Billings, T	1912.07.13	USA, Indiana, Tippecanoe, Lafayette	Indiana	Chamaesyce	hyssopifolia
62068	Puccinia graminis		Britton, M P	1956.04.30	USA, Indiana, Tippecanoe, Lafayette	Indiana	Koeleria	macrantha
N5267	Puccinia graminis		Britton, M P	1956.04.30	USA, Indiana, Tippecanoe, Lafayette	Indiana	Poa	pratensis
N5295	Puccinia graminis		Britton, M P	1956.04.30	USA, Indiana, Tippecanoe, Lafayette	Indiana	Poa	compressa
N5296	Puccinia graminis		Britton, M P	1956.04.30	USA, Indiana, Tippecanoe, Lafayette	Indiana	Poa	compressa
N5352	Puccinia sp.		Britton, M P	1956.04.30	USA, Indiana, Tippecanoe, Lafayette	Indiana	Poa	compressa
N5354			Britton, M P	1956.04.30	USA, Indiana, Tippecanoe, Lafayette	Indiana	Poa	nemoralis
N5354	Puccinia pseudostriiformis		Britton, M P	1956.04.30	USA, Indiana, Tippecanoe, Lafayette	Indiana	Poa	nemoralis
62080	Puccinia graminis		Britton, M P	1956.05.10	USA, Indiana, Tippecanoe, Lafayette	Indiana	Poa	compressa
N5353	Puccinia striiformis		Britton, M P	1956.05.10	USA, Indiana, Tippecanoe, Lafayette	Indiana	Poa	compressa
88827	Puccinia poarum		Cummins, George B		USA, Indiana, Tippecanoe, Lafayette	Indiana	Hymenoxys	hoopesii
45797	Puccinia recondita		Cummins, George B	1930.05.30	USA, Indiana, Tippecanoe, Lafayette	Indiana	Clematis	virginiana
43586	Coleosporium ipomoeae		Cummins, George B	1930.08.21	USA, Indiana, Tippecanoe, Lafayette	Indiana	Ipomoea	pandurata
43867	Melampsora paradoxa		Cummins, George B	1930.09.01	USA, Indiana, Tippecanoe, Lafayette	Indiana	Salix	amygdaloides
45348	Uromyces euphorbiae		Cummins, George B	1930.09.04	USA, Indiana, Tippecanoe, Lafayette	Indiana	Chamaesyce	hyssopifolia
44029	Pucciniastrum hydrangeae		Cummins, George B	1930.09.14	USA, Indiana, Tippecanoe, Lafayette	Indiana	Hydrangea	arborescens
43866	Melampsora paradoxa		Cummins, George B	1930.09.15	USA, Indiana, Tippecanoe, Lafayette	Indiana	Salix	amygdaloides
44875	Kuehneola uredinis		Cummins, George B	1930.09.15	USA, Indiana, Tippecanoe, Lafayette	Indiana	Rubus	allegheniensis
46454	Puccinia polygoni-amphibii		Cummins, George B	1930.09.16	USA, Indiana, Tippecanoe, Lafayette	Indiana	Polygonum	convolvulus
46641	Puccinia menthae		Cummins, George B	1930.09.19	USA, Indiana, Tippecanoe, Lafayette	Indiana	Monarda	fistulosa
45283	Uromyces hedysari-paniculati		Cummins, George B	1930.09.25	USA, Indiana, Tippecanoe, Lafayette	Indiana	Desmodium	perplexum
45708	Puccinia windsoriae		Cummins, George B	1930.09.25	USA, Indiana, Tippecanoe, Lafayette	Indiana	Tridens	flavus
46400	Puccinia asparagi		Cummins, George B	1930.09.25	USA, Indiana, Tippecanoe, Lafayette	Indiana	Asparagus	officinalis
46452	Puccinia polygoni-amphibii		Cummins, George B	1930.09.25	USA, Indiana, Tippecanoe, Lafayette	Indiana	Polygonum	convolvulus
44887	Frommeëlla tormentillae		Cummins, George B	1930.09.25	USA, Indiana, Tippecanoe, Lafayette	Indiana	Potentilla	canadensis
46672	Puccinia punctata		Cummins, George B	1930.10.15	USA, Indiana, Tippecanoe, Lafayette	Indiana	Galium	concinnum
47196	Puccinia cnici-oleracei		Cummins, George B	1930.10.15	USA, Indiana, Tippecanoe, Lafayette	Indiana	Aster	paniculatus
45174	Uromyces ari-triphylli		Cummins, George B	1931.05.12	USA, Indiana, Tippecanoe, Lafayette	Indiana	Arisaema	triphyllum
46077	Puccinia caricina		Cummins, George B	1931.05.12	USA, Indiana, Tippecanoe, Lafayette	Indiana	Ribes	cynosbati
46795	Puccinia podophylli		Cummins, George B	1931.05.12	USA, Indiana, Tippecanoe, Lafayette	Indiana	Podophyllum	peltatum
46519	Puccinia violae		Cummins, George B	1931.05.12	USA, Indiana, Tippecanoe, Lafayette	Indiana	Viola	eriocarpa
45175	Uromyces ari-triphylli		Cummins, George B	1931.05.17	USA, Indiana, Tippecanoe, Lafayette	Indiana	Arisaema	triphyllum
44833	Gymnoconia peckiana		Cummins, George B	1931.05.23	USA, Indiana, Tippecanoe, Lafayette	Indiana	Rubus	allegheniensis
46263	Puccinia dioicae		Cummins, George B	1931.06.08	USA, Indiana, Tippecanoe, Lafayette	Indiana	Solidago	ulmifolia
47304	Aecidium (Incertae sedis) hydnoideum		Cummins, George B	1931.06.08	USA, Indiana, Tippecanoe, Lafayette	Indiana	Dirca	palustris
46264	Puccinia dioicae		Cummins, George B	1931.06.09	USA, Indiana, Tippecanoe, Lafayette	Indiana	Solidago	ulmifolia
46265	Puccinia dioicae		Cummins, George B	1931.06.09	USA, Indiana, Tippecanoe, Lafayette	Indiana	Solidago	ulmifolia
46266	Puccinia dioicae		Cummins, George B	1931.06.09	USA, Indiana, Tippecanoe, Lafayette	Indiana	Solidago	ulmifolia
46267	Puccinia dioicae		Cummins, George B	1931.06.09	USA, Indiana, Tippecanoe, Lafayette	Indiana	Solidago	ulmifolia
46691	Puccinia helianthi		Cummins, George B	1931.06.09	USA, Indiana, Tippecanoe, Lafayette	Indiana	Helianthus	decapetalus
47302	Aecidium (Incertae sedis) hydnoideum		Cummins, George B	1931.06.11	USA, Indiana, Tippecanoe, Lafayette	Indiana	Dirca	palustris
47307	Aecidium (Incertae sedis) hydnoideum		Cummins, George B	1931.06.11	USA, Indiana, Tippecanoe, Lafayette	Indiana	Dirca	palustris
45594	Puccinia schedonnardi		Cummins, George B	1931.10.03	USA, Indiana, Tippecanoe, Lafayette	Indiana	Muhlenbergia	schreberi
46172	Puccinia caricina		Cummins, George B	1931.10.03	USA, Indiana, Tippecanoe, Lafayette	Indiana	Carex	blanda
47147	Puccinia hyssopi		Cummins, George B	1931.10.03	USA, Indiana, Tippecanoe, Lafayette	Indiana	Agastache	nepetoides
47341	Coleosporium asterum		Cummins, George B	1931.10.03	USA, Indiana, Tippecanoe, Lafayette	Indiana	Solidago	canadensis
47363	Coleosporium asterum		Cummins, George B	1931.10.03	USA, Indiana, Tippecanoe, Lafayette	Indiana	Solidago	ulmifolia
46292	Puccinia dioicae		Cummins, George B	1932.06.24	USA, Indiana, Tippecanoe, Lafayette	Indiana	Carex	pennsylvanica
46290	Puccinia dioicae		Cummins, George B	1932.07.15	USA, Indiana, Tippecanoe, Lafayette	Indiana	Carex	pennsylvanica
46293	Puccinia dioicae		Cummins, George B	1933.04.12	USA, Indiana, Tippecanoe, Lafayette	Indiana	Carex	pennsylvanica
45419	Puccinia andropogonis		Cummins, George B; Smucker, S	1933.05.23	USA, Indiana, Tippecanoe, Lafayette	Indiana	Comandra	umbellata
45448	Puccinia andropogonis		Cummins, George B; Smucker, S	1933.05.23	USA, Indiana, Tippecanoe, Lafayette	Indiana	Schizachyrium	scoparium
46335	Puccinia dioicae		Cummins, George B; Smucker, S	1933.05.23	USA, Indiana, Tippecanoe, Lafayette	Indiana	Oenothera	biennis
46273	Puccinia dioicae		Cummins, George B; Smucker, S	1933.05.23	USA, Indiana, Tippecanoe, Lafayette	Indiana	Solidago	sp.
47308	Aecidium (Incertae sedis) hydnoideum		Cummins, George B	1933.05.29	USA, Indiana, Tippecanoe, Lafayette	Indiana	Dirca	palustris
47305	Aecidium (Incertae sedis) hydnoideum		Cummins, George B	1933.06.08	USA, Indiana, Tippecanoe, Lafayette	Indiana	Dirca	palustris
47306	Aecidium (Incertae sedis) hydnoideum		Cummins, George B	1933.06.08	USA, Indiana, Tippecanoe, Lafayette	Indiana	Dirca	palustris
45705	Puccinia windsoriae		Cummins, George B	1933.06.09	USA, Indiana, Tippecanoe, Lafayette	Indiana	Ptelea	trifoliata
47472	Puccinia windsoriae		Cummins, George B	1933.07.01	USA, Indiana, Tippecanoe, Lafayette	Indiana	Ptelea	trifoliata
N5789	Puccinia asparagi		Cummins, George B	1933.09.24	USA, Indiana, Tippecanoe, Lafayette	Indiana	Asparagus	officinalis
46401	Puccinia asparagi		Cummins, George B	1933.09.24	USA, Indiana, Tippecanoe, Lafayette	Indiana	Asparagus	officinalis
46406	Puccinia smilacis		Cummins, George B	1934.06.12	USA, Indiana, Tippecanoe, Lafayette	Indiana	Apocynum	cannabinum
45704	Puccinia windsoriae		Cummins, George B	1935.06.15	USA, Indiana, Tippecanoe, Lafayette	Indiana	Ptelea	trifoliata
47017	Puccinia anemones-virginianae		Cummins, George B	1935.06.15	USA, Indiana, Tippecanoe, Lafayette	Indiana	Anemone	virginiana
46810	Puccinia podophylli		Cummins, George B	1935.06.15	USA, Indiana, Tippecanoe, Lafayette	Indiana	Podophyllum	peltatum
46261	Puccinia dioicae		Cummins, George B	1935.06.15	USA, Indiana, Tippecanoe, Lafayette	Indiana	Solidago	juncea
45961	Puccinia arundinariae		Cummins, George B	1935.07.15	USA, Indiana, Tippecanoe, Lafayette	Indiana	Smilax	sp.
50593	Puccinia andropogonis		Cummins, George B	1942.05.24	USA, Indiana, Tippecanoe, Lafayette	Indiana	Comandra	umbellata
50590	Puccinia andropogonis		Cummins, George B	1942.06.01	USA, Indiana, Tippecanoe, Lafayette	Indiana	Penstemon	hirsutus
50591	Puccinia andropogonis		Cummins, George B	1942.06.01	USA, Indiana, Tippecanoe, Lafayette	Indiana	Penstemon	hirsutus
50588	Puccinia andropogonis		Cummins, George B	1942.06.04	USA, Indiana, Tippecanoe, Lafayette	Indiana	Penstemon	hirsutus
N5535	Puccinia substriata		Cummins	1942.06.07	USA, Indiana, Tippecanoe, Lafayette	Indiana	Solanum	carolinense
50827	Puccinia poarum		Cummins, George B	1943.06.29	USA, Indiana, Tippecanoe, Lafayette	Indiana	Liatris	spheroidea
50829	Puccinia poarum		Cummins, George B	1943.06.29	USA, Indiana, Tippecanoe, Lafayette	Indiana	Liatris	spheroidea
50828	Puccinia poarum		Cummins, George B	1943.06.29	USA, Indiana, Tippecanoe, Lafayette	Indiana	Liatris	spicata
N6432	Puccinia sp.		Cummins, George B	1944.09.26	USA, Indiana, Tippecanoe, Lafayette	Indiana	Cyperus	esculentus
46615	Puccinia convolvuli		Cummins, George B	1950.09.03	USA, Indiana, Tippecanoe, Lafayette	Indiana	Calystegia	sepium
41030	Puccinia lobeliae		Golden, K E	1887.09.17	USA, Indiana, Tippecanoe, Lafayette	Indiana	Lobelia	syphilitica
34169	Puccinia helianthi		Golden, K E	1887.09.17	USA, Indiana, Tippecanoe, Lafayette	Indiana	Helianthus	grosseserratus
17004	Uromyces asclepiadis		Golden, K E	1890.09.01	USA, Indiana, Tippecanoe, Lafayette	Indiana	Asclepias	syriaca
41281	Puccinia xanthii		Golden, K E	1890.09.19	USA, Indiana, Tippecanoe, Lafayette	Indiana	Xanthium	sp.
6563	Pileolaria brevipes		Golden, K E	1893.08.01	USA, Indiana, Tippecanoe, Lafayette	Indiana	Toxicodendron	radicans
12842	Uromyces ari-triphylli		Golden, K E	1894.01.01	USA, Indiana, Tippecanoe, Lafayette	Indiana	Arisaema	triphyllum
24284	Puccinia recondita		Golden, K E	1894.01.01	USA, Indiana, Tippecanoe, Lafayette	Indiana	Actaea	racemosa
29087	Puccinia dioicae		Golden, K E	1894.01.01	USA, Indiana, Tippecanoe, Lafayette	Indiana	Solidago	ulmifolia
23213	Puccinia eatoniae		Golden, K E	1894.04.01	USA, Indiana, Tippecanoe, Lafayette	Indiana	Ranunculus	abortivus
23214	Puccinia eatoniae		Golden, K E	1894.05.09	USA, Indiana, Tippecanoe, Lafayette	Indiana	Ranunculus	abortivus
31024	Puccinia polygoni-amphibii		Golden, K E	1894.05.09	USA, Indiana, Tippecanoe, Lafayette	Indiana	Geranium	maculatum
28843	Puccinia dioicae		Golden, K E	1894.05.29	USA, Indiana, Tippecanoe, Lafayette	Indiana	Erigeron	pulchellus
12841	Uromyces ari-triphylli		Golden, K E	1894.06.07	USA, Indiana, Tippecanoe, Lafayette	Indiana	Arisaema	triphyllum
16224	Uromyces euphorbiae		Golden, K E	1894.09.24	USA, Indiana, Tippecanoe, Lafayette	Indiana	Chamaesyce	hyssopifolia
15471	Uromyces trifolii		Golden, K E	1894.10.21	USA, Indiana, Tippecanoe, Lafayette	Indiana	Trifolium	repens
10759	Gymnosporangium globosum		Doan, John L	1898.10.01	USA, Indiana, Tippecanoe, Lafayette	Indiana	Crataegus	punctata
N40	Puccinia hieracii		Dorner, H B	1899.11.10	USA, Indiana, Tippecanoe, Lafayette	Indiana	Chrysanthemum	sp.
42017	Puccinia silphii		Dorner, Herman B	1901.08.26	USA, Indiana, Tippecanoe, Lafayette	Indiana	Silphium	integrifolium
17388	Puccinia sorghi		Dorner, H B	1901.10.05	USA, Indiana, Tippecanoe, Lafayette	Indiana	Zea	mays
13005	Uromyces ari-triphylli		Davis, J J	1903.06.01	USA, Indiana, Tippecanoe, Lafayette	Indiana	Arisaema	dracontium
40773	Puccinia seymeriae		Dorner, H B	1907.08.12	USA, Indiana, Tippecanoe, Lafayette	Indiana	Dasistoma	macrophylla
271	Coleosporium ipomoeae		Dorner, H B	1907.08.20	USA, Indiana, Tippecanoe, Lafayette	Indiana	Ipomoea	pandurata
32804	Puccinia menthae		Dorner, Herman B	1907.09.08	USA, Indiana, Tippecanoe, Lafayette	Indiana	Blephilia	hirsuta
30221	Puccinia bolleyana		Falk, Louise	1909.05.07	USA, Indiana, Tippecanoe, Lafayette	Indiana	Sambucus	canadensis
29776	Puccinia dioicae		Falk, Louise	1909.05.10	USA, Indiana, Tippecanoe, Lafayette	Indiana	Oenothera	biennis
24550	Puccinia recondita		Falk, Louise	1909.05.14	USA, Indiana, Tippecanoe, Lafayette	Indiana	Thalictrum	alpinum
20749	Puccinia subnitens		Falk, Louise	1909.05.15	USA, Indiana, Tippecanoe, Lafayette	Indiana	Atriplex	hastata
28364	Puccinia atrofusca		Falk, Louise	1909.05.15	USA, Indiana, Tippecanoe, Lafayette	Indiana	Artemisia	dracunculus
29783	Puccinia dioicae		Falk, Louise	1909.05.15	USA, Indiana, Tippecanoe, Lafayette	Indiana	Oenothera	biennis
25680	Puccinia recondita		Falk, Louise	1909.05.29	USA, Indiana, Tippecanoe, Lafayette	Indiana	Impatiens	pallida
25681	Puccinia recondita		Falk, Louise	1909.05.29	USA, Indiana, Tippecanoe, Lafayette	Indiana	Impatiens	pallida
12301	Uromyces acuminatus		Falk, Louise	1909.05.31	USA, Indiana, Tippecanoe, Lafayette	Indiana	Lysimachia	ciliata
12306	Uromyces acuminatus		Falk, Louise	1909.05.31	USA, Indiana, Tippecanoe, Lafayette	Indiana	Lysimachia	ciliata
19856	Puccinia graminis		Falk, Louise	1909.06.03	USA, Indiana, Tippecanoe, Lafayette	Indiana	Triticum	aestivum
20429	Puccinia substerilis		Falk, Louise	1909.06.03	USA, Indiana, Tippecanoe, Lafayette	Indiana	Nassella	viridula
5136	Cronartium quercuum		Demaree, J B	1913.04.03	USA, Indiana, Tippecanoe, Lafayette	Indiana	Quercus	rubra
598	Coleosporium vernoniae		Demaree, J D	1913.04.03	USA, Indiana, Tippecanoe, Lafayette	Indiana	Vernonia	fasciculata
28970	Puccinia dioicae		Demaree, J B; Travelbee, H C	1913.05.10	USA, Indiana, Tippecanoe, Lafayette	Indiana	Solidago	altissima
29020	Puccinia dioicae		Demaree, J B	1913.05.10	USA, Indiana, Tippecanoe, Lafayette	Indiana	Solidago	glaberrima
29056	Puccinia dioicae		Demaree, J B	1913.05.10	USA, Indiana, Tippecanoe, Lafayette	Indiana	Solidago	rugosa
16508	Uromyces euphorbiae		Fromme, F D	1913.09.23	USA, Indiana, Tippecanoe, Lafayette	Indiana	Euphorbia	dentata
594	Coleosporium vernoniae		Fromme, F D; Ludwig, C A	1913.10.03	USA, Indiana, Tippecanoe, Lafayette	Indiana	Vernonia	fasciculata
21295	Puccinia schedonnardi		Gibson, C B	1914.04.04	USA, Indiana, Tippecanoe, Lafayette	Indiana	Sphaeralcea	incana
21302	Puccinia schedonnardi		Gibson, C B	1914.04.18	USA, Indiana, Tippecanoe, Lafayette	Indiana	Sphaeralcea	angustifolia
21304	Puccinia schedonnardi		Gibson, C B	1914.04.20	USA, Indiana, Tippecanoe, Lafayette	Indiana	Sphaeralcea	angustifolia
30224	Puccinia bolleyana		Gibson, C B	1914.04.20	USA, Indiana, Tippecanoe, Lafayette	Indiana	Sambucus	canadensis
24344	Puccinia recondita		Gibson, C B	1914.04.22	USA, Indiana, Tippecanoe, Lafayette	Indiana	Clematis	drummondii
21301	Puccinia schedonnardi		Gibson, C B	1914.04.22	USA, Indiana, Tippecanoe, Lafayette	Indiana	Sphaeralcea	angustifolia
28973	Puccinia dioicae		Gibson, C B	1914.04.22	USA, Indiana, Tippecanoe, Lafayette	Indiana	Solidago	altissima
12688	Uromyces perigynius		Gibson, C B	1914.05.08	USA, Indiana, Tippecanoe, Lafayette	Indiana	Aster	tweedyi
29801	Puccinia dioicae		Gibson, C B	1914.05.08	USA, Indiana, Tippecanoe, Lafayette	Indiana	Oenothera	biennis
28310	Puccinia minutissima		Gibson, C B	1914.05.16	USA, Indiana, Tippecanoe, Lafayette	Indiana	Decodon	verticillatus
12579	Uromyces lineolatus		Fromme, F D	1914.05.26	USA, Indiana, Tippecanoe, Lafayette	Indiana	Sium	suave
33750	Puccinia splendens		Fromme, F D	1914.05.26	USA, Indiana, Tippecanoe, Lafayette	Indiana	Hymenoclea	monogyra
600	Coleosporium vernoniae		Gibson, C B	1914.05.28	USA, Indiana, Tippecanoe, Lafayette	Indiana	Vernonia	fasciculata
599	Coleosporium vernoniae		Gibson, C B	1914.05.28	USA, Indiana, Tippecanoe, Lafayette	Indiana	Vernonia	fasciculata
596	Coleosporium vernoniae		Gibson, C B	1914.05.29	USA, Indiana, Tippecanoe, Lafayette	Indiana	Vernonia	fasciculata
601	Coleosporium vernoniae		Gibson, C B	1914.05.29	USA, Indiana, Tippecanoe, Lafayette	Indiana	Vernonia	fasciculata
10441	Gymnosporangium ellisii		Fromme, F D	1914.06.01	USA, Indiana, Tippecanoe, Lafayette	Indiana	Myrica	cerifera
33744	Puccinia splendens		Fromme, F D	1914.06.17	USA, Indiana, Tippecanoe, Lafayette	Indiana	Hymenoclea	monogyra
602	Coleosporium vernoniae		Fromme, F D	1914.07.01	USA, Indiana, Tippecanoe, Lafayette	Indiana	Vernonia	fasciculata
11258	Gymnosporangium juniperi-virginianae		Fromme, F D	1914.08.03	USA, Indiana, Tippecanoe, Lafayette	Indiana	Malus	coronaria
37161	Puccinia paradoxapoda		Fromme, F D	1915.01.02	USA, Indiana, Tippecanoe, Lafayette	Indiana	Lycium	halmifolium
37158	Puccinia paradoxapoda		Fromme, F D	1915.02.08	USA, Indiana, Tippecanoe, Lafayette	Indiana	Lycium	halmifolium
27155	Puccinia caricina		Fromme, F D	1915.03.31	USA, Indiana, Tippecanoe, Lafayette	Indiana	Ribes	cynosbati
12098	Uromyces hordeinus		Fromme, F D	1915.04.15	USA, Indiana, Tippecanoe, Lafayette	Indiana	Nothoscordum	bivalve
34341	Puccinia helianthi		Golden, K E	1894.05.09	USA, Indiana, Tippecanoe, Lafayette	Indiana	Helianthus	strumosus
8698	Gymnoconia peckiana		Golden, K E	1894.06.07	USA, Indiana, Tippecanoe, Lafayette	Indiana	Rubus	allegheniensis
38425	Puccinia hieracii		Golden, K E	1894.10.21	USA, Indiana, Tippecanoe, Lafayette	Indiana	Taraxacum	officinale
33062	Puccinia menthae		Golden, K E	1894.10.25	USA, Indiana, Tippecanoe, Lafayette	Indiana	Monarda	fistulosa
23215	Puccinia eatoniae		Golden, K E	1895.05.03	USA, Indiana, Tippecanoe, Lafayette	Indiana	Ranunculus	abortivus
34774	Puccinia orbicula		Golden, K E	1895.05.20	USA, Indiana, Tippecanoe, Lafayette	Indiana	Prenanthes	alba
N5166	Uromyces sp.		Hansen, A A	1922.08.01	USA, Indiana, Tippecanoe, Lafayette	Indiana	Chamaesyce	nutans
N5167	Uromyces sp.		Hansen, A A	1922.08.01	USA, Indiana, Tippecanoe, Lafayette	Indiana	Chamaesyce	nutans
35241	Uromyces elegans		Kern, F D		USA, Indiana, Tippecanoe, Lafayette	Indiana	Trifolium	carolinianum
12478	Uromyces rhynchosporae		King, A H	1874.10.01	USA, Indiana, Tippecanoe, Lafayette	Indiana	Rhynchospora	alba
42021	Puccinia silphii		Kern, F D	1905.04.20	USA, Indiana, Tippecanoe, Lafayette	Indiana	Silphium	integrifolium
42019	Puccinia silphii		Kern, F D	1905.04.25	USA, Indiana, Tippecanoe, Lafayette	Indiana	Silphium	integrifolium
41318	Puccinia xanthii		Kern, F D	1905.04.25	USA, Indiana, Tippecanoe, Lafayette	Indiana	Xanthium	sp.
27198	Puccinia caricina		Kern, F D	1905.05.03	USA, Indiana, Tippecanoe, Lafayette	Indiana	Ribes	cynosbati
41319	Puccinia xanthii		Kern, F D	1905.05.04	USA, Indiana, Tippecanoe, Lafayette	Indiana	Xanthium	sp.
31028	Puccinia polygoni-amphibii		Kern, F D	1905.05.05	USA, Indiana, Tippecanoe, Lafayette	Indiana	Geranium	maculatum
17336	Puccinia sorghi		Kern, F D	1905.05.08	USA, Indiana, Tippecanoe, Lafayette	Indiana	Oxalis	stricta
20923	Puccinia subnitens		Kern, F D	1905.05.08	USA, Indiana, Tippecanoe, Lafayette	Indiana	Erysimum	capitatum
18933	Puccinia graminis		Kern, F D	1905.05.08	USA, Indiana, Tippecanoe, Lafayette	Indiana	Berberis	vulgaris
2020	Melampsora medusae		Kern, F D	1905.05.08	USA, Indiana, Tippecanoe, Lafayette	Indiana	Larix	decidua
2026	Melampsora medusae		Kern, F D	1905.05.08	USA, Indiana, Tippecanoe, Lafayette	Indiana	Larix	laricina
20914	Puccinia subnitens		Kern, F D	1905.05.09	USA, Indiana, Tippecanoe, Lafayette	Indiana	Capsella	bursa-pastoris
20943	Puccinia subnitens		Kern, F D	1905.05.09	USA, Indiana, Tippecanoe, Lafayette	Indiana	Lepidium	virginicum
35753	Puccinia podophylli		Kern, F D	1905.05.09	USA, Indiana, Tippecanoe, Lafayette	Indiana	Podophyllum	peltatum
42020	Puccinia silphii		Kern, F D	1905.05.09	USA, Indiana, Tippecanoe, Lafayette	Indiana	Silphium	integrifolium
31029	Puccinia polygoni-amphibii		Kern, F D	1905.05.13	USA, Indiana, Tippecanoe, Lafayette	Indiana	Geranium	maculatum
20422	Puccinia substerilis		Kern, F D	1905.05.16	USA, Indiana, Tippecanoe, Lafayette	Indiana	Nassella	viridula
17338	Puccinia sorghi		Kern, F D	1905.05.22	USA, Indiana, Tippecanoe, Lafayette	Indiana	Oxalis	stricta
6824	Tranzschelia arthurii		Kern, F D	1905.05.22	USA, Indiana, Tippecanoe, Lafayette	Indiana	Prunus	serotina
22418	Puccinia sparganioides		Kern, F D	1905.05.22	USA, Indiana, Tippecanoe, Lafayette	Indiana	Fraxinus	pennsylvanica
17383	Puccinia sorghi		Kern, F D	1905.05.22	USA, Indiana, Tippecanoe, Lafayette	Indiana	Zea	mays
41820	Puccinia grindeliae		Kern, F D	1905.05.22	USA, Indiana, Tippecanoe, Lafayette	Indiana	Gutierrezia	sarothrae
41821	Puccinia grindeliae		Kern, F D	1905.05.22	USA, Indiana, Tippecanoe, Lafayette	Indiana	Gutierrezia	sarothrae
26702	Puccinia eleocharidis		Kern, F D	1905.05.27	USA, Indiana, Tippecanoe, Lafayette	Indiana	Eupatorium	perfoliatum
33574	Puccinia lateripes		Kern, F D	1905.05.27	USA, Indiana, Tippecanoe, Lafayette	Indiana	Ruellia	ciliosa
33606	Puccinia lateripes		Kern, F D	1905.05.27	USA, Indiana, Tippecanoe, Lafayette	Indiana	Ruellia	strepens
6823	Tranzschelia arthurii		Kern, F D	1905.05.29	USA, Indiana, Tippecanoe, Lafayette	Indiana	Prunus	serotina
30212	Puccinia bolleyana		Kern, F D	1905.05.29	USA, Indiana, Tippecanoe, Lafayette	Indiana	Sambucus	canadensis
28966	Puccinia dioicae		Kern, F D	1905.05.29	USA, Indiana, Tippecanoe, Lafayette	Indiana	Solidago	altissima
22682	Puccinia seymouriana		Kern, F D	1905.05.31	USA, Indiana, Tippecanoe, Lafayette	Indiana	Cephalanthus	occidentalis
27296	Puccinia caricina		Klebahn, H	1905.06.01	USA, Indiana, Tippecanoe, Lafayette	Indiana	Ribes	aureum
27229	Puccinia caricina		Klebahn, H	1905.06.01	USA, Indiana, Tippecanoe, Lafayette	Indiana	Ribes	uva-crispa
26704	Puccinia eleocharidis		Kern, F D	1905.06.03	USA, Indiana, Tippecanoe, Lafayette	Indiana	Eupatorium	perfoliatum
12289	Uromyces acuminatus		Kern, F D	1905.06.07	USA, Indiana, Tippecanoe, Lafayette	Indiana	Lysimachia	ciliata
34161	Puccinia helianthi		Kern, F D	1905.06.09	USA, Indiana, Tippecanoe, Lafayette	Indiana	Helianthus	grosseserratus
26434	Puccinia canaliculata		Kern, F D	1905.06.10	USA, Indiana, Tippecanoe, Lafayette	Indiana	Cyperus	esculentus
34028	Puccinia helianthi		Kern, F D	1905.06.10	USA, Indiana, Tippecanoe, Lafayette	Indiana	Helianthus	annuus
20564	Puccinia vilfae		Kern, F D	1905.06.15	USA, Indiana, Tippecanoe, Lafayette	Indiana	Verbena	urticifolia
18700	Puccinia emaculata		Kern, F D	1905.06.16	USA, Indiana, Tippecanoe, Lafayette	Indiana	Euphorbia	corollata
17804	Puccinia andropogonis		Kern, F D	1905.06.16	USA, Indiana, Tippecanoe, Lafayette	Indiana	Comandra	umbellata
17385	Puccinia sorghi		Kern, F D	1905.06.16	USA, Indiana, Tippecanoe, Lafayette	Indiana	Zea	mays
41906	Puccinia grindeliae		Kern, F D	1905.06.16	USA, Indiana, Tippecanoe, Lafayette	Indiana	Solidago	canadensis
12292	Uromyces acuminatus		Kern, F D	1905.06.17	USA, Indiana, Tippecanoe, Lafayette	Indiana	Lysimachia	ciliata
25480	Puccinia recondita		Kern, F D	1905.06.21	USA, Indiana, Tippecanoe, Lafayette	Indiana	Triticum	aestivum
11202	Gymnosporangium juniperi-virginianae		Kern, F D	1905.06.28	USA, Indiana, Tippecanoe, Lafayette	Indiana	Crataegus	punctata
33593	Puccinia lateripes		Kern, F D	1905.07.10	USA, Indiana, Tippecanoe, Lafayette	Indiana	Ruellia	strepens
13454	Uromyces silphii		Kern, F D	1905.07.21	USA, Indiana, Tippecanoe, Lafayette	Indiana	Juncus	tenuis
16080	Uromyces euphorbiae		Kern, F D	1905.07.21	USA, Indiana, Tippecanoe, Lafayette	Indiana	Chamaesyce	humistrata
16271	Uromyces euphorbiae		Kern, F D	1905.07.21	USA, Indiana, Tippecanoe, Lafayette	Indiana	Chamaesyce	hyssopifolia
586	Coleosporium vernoniae		Kern, F D	1905.09.14	USA, Indiana, Tippecanoe, Lafayette	Indiana	Vernonia	fasciculata
18590	Puccinia emaculata		Kern, F D	1905.10.24	USA, Indiana, Tippecanoe, Lafayette	Indiana	Panicum	capillare
33068	Puccinia menthae		Kern, F D	1905.11.25	USA, Indiana, Tippecanoe, Lafayette	Indiana	Monarda	fistulosa
42038	Puccinia silphii		Kern, F D	1906.03.31	USA, Indiana, Tippecanoe, Lafayette	Indiana	Silphium	integrifolium
13462	Uromyces silphii		Kern, F D	1906.04.03	USA, Indiana, Tippecanoe, Lafayette	Indiana	Juncus	tenuis
30372	Puccinia bolleyana		Kern, F D; Wilson, G W	1906.04.13	USA, Indiana, Tippecanoe, Lafayette	Indiana	Carex	trichocarpa
13308	Uromyces silphii		Kern, F D	1906.05.14	USA, Indiana, Tippecanoe, Lafayette	Indiana	Silphium	perfoliatum
30045	Puccinia dioicae		Kern, F D	1906.05.14	USA, Indiana, Tippecanoe, Lafayette	Indiana	Lactuca	canadensis
30099	Puccinia dioicae		Kern, F D	1906.05.14	USA, Indiana, Tippecanoe, Lafayette	Indiana	Lactuca	virosa
30213	Puccinia bolleyana		Kern, F D	1906.05.30	USA, Indiana, Tippecanoe, Lafayette	Indiana	Sambucus	canadensis
25494	Puccinia recondita		Kern, F D	1906.06.04	USA, Indiana, Tippecanoe, Lafayette	Indiana	Triticum	aestivum
18931	Puccinia graminis		Kern, F D	1906.06.07	USA, Indiana, Tippecanoe, Lafayette	Indiana	Berberis	vulgaris
18922	Puccinia graminis		Kern, F D	1906.06.07	USA, Indiana, Tippecanoe, Lafayette	Indiana	Berberis	vulgaris
3141	Melampsora lini		Kern, F D	1906.06.07	USA, Indiana, Tippecanoe, Lafayette	Indiana	Linum	usitatissimum
12556	Uromyces lineolatus		Kern, F D	1906.06.11	USA, Indiana, Tippecanoe, Lafayette	Indiana	Cicuta	maculata
13310	Uromyces silphii		Kern, F D	1906.06.12	USA, Indiana, Tippecanoe, Lafayette	Indiana	Silphium	perfoliatum
24439	Puccinia recondita		Kern, F D	1906.06.12	USA, Indiana, Tippecanoe, Lafayette	Indiana	Clematis	virginiana
3140	Melampsora lini		Kern, F D	1906.06.14	USA, Indiana, Tippecanoe, Lafayette	Indiana	Linum	usitatissimum
12557	Uromyces lineolatus		Kern, F D	1906.06.23	USA, Indiana, Tippecanoe, Lafayette	Indiana	Cicuta	maculata
26709	Puccinia eleocharidis		Kern, F D	1906.06.25	USA, Indiana, Tippecanoe, Lafayette	Indiana	Eupatorium	perfoliatum
5157	Cronartium quercuum		Kern, F D	1906.08.02	USA, Indiana, Tippecanoe, Lafayette	Indiana	Quercus	rubra
6825	Tranzschelia arthurii		Kern, F D	1906.08.21	USA, Indiana, Tippecanoe, Lafayette	Indiana	Prunus	serotina
33986	Puccinia helianthi		Kern, F D	1906.09.03	USA, Indiana, Tippecanoe, Lafayette	Indiana	Helianthus	annuus
10740	Gymnosporangium globosum		Kern, F D	1906.09.27	USA, Indiana, Tippecanoe, Lafayette	Indiana	Crataegus	pringlei
592	Coleosporium vernoniae		Kern, F D; Stone, R E	1906.09.27	USA, Indiana, Tippecanoe, Lafayette	Indiana	Vernonia	fasciculata
708	Coleosporium vernoniae		Kern, F D; Stone, R E	1906.09.27	USA, Indiana, Tippecanoe, Lafayette	Indiana	Vernonia	sp.
28136	Puccinia caricina		Kern, F D	1906.11.01	USA, Indiana, Tippecanoe, Lafayette	Indiana	Carex	stipata
1574	Coleosporium asterum		Kern, F D	1906.11.10	USA, Indiana, Tippecanoe, Lafayette	Indiana	Solidago	patula
19355	Puccinia graminis		Kern, F D	1907.03.25	USA, Indiana, Tippecanoe, Lafayette	Indiana	Cinna	arundinacea
9885	Gymnosporangium nidus-avis		Kern, F D	1907.05.25	USA, Indiana, Tippecanoe, Lafayette	Indiana	Malus	lowensis
12987	Uromyces ari-triphylli		Kern, F D; Vasku, Frank	1907.06.08	USA, Indiana, Tippecanoe, Lafayette	Indiana	Arisaema	dracontium
9086	Frommeëlla tormentillae		Kern, F D; Vasku, Frank	1907.06.08	USA, Indiana, Tippecanoe, Lafayette	Indiana	Potentilla	canadensis
28592	Puccinia dioicae		Kern, F D	1907.06.18	USA, Indiana, Tippecanoe, Lafayette	Indiana	Phryma	leptostachya
28365	Puccinia atrofusca		Kern, F D	1907.06.19	USA, Indiana, Tippecanoe, Lafayette	Indiana	Artemisia	dracunculus
28649	Puccinia dioicae		Kern, F D	1907.06.19	USA, Indiana, Tippecanoe, Lafayette	Indiana	Aster	drummondii
28697	Puccinia dioicae		Kern, F D	1907.06.19	USA, Indiana, Tippecanoe, Lafayette	Indiana	Aster	paniculatus
9641	Gymnosporangium nidus-avis		Kern, F D	1907.06.24	USA, Indiana, Tippecanoe, Lafayette	Indiana	Sorbus	americana
9612	Gymnosporangium nidus-avis		Kern, F D	1907.06.24	USA, Indiana, Tippecanoe, Lafayette	Indiana	Amelanchier	canadensis
9614	Gymnosporangium nidus-avis		Kern, F D	1907.06.24	USA, Indiana, Tippecanoe, Lafayette	Indiana	Amelanchier	erecta
9457	Gymnosporangium inconspicuum		Kern, F D	1907.06.29	USA, Indiana, Tippecanoe, Lafayette	Indiana	Amelanchier	erecta
17021	Uromyces asclepiadis		Kern, F D	1907.09.30	USA, Indiana, Tippecanoe, Lafayette	Indiana	Asclepias	syriaca
24492	Puccinia recondita		Johnson, A G	1908.04.06	USA, Indiana, Tippecanoe, Lafayette	Indiana	Ranunculus	cymbalaria
2024	Melampsora medusae		Johnson, A G	1908.04.28	USA, Indiana, Tippecanoe, Lafayette	Indiana	Larix	laricina
26161	Puccinia angustata		Johnson, A G	1908.05.05	USA, Indiana, Tippecanoe, Lafayette	Indiana	Lycopus	uniflorus
28962	Puccinia dioicae		Johnson, A G	1908.05.07	USA, Indiana, Tippecanoe, Lafayette	Indiana	Solidago	altissima
20767	Puccinia subnitens		Johnson, A G	1908.05.11	USA, Indiana, Tippecanoe, Lafayette	Indiana	Chenopodium	album
24293	Puccinia recondita		Johnson, A G	1908.05.12	USA, Indiana, Tippecanoe, Lafayette	Indiana	Aquilegia	canadensis
24493	Puccinia recondita		Johnson, A G	1908.05.19	USA, Indiana, Tippecanoe, Lafayette	Indiana	Ranunculus	cymbalaria
26134	Puccinia angustata		Johnson, A G	1908.05.19	USA, Indiana, Tippecanoe, Lafayette	Indiana	Lycopus	americanus
29773	Puccinia dioicae		Johnson, A G	1908.05.19	USA, Indiana, Tippecanoe, Lafayette	Indiana	Oenothera	biennis
29000	Puccinia dioicae		Johnson, A G	1908.05.19	USA, Indiana, Tippecanoe, Lafayette	Indiana	Solidago	canadensis
20771	Puccinia subnitens		Johnson, A G	1908.05.20	USA, Indiana, Tippecanoe, Lafayette	Indiana	Chenopodium	album
24566	Puccinia recondita		Johnson, A G	1908.05.23	USA, Indiana, Tippecanoe, Lafayette	Indiana	Thalictrum	dioicum
10366	Gymnosporangium clavariiforme		Kern, F D	1908.05.27	USA, Indiana, Tippecanoe, Lafayette	Indiana	Amelanchier	erecta
30223	Puccinia bolleyana		Johnson, A G	1908.06.02	USA, Indiana, Tippecanoe, Lafayette	Indiana	Sambucus	canadensis
22426	Puccinia sparganioides		Johnson, A G	1908.06.04	USA, Indiana, Tippecanoe, Lafayette	Indiana	Fraxinus	pennsylvanica
26710	Puccinia eleocharidis		Johnson, A G	1908.06.04	USA, Indiana, Tippecanoe, Lafayette	Indiana	Eupatorium	perfoliatum
28993	Puccinia dioicae		Johnson, A G	1908.06.05	USA, Indiana, Tippecanoe, Lafayette	Indiana	Solidago	canadensis
30007	Puccinia dioicae		Johnson, A G	1908.06.06	USA, Indiana, Tippecanoe, Lafayette	Indiana	Agoseris	glauca
20855	Puccinia subnitens		Johnson, A G	1908.06.07	USA, Indiana, Tippecanoe, Lafayette	Indiana	Sarcobatus	vermiculatus
37481	Puccinia kuhniae		Johnson, A G	1908.06.07	USA, Indiana, Tippecanoe, Lafayette	Indiana	Kuhnia	eupatorioides
20770	Puccinia subnitens		Johnson, A G	1908.06.13	USA, Indiana, Tippecanoe, Lafayette	Indiana	Chenopodium	album
37479	Puccinia kuhniae		Kern, F D	1908.06.14	USA, Indiana, Tippecanoe, Lafayette	Indiana	Kuhnia	eupatorioides
13768	Uromyces houstoniatus		Johnson, A G	1908.06.15	USA, Indiana, Tippecanoe, Lafayette	Indiana	Sisyrinchium	gramineum
11254	Gymnosporangium juniperi-virginianae		Kern, F D	1908.06.15	USA, Indiana, Tippecanoe, Lafayette	Indiana	Malus	coronaria
9640	Gymnosporangium nidus-avis		Kern, F D	1908.06.15	USA, Indiana, Tippecanoe, Lafayette	Indiana	Sorbus	americana
22674	Puccinia seymouriana		Johnson, A G	1908.06.17	USA, Indiana, Tippecanoe, Lafayette	Indiana	Cephalanthus	occidentalis
24451	Puccinia recondita		Johnson, A G	1908.06.19	USA, Indiana, Tippecanoe, Lafayette	Indiana	Clematis	virginiana
11260	Gymnosporangium juniperi-virginianae		Kern, F D	1908.06.28	USA, Indiana, Tippecanoe, Lafayette	Indiana	Malus	coronaria
27041	Puccinia eumacrospora		Johnson, A G	1908.07.02	USA, Indiana, Tippecanoe, Lafayette	Indiana	Smilax	hispida
37483	Puccinia kuhniae		Johnson, A G	1908.07.06	USA, Indiana, Tippecanoe, Lafayette	Indiana	Kuhnia	eupatorioides
10057	Gymnosporangium clavipes		Kern, F D	1908.07.07	USA, Indiana, Tippecanoe, Lafayette	Indiana	Crataegus	sp.
20854	Puccinia subnitens		Johnson, A G	1908.07.13	USA, Indiana, Tippecanoe, Lafayette	Indiana	Sarcobatus	vermiculatus
13769	Uromyces houstoniatus		Johnson, A G	1908.07.28	USA, Indiana, Tippecanoe, Lafayette	Indiana	Sisyrinchium	gramineum
21231	Puccinia schedonnardi		Johnson, A G	1908.07.31	USA, Indiana, Tippecanoe, Lafayette	Indiana	Callirhoe	involucrata
10184	Gymnosporangium cornutum		Kern, F D	1908.08.08	USA, Indiana, Tippecanoe, Lafayette	Indiana	Sorbus	americana
10183	Gymnosporangium cornutum		Kern, F D	1908.08.24	USA, Indiana, Tippecanoe, Lafayette	Indiana	Sorbus	americana
9533	Gymnosporangium davisii		Kern, F D	1908.09.17	USA, Indiana, Tippecanoe, Lafayette	Indiana	Aronia	melanocarpa
9829	Gymnosporangium biseptatum		Kern, F D	1908.09.26	USA, Indiana, Tippecanoe, Lafayette	Indiana	Amelanchier	intermedia
10745	Gymnosporangium globosum		Kern, F D	1908.09.26	USA, Indiana, Tippecanoe, Lafayette	Indiana	Crataegus	pringlei
9882	Gymnosporangium nidus-avis		Kern, F D	1909.05.03	USA, Indiana, Tippecanoe, Lafayette	Indiana	Malus	lowensis
17908	Puccinia andropogonis		Johnson, A G	1909.06.06	USA, Indiana, Tippecanoe, Lafayette	Indiana	Penstemon	hirsutus
18926	Puccinia graminis		Johnson, A G	1909.06.07	USA, Indiana, Tippecanoe, Lafayette	Indiana	Berberis	vulgaris
18925	Puccinia graminis		Johnson, A G	1909.06.07	USA, Indiana, Tippecanoe, Lafayette	Indiana	Berberis	vulgaris
18919	Puccinia graminis		Johnson, A G	1909.06.07	USA, Indiana, Tippecanoe, Lafayette	Indiana	Berberis	vulgaris
22427	Puccinia sparganioides		Johnson, A G	1909.06.07	USA, Indiana, Tippecanoe, Lafayette	Indiana	Fraxinus	pennsylvanica
21238	Puccinia schedonnardi		Johnson, A G	1909.06.07	USA, Indiana, Tippecanoe, Lafayette	Indiana	Callirhoe	involucrata
29746	Puccinia dioicae		Johnson, A G	1909.06.07	USA, Indiana, Tippecanoe, Lafayette	Indiana	Oenothera	biennis
29778	Puccinia dioicae		Johnson, A G	1909.06.07	USA, Indiana, Tippecanoe, Lafayette	Indiana	Oenothera	biennis
28721	Puccinia dioicae		Johnson, A G	1909.06.07	USA, Indiana, Tippecanoe, Lafayette	Indiana	Aster	tweedyi
21598	Puccinia amphigena		Johnson, A G	1909.06.08	USA, Indiana, Tippecanoe, Lafayette	Indiana	Smilax	tamnoides
28720	Puccinia dioicae		Johnson, A G	1909.06.08	USA, Indiana, Tippecanoe, Lafayette	Indiana	Aster	tweedyi
14173	Uromyces dianthi		Johnson, A G	1909.06.10	USA, Indiana, Tippecanoe, Lafayette	Indiana	Dianthus	caryophyllus
20747	Puccinia subnitens		Johnson, A G	1909.06.10	USA, Indiana, Tippecanoe, Lafayette	Indiana	Atriplex	hastata
20748	Puccinia subnitens		Johnson, A G	1909.06.10	USA, Indiana, Tippecanoe, Lafayette	Indiana	Atriplex	hastata
14177	Uromyces dianthi		Johnson, A G	1909.06.11	USA, Indiana, Tippecanoe, Lafayette	Indiana	Dianthus	caryophyllus
16562	Uromyces dictyosperma		Johnson, A G	1909.06.14	USA, Indiana, Tippecanoe, Lafayette	Indiana	Euphorbia	spathulata
21232	Puccinia schedonnardi		Johnson, A G	1909.06.14	USA, Indiana, Tippecanoe, Lafayette	Indiana	Callirhoe	involucrata
9881	Gymnosporangium nidus-avis		Kern, F D	1909.06.14	USA, Indiana, Tippecanoe, Lafayette	Indiana	Malus	coronaria
20750	Puccinia subnitens		Johnson, A G	1909.06.18	USA, Indiana, Tippecanoe, Lafayette	Indiana	Atriplex	hastata
11599	Uromyces andropogonis		Johnson, A G	1909.06.21	USA, Indiana, Tippecanoe, Lafayette	Indiana	Viola	affinis
14884	Uromyces viciae-fabae		Johnson, A G	1909.06.21	USA, Indiana, Tippecanoe, Lafayette	Indiana	Lathyrus	sp.
20785	Puccinia subnitens		Johnson, A G	1909.06.21	USA, Indiana, Tippecanoe, Lafayette	Indiana	Chenopodium	album
19855	Puccinia graminis		Johnson, A G	1909.06.23	USA, Indiana, Tippecanoe, Lafayette	Indiana	Triticum	aestivum
25777	Puccinia recondita		Johnson, A G	1909.06.23	USA, Indiana, Tippecanoe, Lafayette	Indiana	Elymus	virginicus
25799	Puccinia recondita		Johnson, A G	1909.06.23	USA, Indiana, Tippecanoe, Lafayette	Indiana	Elymus	virginicus
20430	Puccinia substerilis		Johnson, A G	1909.06.23	USA, Indiana, Tippecanoe, Lafayette	Indiana	Nassella	viridula
29748	Puccinia dioicae		Johnson, A G	1909.06.23	USA, Indiana, Tippecanoe, Lafayette	Indiana	Oenothera	biennis
25749	Puccinia recondita		Johnson, A G	1909.06.26	USA, Indiana, Tippecanoe, Lafayette	Indiana	Elymus	canadensis
17515	Puccinia tripsaci		Johnson, A G	1909.06.26	USA, Indiana, Tippecanoe, Lafayette	Indiana	Ceanothus	americanus
9514	Gymnosporangium exiguum		Kern, F D	1909.06.26	USA, Indiana, Tippecanoe, Lafayette	Indiana	Crataegus	pringlei
4136	Pucciniastrum goeppertianum		Kern, F D	1909.07.16	USA, Indiana, Tippecanoe, Lafayette	Indiana	Abies	balsamea
9958	Gymnosporangium clavipes		Kern, F D	1909.08.04	USA, Indiana, Tippecanoe, Lafayette	Indiana	Amelanchier	erecta
17048	Uromyces asclepiadis		Johnson, A G	1909.10.12	USA, Indiana, Tippecanoe, Lafayette	Indiana	Asclepias	syriaca
17053	Uromyces asclepiadis		Johnson, A G	1909.10.18	USA, Indiana, Tippecanoe, Lafayette	Indiana	Asclepias	syriaca
2881	Melampsora epitea		Johnson, A G	1909.10.18	USA, Indiana, Tippecanoe, Lafayette	Indiana	Salix	interior
32597	Puccinia convolvuli		Johnson, A G	1909.10.18	USA, Indiana, Tippecanoe, Lafayette	Indiana	Calystegia	sepium
9735	Gymnosporangium trachysorum		Kern, F D	1909.10.27	USA, Indiana, Tippecanoe, Lafayette	Indiana	Crataegus	cerronis
17404	Puccinia sorghi		Kern, F D	1909.11.03	USA, Indiana, Tippecanoe, Lafayette	Indiana	Zea	mays
11153	Gymnosporangium corniculans		Kern, F D	1909.11.11	USA, Indiana, Tippecanoe, Lafayette	Indiana	Amelanchier	canadensis
11151	Gymnosporangium corniculans		Kern, F D	1909.11.11	USA, Indiana, Tippecanoe, Lafayette	Indiana	Amelanchier	canadensis
11158	Gymnosporangium corniculans		Kern, F D	1909.11.11	USA, Indiana, Tippecanoe, Lafayette	Indiana	Amelanchier	canadensis
15136	Uromyces punctatus		Johnson, A G	1910.01.13	USA, Indiana, Tippecanoe, Lafayette	Indiana	Astragalus	canadensis
29560	Puccinia dioicae		Johnson, A G	1910.03.20	USA, Indiana, Tippecanoe, Lafayette	Indiana	Carex	sp.
25750	Puccinia recondita		Johnson, A G	1910.03.30	USA, Indiana, Tippecanoe, Lafayette	Indiana	Elymus	canadensis
25779	Puccinia recondita		Johnson, A G	1910.03.30	USA, Indiana, Tippecanoe, Lafayette	Indiana	Elymus	virginicus
25802	Puccinia recondita		Johnson, A G	1910.03.30	USA, Indiana, Tippecanoe, Lafayette	Indiana	Elymus	virginicus
18612	Puccinia emaculata		Johnson, A G	1910.03.30	USA, Indiana, Tippecanoe, Lafayette	Indiana	Panicum	capillare
26209	Puccinia angustata		Johnson, A G	1910.03.30	USA, Indiana, Tippecanoe, Lafayette	Indiana	Scirpus	atrovirens
27994	Puccinia caricina		Johnson, A G	1910.03.30	USA, Indiana, Tippecanoe, Lafayette	Indiana	Carex	emoryi
2064	Melampsora medusae		Johnson, A G	1910.03.30	USA, Indiana, Tippecanoe, Lafayette	Indiana	Populus	deltoides
11514	Gymnosporangium juniperi-virginianae		Kern, F D	1910.03.30	USA, Indiana, Tippecanoe, Lafayette	Indiana	Juniperus	virginiana
10368	Gymnosporangium clavariiforme		Kern, F D	1910.05.12	USA, Indiana, Tippecanoe, Lafayette	Indiana	Amelanchier	erecta
35777	Puccinia podophylli		Kern, F D	1910.05.12	USA, Indiana, Tippecanoe, Lafayette	Indiana	Podophyllum	peltatum
43111	Aecidium (Incertae sedis) tithymali		Kern, F D; Billings, T	1910.05.13	USA, Indiana, Tippecanoe, Lafayette	Indiana	Euphorbia	commutata
2218	Melampsora medusae		Johnson, A G; Billings, T	1910.06.10	USA, Indiana, Tippecanoe, Lafayette	Indiana	Pseudotsuga	menziesii
24009	Puccinia recondita		Johnson, A G	1910.07.02	USA, Indiana, Tippecanoe, Lafayette	Indiana	Secale	cereale
23981	Puccinia recondita		Johnson, A G	1910.07.10	USA, Indiana, Tippecanoe, Lafayette	Indiana	Secale	cereale
25516	Puccinia recondita		Johnson, A G	1910.07.10	USA, Indiana, Tippecanoe, Lafayette	Indiana	Triticum	aestivum
403	Coleosporium campanulae		Kern, F D	1910.08.07	USA, Indiana, Tippecanoe, Lafayette	Indiana	Campanula	americana
9532	Gymnosporangium davisii		Kern, F D	1910.08.16	USA, Indiana, Tippecanoe, Lafayette	Indiana	Aronia	melanocarpa
574	Coleosporium vernoniae		Kern, F D	1910.08.16	USA, Indiana, Tippecanoe, Lafayette	Indiana	Vernonia	arkansana
4729	Chrysomyxa ledicola		Kern, F D	1910.08.16	USA, Indiana, Tippecanoe, Lafayette	Indiana	Picea	mariana
17045	Uromyces asclepiadis		Johnson, A G	1910.10.27	USA, Indiana, Tippecanoe, Lafayette	Indiana	Asclepias	syriaca
38494	Puccinia hieracii		Johnson, A G	1910.10.27	USA, Indiana, Tippecanoe, Lafayette	Indiana	Taraxacum	officinale
15592	Uromyces striatus		Johnson, A G	1910.11.03	USA, Indiana, Tippecanoe, Lafayette	Indiana	Medicago	sativa
17056	Uromyces asclepiadis		Johnson, A G	1910.11.07	USA, Indiana, Tippecanoe, Lafayette	Indiana	Asclepias	syriaca
38495	Puccinia hieracii		Johnson, A G	1910.11.09	USA, Indiana, Tippecanoe, Lafayette	Indiana	Taraxacum	officinale
15590	Uromyces striatus		Johnson, A G	1911.03.08	USA, Indiana, Tippecanoe, Lafayette	Indiana	Medicago	sativa
618	Coleosporium vernoniae		Johnson, A G	1911.04.04	USA, Indiana, Tippecanoe, Lafayette	Indiana	Vernonia	gigantea
29851	Puccinia dioicae		Johnson, A G	1911.04.27	USA, Indiana, Tippecanoe, Lafayette	Indiana	Carex	lanuginosa
15593	Uromyces striatus		Johnson, A G	1911.04.28	USA, Indiana, Tippecanoe, Lafayette	Indiana	Medicago	sativa
10293	Gymnosporangium speciosum		Johnson, A G	1911.05.09	USA, Indiana, Tippecanoe, Lafayette	Indiana	Philadelphus	coronarius
10102	Gymnosporangium clavipes		Kern, F D	1911.07.07	USA, Indiana, Tippecanoe, Lafayette	Indiana	Juniperus	communis
46029	Puccinia cyperi		Kern, F D	1912.08.14	USA, Indiana, Tippecanoe, Lafayette	Indiana	Cyperus	sp.
5141	Cronartium quercuum		Kern, F D	1913.05.06	USA, Indiana, Tippecanoe, Lafayette	Indiana	Quercus	rubra
5138	Cronartium quercuum		Kern, F D	1913.05.06	USA, Indiana, Tippecanoe, Lafayette	Indiana	Quercus	rubra
5139	Cronartium quercuum		Kern, F D	1913.05.06	USA, Indiana, Tippecanoe, Lafayette	Indiana	Quercus	rubra
3142	Melampsora lini		Kern, F D	1916.06.14	USA, Indiana, Tippecanoe, Lafayette	Indiana	Linum	usitatissimum
33109	Puccinia menthae		Marquis, J C	1904.08.30	USA, Indiana, Tippecanoe, Lafayette	Indiana	Monarda	fistulosa
34165	Puccinia helianthi		Marquis, J C	1904.09.03	USA, Indiana, Tippecanoe, Lafayette	Indiana	Helianthus	grosseserratus
7735	Phragmidium americanum		MacHarg, John B	1907.06.26	USA, Indiana, Tippecanoe, Lafayette	Indiana	Rosa	sp.
12586	Uromyces lineolatus		Ludwig, C A	1914.05.14	USA, Indiana, Tippecanoe, Lafayette	Indiana	Sium	cicutaefolium
11256	Gymnosporangium juniperi-virginianae		Ludwig, C A	1914.06.11	USA, Indiana, Tippecanoe, Lafayette	Indiana	Malus	coronaria
9879	Gymnosporangium nidus-avis		Ludwig, C A	1914.06.20	USA, Indiana, Tippecanoe, Lafayette	Indiana	Amelanchier	vulgaris
25637	Puccinia recondita		Ludwig, C A	1914.07.31	USA, Indiana, Tippecanoe, Lafayette	Indiana	Impatiens	capensis
16509	Uromyces euphorbiae		Ludwig, C A	1914.09.02	USA, Indiana, Tippecanoe, Lafayette	Indiana	Euphorbia	dentata
34189	Puccinia helianthi		Ludwig, C A	1915.06.05	USA, Indiana, Tippecanoe, Lafayette	Indiana	Helianthus	grosseserratus
25557	Puccinia recondita		Ludwig, C A	1915.06.11	USA, Indiana, Tippecanoe, Lafayette	Indiana	Triticum	aestivum
N319	Puccinia dioicae		Ludwig, C A	1915.06.25	USA, Indiana, Tippecanoe, Lafayette	Indiana	Erigeron	annuus
25555	Puccinia recondita		Ludwig, C A	1915.06.26	USA, Indiana, Tippecanoe, Lafayette	Indiana	Triticum	aestivum
28804	Puccinia dioicae		Ludwig, C A	1915.06.26	USA, Indiana, Tippecanoe, Lafayette	Indiana	Erigeron	annuus
18563	Puccinia emaculata		Mains, E B	1916.10.07	USA, Indiana, Tippecanoe, Lafayette	Indiana	Panicum	capillare
3380	Pucciniastrum hydrangeae		Mains, E B	1917.03.31	USA, Indiana, Tippecanoe, Lafayette	Indiana	Hydrangea	arborescens
12701	Uromyces perigynius		Mains, E B	1917.06.08	USA, Indiana, Tippecanoe, Lafayette	Indiana	Rudbeckia	laciniata
20515	Puccinia sporoboli		Mains, E B	1917.06.08	USA, Indiana, Tippecanoe, Lafayette	Indiana	Lilium	philadelphicum
12266	Uromyces acuminatus		Mains, E B	1917.06.15	USA, Indiana, Tippecanoe, Lafayette	Indiana	Smilacina	stellata
20512	Puccinia sporoboli		Mains, E B	1917.06.15	USA, Indiana, Tippecanoe, Lafayette	Indiana	Allium	drummondii
19993	Puccinia sessilis		Mains, E B	1917.06.15	USA, Indiana, Tippecanoe, Lafayette	Indiana	Iris	versicolor
11831	Uromyces seditiosus		Mains, E B	1917.06.29	USA, Indiana, Tippecanoe, Lafayette	Indiana	Plantago	aristata
11842	Uromyces seditiosus		Mains, E B	1917.06.29	USA, Indiana, Tippecanoe, Lafayette	Indiana	Plantago	lanceolata
12246	Uromyces acuminatus		Mains, E B	1917.06.29	USA, Indiana, Tippecanoe, Lafayette	Indiana	Polygonatum	biflorum
20511	Puccinia sporoboli		Mains, E B	1917.06.29	USA, Indiana, Tippecanoe, Lafayette	Indiana	Allium	cernuum
19995	Puccinia sessilis		Mains, E B	1917.06.29	USA, Indiana, Tippecanoe, Lafayette	Indiana	Iris	versicolor
20792	Puccinia subnitens		Mains, E B	1917.07.16	USA, Indiana, Tippecanoe, Lafayette	Indiana	Chenopodium	album
12267	Uromyces acuminatus		Mains, E B	1917.07.17	USA, Indiana, Tippecanoe, Lafayette	Indiana	Smilacina	stellata
23966	Puccinia montanensis		Mains, E B	1919.11.29	USA, Indiana, Tippecanoe, Lafayette	Indiana	Elymus	hystrix
23260	Puccinia eatoniae		Mains, E B	1922.04.20	USA, Indiana, Tippecanoe, Lafayette	Indiana	Myosotis	virginica
23969	Puccinia recondita		Mains, E B	1922.08.15	USA, Indiana, Tippecanoe, Lafayette	Indiana	Anchusa	officinalis
17643	Puccinia ellisiana		Mains, E B	1924.05.20	USA, Indiana, Tippecanoe, Lafayette	Indiana	Viola	sororia
9743	Gymnosporangium trachysorum		Not on Sheet		USA, Indiana, Tippecanoe, Lafayette	Indiana	Crataegus	punctata
17400	Puccinia sorghi		Not on Sheet		USA, Indiana, Tippecanoe, Lafayette	Indiana	Zea	mays
38429	Puccinia hieracii		Not on Sheet	1887.01.01	USA, Indiana, Tippecanoe, Lafayette	Indiana	Taraxacum	officinale
16136	Uromyces euphorbiae		Not on Sheet	1887.08.17	USA, Indiana, Tippecanoe, Lafayette	Indiana	Chamaesyce	maculata
2965	Melampsora epitea		Not on Sheet	1887.08.17	USA, Indiana, Tippecanoe, Lafayette	Indiana	Salix	nigra
17005	Uromyces asclepiadis		Not on Sheet	1887.09.17	USA, Indiana, Tippecanoe, Lafayette	Indiana	Asclepias	syriaca
23977	Puccinia recondita		Not on Sheet	1889.07.15	USA, Indiana, Tippecanoe, Lafayette	Indiana	Secale	cereale
35744	Puccinia podophylli		Not on Sheet	1890.06.05	USA, Indiana, Tippecanoe, Lafayette	Indiana	Podophyllum	peltatum
16214	Uromyces euphorbiae		Not on Sheet	1890.07.23	USA, Indiana, Tippecanoe, Lafayette	Indiana	Chamaesyce	hyssopifolia
18566	Puccinia emaculata		Osborne, Winfred H	1901.01.31	USA, Indiana, Tippecanoe, Lafayette	Indiana	Panicum	capillare
33616	Puccinia lateripes		Not on Sheet	1901.10.19	USA, Indiana, Tippecanoe, Lafayette	Indiana	Ruellia	strepens
29580	Puccinia dioicae		Not on Sheet	1902.03.27	USA, Indiana, Tippecanoe, Lafayette	Indiana	Carex	sp.
25803	Puccinia recondita		Not on Sheet	1903.04.17	USA, Indiana, Tippecanoe, Lafayette	Indiana	Elymus	virginicus
2063	Melampsora medusae		Not on Sheet	1903.04.17	USA, Indiana, Tippecanoe, Lafayette	Indiana	Populus	deltoides
34657	Puccinia cnici		Not on Sheet	1905.08.24	USA, Indiana, Tippecanoe, Lafayette	Indiana	Cirsium	vulgare
19302	Puccinia graminis		Not on Sheet	1906.04.13	USA, Indiana, Tippecanoe, Lafayette	Indiana	Avena	sativa
9038	Frommeëlla tormentillae		Olive, E W	1906.04.17	USA, Indiana, Tippecanoe, Lafayette	Indiana	Potentilla	canadensis
42031	Puccinia silphii		Olive, E W	1906.04.28	USA, Indiana, Tippecanoe, Lafayette	Indiana	Silphium	integrifolium
20776	Puccinia subnitens		Olive, E W	1906.05.10	USA, Indiana, Tippecanoe, Lafayette	Indiana	Chenopodium	album
27235	Puccinia caricina		Olive, E W	1906.05.10	USA, Indiana, Tippecanoe, Lafayette	Indiana	Ribes	rotundifolium
42060	Puccinia silphii		Olive, E W	1906.05.10	USA, Indiana, Tippecanoe, Lafayette	Indiana	Silphium	perfoliatum
30220	Puccinia bolleyana		Olive, E W	1906.05.12	USA, Indiana, Tippecanoe, Lafayette	Indiana	Sambucus	canadensis
27196	Puccinia caricina		Olive, E W	1906.05.14	USA, Indiana, Tippecanoe, Lafayette	Indiana	Ribes	cynosbati
42062	Puccinia silphii		Olive, E W; Kern, F D	1906.05.14	USA, Indiana, Tippecanoe, Lafayette	Indiana	Silphium	perfoliatum
42029	Puccinia silphii		Olive, E W	1906.05.17	USA, Indiana, Tippecanoe, Lafayette	Indiana	Silphium	integrifolium
41323	Puccinia xanthii		Olive, E W	1906.05.17	USA, Indiana, Tippecanoe, Lafayette	Indiana	Xanthium	sp.
27161	Puccinia caricina		Olive, E W	1906.05.19	USA, Indiana, Tippecanoe, Lafayette	Indiana	Ribes	cynosbati
30044	Puccinia dioicae		Olive, E W	1906.05.19	USA, Indiana, Tippecanoe, Lafayette	Indiana	Lactuca	canadensis
30041	Puccinia dioicae		Olive, E W	1906.05.19	USA, Indiana, Tippecanoe, Lafayette	Indiana	Lactuca	canadensis
30098	Puccinia dioicae		Olive, E W	1906.05.19	USA, Indiana, Tippecanoe, Lafayette	Indiana	Lactuca	virosa
41324	Puccinia xanthii		Olive, E W	1906.05.19	USA, Indiana, Tippecanoe, Lafayette	Indiana	Xanthium	sp.
30058	Puccinia dioicae		Olive, E W	1906.05.22	USA, Indiana, Tippecanoe, Lafayette	Indiana	Lactuca	canadensis
42028	Puccinia silphii		Olive, E W	1906.05.22	USA, Indiana, Tippecanoe, Lafayette	Indiana	Silphium	integrifolium
42072	Puccinia silphii		Olive, E W	1906.05.22	USA, Indiana, Tippecanoe, Lafayette	Indiana	Silphium	terebinthinaceum
42073	Puccinia silphii		Olive, E W	1906.05.22	USA, Indiana, Tippecanoe, Lafayette	Indiana	Silphium	terebinthinaceum
26127	Puccinia angustata		Olive, E W	1906.05.24	USA, Indiana, Tippecanoe, Lafayette	Indiana	Lycopus	americanus
13297	Uromyces silphii		Olive, E W	1906.05.26	USA, Indiana, Tippecanoe, Lafayette	Indiana	Silphium	integrifolium
13311	Uromyces silphii		Olive, E W	1906.05.26	USA, Indiana, Tippecanoe, Lafayette	Indiana	Silphium	perfoliatum
41325	Puccinia xanthii		Olive, E W	1906.05.26	USA, Indiana, Tippecanoe, Lafayette	Indiana	Xanthium	sp.
26707	Puccinia eleocharidis		Olive, E W	1906.05.28	USA, Indiana, Tippecanoe, Lafayette	Indiana	Eupatorium	perfoliatum
6822	Tranzschelia arthurii		Olive, E W	1906.05.31	USA, Indiana, Tippecanoe, Lafayette	Indiana	Prunus	serotina
6905	Tranzschelia arthurii		Olive, E W	1906.05.31	USA, Indiana, Tippecanoe, Lafayette	Indiana	Prunus	virginiana
30090	Puccinia dioicae		Olive, E W	1906.06.03	USA, Indiana, Tippecanoe, Lafayette	Indiana	Lactuca	sativa
2372	Melampsora paradoxa		Olive, E W	1906.06.06	USA, Indiana, Tippecanoe, Lafayette	Indiana	Larix	decidua
28967	Puccinia dioicae		Not on Sheet	1907.06.01	USA, Indiana, Tippecanoe, Lafayette	Indiana	Solidago	altissima
9709	Gymnosporangium kernianum		Orton, C R	1911.06.21	USA, Indiana, Tippecanoe, Lafayette	Indiana	Amelanchier	canadensis
11017	Gymnosporangium nelsonii		Orton, C R	1911.06.21	USA, Indiana, Tippecanoe, Lafayette	Indiana	Amelanchier	canadensis
10296	Gymnosporangium speciosum		Orton, C R	1911.06.21	USA, Indiana, Tippecanoe, Lafayette	Indiana	Philadelphus	coronarius
28687	Puccinia dioicae		Orton, C R	1912.05.06	USA, Indiana, Tippecanoe, Lafayette	Indiana	Aster	paniculatus
29595	Puccinia dioicae		Orton, C R	1912.05.06	USA, Indiana, Tippecanoe, Lafayette	Indiana	Carex	sp.
24397	Puccinia recondita		Overholts, L O	1912.05.21	USA, Indiana, Tippecanoe, Lafayette	Indiana	Clematis	ligusticifolia
24398	Puccinia recondita		Overholts, L O	1912.05.23	USA, Indiana, Tippecanoe, Lafayette	Indiana	Clematis	ligusticifolia
N320	Puccinia dioicae		Nelson; Macbride	1912.06.18	USA, Indiana, Tippecanoe, Lafayette	Indiana	Euthamia	graminifolia
29408	Puccinia dioicae		Not on Sheet	1913.05.21	USA, Indiana, Tippecanoe, Lafayette	Indiana	Carex	sparganioides
29798	Puccinia dioicae		Orton, C R; Hoffer, G N	1914.06.16	USA, Indiana, Tippecanoe, Lafayette	Indiana	Oenothera	biennis
N5896	Puccinia thelypodii		Parks, H E	1938.05.05	USA, Indiana, Tippecanoe, Lafayette	Indiana	Thelypodium	lasiophyllum
N5895	Puccinia thelypodii		Parks, H E	1938.06.06	USA, Indiana, Tippecanoe, Lafayette	Indiana	Thelypodium	lasiophyllum
26247	Puccinia angustata		Riddle, Claude; Ripley, Giles E	1899.04.08	USA, Indiana, Tippecanoe, Lafayette	Indiana	Scirpus	atrovirens
30384	Puccinia bolleyana		Riddle; Ripley	1899.04.08	USA, Indiana, Tippecanoe, Lafayette	Indiana	Carex	trichocarpa
2082	Melampsora medusae		Riddle; Ripley	1899.04.08	USA, Indiana, Tippecanoe, Lafayette	Indiana	Populus	deltoides
8716	Gymnoconia peckiana		Pollock, Walter P	1903.06.02	USA, Indiana, Tippecanoe, Lafayette	Indiana	Rubus	allegheniensis
12935	Uromyces ari-triphylli		Pollock, Walter P	1903.06.18	USA, Indiana, Tippecanoe, Lafayette	Indiana	Arisaema	triphyllum
17057	Uromyces asclepiadis		Pipal, F J	1912.09.16	USA, Indiana, Tippecanoe, Lafayette	Indiana	Asclepias	syriaca
31982	Puccinia violae		Pipal, F J	1912.09.16	USA, Indiana, Tippecanoe, Lafayette	Indiana	Viola	striata
28628			Pipal, F J	1912.09.16	USA, Indiana, Tippecanoe, Lafayette	Indiana	Aster	cordifolius
28628	Puccinia dioicae		Pipal, F J	1912.09.16	USA, Indiana, Tippecanoe, Lafayette	Indiana	Aster	cordifolius
32606	Puccinia convolvuli		Pipal, F J	1912.09.16	USA, Indiana, Tippecanoe, Lafayette	Indiana	Calystegia	sepium
1360	Coleosporium asterum		Pipal, F J	1912.09.16	USA, Indiana, Tippecanoe, Lafayette	Indiana	Solidago	caesia
1695	Coleosporium asterum		Pipal, F J	1912.09.16	USA, Indiana, Tippecanoe, Lafayette	Indiana	Solidago	ulmifolia
25582	Puccinia recondita		Rees, C C	1916.09.01	USA, Indiana, Tippecanoe, Lafayette	Indiana	Triticum	aestivum
17002	Uromyces asclepiadis		Stuart, Wm	1895.10.08	USA, Indiana, Tippecanoe, Lafayette	Indiana	Asclepias	syriaca
32623	Puccinia convolvuli		Stuart, Wm	1895.10.08	USA, Indiana, Tippecanoe, Lafayette	Indiana	Calystegia	sepium
33603	Puccinia lateripes		Stuart, William	1895.10.08	USA, Indiana, Tippecanoe, Lafayette	Indiana	Ruellia	strepens
33598	Puccinia lateripes		Stuart, Wm	1895.10.08	USA, Indiana, Tippecanoe, Lafayette	Indiana	Ruellia	strepens
16227	Uromyces euphorbiae		Snyder, Lillian	1895.10.15	USA, Indiana, Tippecanoe, Lafayette	Indiana	Chamaesyce	hyssopifolia
8715	Gymnoconia peckiana		Stuart, Wm	1895.10.19	USA, Indiana, Tippecanoe, Lafayette	Indiana	Rubus	allegheniensis
18008	Puccinia andropogonis		Stewart	1896.03.05	USA, Indiana, Tippecanoe, Lafayette	Indiana	Andropogon	gerardii
23113	Puccinia windsoriae		Snyder, Lillian	1896.03.17	USA, Indiana, Tippecanoe, Lafayette	Indiana	Tridens	flavus
2053	Melampsora medusae		Snyder, Lillian	1896.03.18	USA, Indiana, Tippecanoe, Lafayette	Indiana	Populus	deltoides
28174	Puccinia caricina		Snyder, Lillian	1896.04.04	USA, Indiana, Tippecanoe, Lafayette	Indiana	Carex	sp.
17968	Puccinia andropogonis		Snyder, Lillian	1896.04.11	USA, Indiana, Tippecanoe, Lafayette	Indiana	Andropogon	gerardii
12822	Uromyces ari-triphylli		Snyder, Lillian	1896.05.01	USA, Indiana, Tippecanoe, Lafayette	Indiana	Arisaema	triphyllum
28001	Puccinia caricina		Snyder, Lillian	1896.05.02	USA, Indiana, Tippecanoe, Lafayette	Indiana	Carex	emoryi
28958	Puccinia dioicae		Snyder, Lillian	1896.05.03	USA, Indiana, Tippecanoe, Lafayette	Indiana	Solidago	altissima
36412	Puccinia eleocharidis		Snyder, Lillian	1896.05.18	USA, Indiana, Tippecanoe, Lafayette	Indiana	Ageratina	altissima
8695	Gymnoconia peckiana		Snyder, Lillian	1896.05.18	USA, Indiana, Tippecanoe, Lafayette	Indiana	Rubus	allegheniensis
N723	Puccinia andropogonis		Stuart, William	1896.05.29	USA, Indiana, Tippecanoe, Lafayette	Indiana	Penstemon	hirsutus
17913	Puccinia andropogonis		Stuart, William	1896.05.29	USA, Indiana, Tippecanoe, Lafayette	Indiana	Penstemon	hirsutus
26701	Puccinia eleocharidis		Snyder, Lillian	1896.05.30	USA, Indiana, Tippecanoe, Lafayette	Indiana	Eupatorium	perfoliatum
1020	Coleosporium asterum		Snyder, Lillian	1896.05.30	USA, Indiana, Tippecanoe, Lafayette	Indiana	Symphyotrichum	cordifolium
28842	Puccinia dioicae		Snyder, Lillian	1896.06.01	USA, Indiana, Tippecanoe, Lafayette	Indiana	Erigeron	pulchellus
26390	Puccinia canaliculata		Snyder, Lillian	1896.06.01	USA, Indiana, Tippecanoe, Lafayette	Indiana	Ambrosia	trifida
10775	Gymnosporangium globosum		Snyder, S	1896.06.02	USA, Indiana, Tippecanoe, Lafayette	Indiana	Crataegus	punctata
20542	Puccinia vilfae		Snyder, Lillian	1896.06.03	USA, Indiana, Tippecanoe, Lafayette	Indiana	Verbena	stricta
35741	Puccinia podophylli		Snyder, Lillian	1896.06.03	USA, Indiana, Tippecanoe, Lafayette	Indiana	Podophyllum	peltatum
29762	Puccinia dioicae		Snyder, Lillian	1896.06.03	USA, Indiana, Tippecanoe, Lafayette	Indiana	Oenothera	biennis
9073	Frommeëlla tormentillae		Snyder, Lillian	1896.06.05	USA, Indiana, Tippecanoe, Lafayette	Indiana	Potentilla	canadensis
41580	Puccinia cnici-oleracei		Snyder, Lillian	1896.06.09	USA, Indiana, Tippecanoe, Lafayette	Indiana	Aster	paniculatus
16451	Uromyces euphorbiae		Snyder, Lillian	1896.06.15	USA, Indiana, Tippecanoe, Lafayette	Indiana	Euphorbia	dentata
12942	Uromyces ari-triphylli		Snyder, Lillian	1896.06.19	USA, Indiana, Tippecanoe, Lafayette	Indiana	Arisaema	dracontium
16226	Uromyces euphorbiae		Snyder, Lillian	1896.06.19	USA, Indiana, Tippecanoe, Lafayette	Indiana	Chamaesyce	hyssopifolia
25664	Puccinia recondita		Snyder, Lillian	1896.06.19	USA, Indiana, Tippecanoe, Lafayette	Indiana	Impatiens	pallida
41306	Puccinia xanthii		Snyder, Lillian	1896.06.19	USA, Indiana, Tippecanoe, Lafayette	Indiana	Xanthium	sp.
7724	Phragmidium americanum		Snyder, Lillian	1896.06.24	USA, Indiana, Tippecanoe, Lafayette	Indiana	Rosa	setigera
14645	Uromyces hedysari-paniculati		Snyder, Lillian	1896.06.24	USA, Indiana, Tippecanoe, Lafayette	Indiana	Desmodium	paniculatum
14526	Uromyces hedysari-paniculati		Snyder, Lillian	1896.06.24	USA, Indiana, Tippecanoe, Lafayette	Indiana	Desmodium	perplexum
1685	Coleosporium asterum		Snyder, Lillian	1896.06.25	USA, Indiana, Tippecanoe, Lafayette	Indiana	Solidago	ulmifolia
11233	Gymnosporangium juniperi-virginianae		Snyder, Lillian	1896.06.26	USA, Indiana, Tippecanoe, Lafayette	Indiana	Malus	coronaria
32631	Puccinia convolvuli		Snyder, Lillian	1896.06.26	USA, Indiana, Tippecanoe, Lafayette	Indiana	Calystegia	sepium
33059	Puccinia menthae		Snyder, Lillian	1896.06.29	USA, Indiana, Tippecanoe, Lafayette	Indiana	Monarda	fistulosa
33597	Puccinia lateripes		Snyder, Lillian	1896.06.29	USA, Indiana, Tippecanoe, Lafayette	Indiana	Ruellia	strepens
41063	Puccinia xanthii		Snyder, Lillian	1896.06.29	USA, Indiana, Tippecanoe, Lafayette	Indiana	Ambrosia	trifida
34168	Puccinia helianthi		Snyder, Lillian	1896.06.30	USA, Indiana, Tippecanoe, Lafayette	Indiana	Helianthus	grosseserratus
23089	Puccinia windsoriae		Snyder, Lillian	1896.07.01	USA, Indiana, Tippecanoe, Lafayette	Indiana	Ptelea	trifoliata
233	Coleosporium ipomoeae		Snyder, Lillian	1896.07.01	USA, Indiana, Tippecanoe, Lafayette	Indiana	Ipomoea	pandurata
38427	Puccinia hieracii		Snyder, Lillian	1896.07.07	USA, Indiana, Tippecanoe, Lafayette	Indiana	Taraxacum	officinale
25747	Puccinia recondita		Snyder, Lillian	1896.07.09	USA, Indiana, Tippecanoe, Lafayette	Indiana	Elymus	canadensis
2042	Melampsora medusae		Snyder, Lillian	1896.07.16	USA, Indiana, Tippecanoe, Lafayette	Indiana	Populus	deltoides
3476	Pucciniastrum agrimoniae		Snyder, Lillian	1896.07.17	USA, Indiana, Tippecanoe, Lafayette	Indiana	Agrimonia	pubescens
34257	Puccinia helianthi		Snyder, Lillian	1896.07.18	USA, Indiana, Tippecanoe, Lafayette	Indiana	Helianthus	mollis
580	Coleosporium vernoniae		Snyder, Lillian	1896.07.18	USA, Indiana, Tippecanoe, Lafayette	Indiana	Vernonia	fasciculata
16732	Uromyces plumbarius		Snyder, Lillian	1896.07.25	USA, Indiana, Tippecanoe, Lafayette	Indiana	Gaura	biennis
1190	Coleosporium asterum		Snyder, Lillian	1896.07.31	USA, Indiana, Tippecanoe, Lafayette	Indiana	Symphyotrichum	cordifolium
1138	Coleosporium asterum		Snyder, Lillian	1896.07.31	USA, Indiana, Tippecanoe, Lafayette	Indiana	Symphyotrichum	lanceolatum
18088	Puccinia andropogonis		Snyder, Lillian	1896.08.26	USA, Indiana, Tippecanoe, Lafayette	Indiana	Schizachyrium	scoparium
31657	Puccinia argentata		Snyder, Lillian	1896.09.04	USA, Indiana, Tippecanoe, Lafayette	Indiana	Impatiens	capensis
N730	Puccinia andropogonis		Snyder, Lillian	1896.09.10	USA, Indiana, Tippecanoe, Lafayette	Indiana	Andropogon	gerardii
23149	Puccinia windsoriae		Snyder, Lillian	1896.09.10	USA, Indiana, Tippecanoe, Lafayette	Indiana	Tridens	flavus
17976	Puccinia andropogonis		Snyder, Lillian	1896.09.10	USA, Indiana, Tippecanoe, Lafayette	Indiana	Andropogon	gerardii
26438	Puccinia canaliculata		Snyder, Lillian	1896.09.10	USA, Indiana, Tippecanoe, Lafayette	Indiana	Cyperus	esculentus
6560	Pileolaria brevipes		Snyder, Lillian	1896.09.10	USA, Indiana, Tippecanoe, Lafayette	Indiana	Toxicodendron	radicans
16964	Uromyces asclepiadis		Snyder, Lillian	1896.09.14	USA, Indiana, Tippecanoe, Lafayette	Indiana	Asclepias	incarnata
20591	Puccinia vilfae		Snyder, Lillian	1896.09.14	USA, Indiana, Tippecanoe, Lafayette	Indiana	Sporobolus	compositus
1172	Coleosporium asterum		Snyder, Lillian	1896.09.14	USA, Indiana, Tippecanoe, Lafayette	Indiana	Symphyotrichum	puniceum
18610	Puccinia emaculata		Stuart, Wm	1896.09.14	USA, Indiana, Tippecanoe, Lafayette	Indiana	Panicum	capillare
N728	Puccinia andropogonis		Snyder, Lillian	1896.09.17	USA, Indiana, Tippecanoe, Lafayette	Indiana	Schizachyrium	scoparium
18121	Puccinia andropogonis		Snyder, Lillian	1896.09.17	USA, Indiana, Tippecanoe, Lafayette	Indiana	Schizachyrium	scoparium
26229	Puccinia angustata		Snyder, Lillian	1896.09.17	USA, Indiana, Tippecanoe, Lafayette	Indiana	Scirpus	atrovirens
3364	Pucciniastrum hydrangeae		Snyder, Lillian	1896.09.23	USA, Indiana, Tippecanoe, Lafayette	Indiana	Hydrangea	arborescens
21459	Puccinia schedonnardi		Snyder, Lillian	1896.09.25	USA, Indiana, Tippecanoe, Lafayette	Indiana	Muhlenbergia	tenuiflora
41579	Puccinia cnici-oleracei		Snyder, Lillian	1896.09.25	USA, Indiana, Tippecanoe, Lafayette	Indiana	Aster	paniculatus
30349	Puccinia bolleyana		Snyder, Lillian	1896.10.01	USA, Indiana, Tippecanoe, Lafayette	Indiana	Carex	lurida
13395	Uromyces silphii		Snyder, Lillian	1896.10.02	USA, Indiana, Tippecanoe, Lafayette	Indiana	Juncus	tenuis
21451	Puccinia schedonnardi		Snyder, Lillian	1896.10.02	USA, Indiana, Tippecanoe, Lafayette	Indiana	Muhlenbergia	sobolifera
26567	Puccinia cyperi		Snyder, Lillian	1896.10.02	USA, Indiana, Tippecanoe, Lafayette	Indiana	Cyperus	filiculmis
27732	Puccinia caricina		Snyder, Lillian	1896.10.07	USA, Indiana, Tippecanoe, Lafayette	Indiana	Carex	sparganioides
21430	Puccinia schedonnardi		Snyder, Lillian	1896.10.10	USA, Indiana, Tippecanoe, Lafayette	Indiana	Muhlenbergia	schreberi
32901	Puccinia menthae		Snyder, Lillian	1896.10.17	USA, Indiana, Tippecanoe, Lafayette	Indiana	Pycnanthemum	virginianum
18605	Puccinia emaculata		Snyder, Lillian	1896.10.20	USA, Indiana, Tippecanoe, Lafayette	Indiana	Panicum	capillare
29506	Puccinia dioicae		Snyder, Lillian	1896.10.20	USA, Indiana, Tippecanoe, Lafayette	Indiana	Carex	vulpinoidea
14860	Uromyces viciae-fabae		Snyder, Lillian	1896.10.29	USA, Indiana, Tippecanoe, Lafayette	Indiana	Lathyrus	venosus
26793	Puccinia eleocharidis		Snyder, Lillian	1896.10.29	USA, Indiana, Tippecanoe, Lafayette	Indiana	Eleocharis	palustris
32635	Puccinia convolvuli		Snyder, Lillian	1896.12.08	USA, Indiana, Tippecanoe, Lafayette	Indiana	Calystegia	sepium
20589	Puccinia vilfae		Stuart, Wm	1896.12.31	USA, Indiana, Tippecanoe, Lafayette	Indiana	Sporobolus	compositus
18095	Puccinia andropogonis		Stuart, Wm	1897.12.31	USA, Indiana, Tippecanoe, Lafayette	Indiana	Schizachyrium	scoparium
18011	Puccinia andropogonis		Stuart, Wm	1898.05.02	USA, Indiana, Tippecanoe, Lafayette	Indiana	Andropogon	gerardii
26226	Puccinia angustata		Stuart, Wm	1898.05.09	USA, Indiana, Tippecanoe, Lafayette	Indiana	Scirpus	atrovirens
27410	Puccinia caricina		Snyder, Lillian	1898.05.26	USA, Indiana, Tippecanoe, Lafayette	Indiana	Carex	blanda
16734	Uromyces plumbarius		Snyder, Lillian	1898.05.28	USA, Indiana, Tippecanoe, Lafayette	Indiana	Gaura	biennis
26145	Puccinia angustata		Snyder, Lillian	1898.06.03	USA, Indiana, Tippecanoe, Lafayette	Indiana	Lycopus	americanus
27448	Puccinia caricina		Snyder, Lillian; Tracy, S M	1898.06.24	USA, Indiana, Tippecanoe, Lafayette	Indiana	Carex	cephalophora
19140	Puccinia graminis		Stuart	1898.07.06	USA, Indiana, Tippecanoe, Lafayette	Indiana	Agrostis	gigantea
29427	Puccinia dioicae		Snyder, Lillian	1898.07.09	USA, Indiana, Tippecanoe, Lafayette	Indiana	Carex	stipata
29505	Puccinia dioicae		Snyder, Lillian	1898.07.09	USA, Indiana, Tippecanoe, Lafayette	Indiana	Carex	vulpinoidea
N338	Puccinia dioicae		Snyder, Lillian; Tracy, S M	1898.07.09	USA, Indiana, Tippecanoe, Lafayette	Indiana	Carex	cephaloidea
29174	Puccinia dioicae		Snyder, Lillian	1898.07.09	USA, Indiana, Tippecanoe, Lafayette	Indiana	Carex	cephaloidea
25037	Puccinia recondita		Stuart	1898.07.11	USA, Indiana, Tippecanoe, Lafayette	Indiana	Bromus	pubescens
19838	Puccinia graminis		Snyder, Lillian	1898.07.13	USA, Indiana, Tippecanoe, Lafayette	Indiana	Triticum	aestivum
25038	Puccinia recondita		Stuart; Tracy, S M	1898.07.20	USA, Indiana, Tippecanoe, Lafayette	Indiana	Bromus	pubescens
19142	Puccinia graminis		Stuart, Wm	1898.07.25	USA, Indiana, Tippecanoe, Lafayette	Indiana	Agrostis	gigantea
19597	Puccinia graminis		Stuart, Wm	1898.07.27	USA, Indiana, Tippecanoe, Lafayette	Indiana	Hordeum	vulgare
31212	Puccinia polygoni-amphibii		Stuart, Wm	1898.08.20	USA, Indiana, Tippecanoe, Lafayette	Indiana	Polygonum	hydropiperoides
24720	Puccinia recondita		Stuart, Wm	1898.08.27	USA, Indiana, Tippecanoe, Lafayette	Indiana	Elymus	repens
19592	Puccinia graminis		Stuart, Wm	1898.09.02	USA, Indiana, Tippecanoe, Lafayette	Indiana	Hordeum	vulgare
19591	Puccinia graminis		Stuart, Wm	1898.09.03	USA, Indiana, Tippecanoe, Lafayette	Indiana	Hordeum	vulgare
2886	Melampsora epitea		Stuart, Wm	1898.10.05	USA, Indiana, Tippecanoe, Lafayette	Indiana	Salix	interior
31211	Puccinia polygoni-amphibii		Stuart, Wm	1898.10.27	USA, Indiana, Tippecanoe, Lafayette	Indiana	Polygonum	hydropiperoides
34452	Puccinia helianthi		Stuart, Wm; Tracy, S M	1898.10.27	USA, Indiana, Tippecanoe, Lafayette	Indiana	Helianthus	sp.
17705	Puccinia ellisiana		Stuart, Wm	1898.11.18	USA, Indiana, Tippecanoe, Lafayette	Indiana	Schizachyrium	scoparium
N727	Puccinia andropogonis		Stuart, William	1898.11.19	USA, Indiana, Tippecanoe, Lafayette	Indiana	Schizachyrium	scoparium
18117	Puccinia andropogonis		Stuart, William	1898.11.19	USA, Indiana, Tippecanoe, Lafayette	Indiana	Schizachyrium	scoparium
9269	Gymnoconia nitens		Stuart, William	1899.05.21	USA, Indiana, Tippecanoe, Lafayette	Indiana	Rubus	flagellaris
18085	Puccinia andropogonis		Stuart, Wm	1899.06.19	USA, Indiana, Tippecanoe, Lafayette	Indiana	Schizachyrium	scoparium
8546	Phragmidium speciosum		Stuart, Wm	1899.06.22	USA, Indiana, Tippecanoe, Lafayette	Indiana	Rosa	humilis
66487	Puccinia emaculata		Stuart, William	1899.08.24	USA, Indiana, Tippecanoe, Lafayette	Indiana	Panicum	capillare
17974	Puccinia andropogonis		Stuart, Wm	1899.10.22	USA, Indiana, Tippecanoe, Lafayette	Indiana	Andropogon	gerardii
12995	Uromyces ari-triphylli		Stuart, Wm	1900.06.20	USA, Indiana, Tippecanoe, Lafayette	Indiana	Arisaema	dracontium
22844	Puccinia vexans		Stuart, Wm	1900.07.11	USA, Indiana, Tippecanoe, Lafayette	Indiana	Bouteloua	curtipendula
22846	Puccinia vexans		Stuart, Wm	1900.07.11	USA, Indiana, Tippecanoe, Lafayette	Indiana	Bouteloua	curtipendula
30381	Puccinia bolleyana		Stuart, Wm	1900.07.16	USA, Indiana, Tippecanoe, Lafayette	Indiana	Carex	trichocarpa
27453	Puccinia caricina		Stuart, Wm	1900.07.21	USA, Indiana, Tippecanoe, Lafayette	Indiana	Carex	conoidea
29410	Puccinia dioicae		Stuart, Wm	1900.10.10	USA, Indiana, Tippecanoe, Lafayette	Indiana	Carex	sparganioides
8793	Gymnoconia nitens		Suksdorf, Wilhelm	1901.05.01	USA, Indiana, Tippecanoe, Lafayette	Indiana	Rubus	allegheniensis
22843	Puccinia vexans		Stuart, Wm	1901.05.22	USA, Indiana, Tippecanoe, Lafayette	Indiana	Bouteloua	curtipendula
33626	Puccinia lateripes		Stuart, Wm	1901.05.22	USA, Indiana, Tippecanoe, Lafayette	Indiana	Ruellia	strepens
13188	Uromyces silphii		Stuart, Wm	1901.05.27	USA, Indiana, Tippecanoe, Lafayette	Indiana	Heliopsis	helianthoides
N38	Puccinia asparagi		Stuart, William	1901.10.15	USA, Indiana, Tippecanoe, Lafayette	Indiana	Asparagus	officinalis
45328	Uromyces striatus		Stone, G M	1931.10.04	USA, Indiana, Tippecanoe, Lafayette	Indiana	Medicago	sativa
18569	Puccinia emaculata		Snyder, Lillian	1986.09.10	USA, Indiana, Tippecanoe, Lafayette	Indiana	Panicum	capillare
16246	Uromyces euphorbiae		Thomas, Mason B	1902.06.23	USA, Indiana, Tippecanoe, Lafayette	Indiana	Chamaesyce	hyssopifolia
17031	Uromyces asclepiadis		Thomas, Mason B	1906.08.30	USA, Indiana, Tippecanoe, Lafayette	Indiana	Asclepias	syriaca
9864	Gymnosporangium nidus-avis		Trager, E A	1911.05.29	USA, Indiana, Tippecanoe, Lafayette	Indiana	Amelanchier	erecta
16555	Uromyces dictyosperma		Trager, E	1911.06.05	USA, Indiana, Tippecanoe, Lafayette	Indiana	Euphorbia	spathulata
24507	Puccinia recondita		Trager, E A	1911.05.22	USA, Indiana, Tippecanoe, Lafayette	Indiana	Ranunculus	cymbalaria
2969	Melampsora epitea		Travelbee, H C; Ludwig, C A	1913.10.03	USA, Indiana, Tippecanoe, Lafayette	Indiana	Salix	nigra
3442	Pucciniastrum agrimoniae		Travelbee, H C; Ludwig, C A	1913.10.03	USA, Indiana, Tippecanoe, Lafayette	Indiana	Agrimonia	parviflora
23971	Puccinia recondita		Travelbee, H C	1915.07.13	USA, Indiana, Tippecanoe, Lafayette	Indiana	Anchusa	arvensis
24185	Puccinia recondita		Travelbee, H C	1915.07.13	USA, Indiana, Tippecanoe, Lafayette	Indiana	Elymus	trachycaulus
22664	Puccinia seymouriana		Travelbee, H C	1915.07.14	USA, Indiana, Tippecanoe, Lafayette	Indiana	Apocynum	cannabinum
27157	Puccinia caricina		Travelbee, H C	1915.05.04	USA, Indiana, Tippecanoe, Lafayette	Indiana	Ribes	cynosbati
5137	Cronartium quercuum		Uhde, Irma A	1910.05.21	USA, Indiana, Tippecanoe, Lafayette	Indiana	Quercus	rubra
12325	Uromyces acuminatus		Uhde, Irma A	1910.05.19	USA, Indiana, Tippecanoe, Lafayette	Indiana	Polemonium	reptans
12328	Uromyces acuminatus		Uhde, Irma A	1910.05.27	USA, Indiana, Tippecanoe, Lafayette	Indiana	Polemonium	reptans
12685	Uromyces perigynius		Uhde, Irma A	1910.05.19	USA, Indiana, Tippecanoe, Lafayette	Indiana	Aster	paniculatus
12686	Uromyces perigynius		Uhde, Irma A	1910.05.31	USA, Indiana, Tippecanoe, Lafayette	Indiana	Aster	paniculatus
12715	Uromyces perigynius		Uhde, Irma A	1910.05.31	USA, Indiana, Tippecanoe, Lafayette	Indiana	Solidago	rugosa
13139	Uromyces junci		Uhde, Irma A	1910.05.06	USA, Indiana, Tippecanoe, Lafayette	Indiana	Cirsium	flodmanii
20779	Puccinia subnitens		Uhde, Irma A	1910.05.26	USA, Indiana, Tippecanoe, Lafayette	Indiana	Chenopodium	album
23639	Puccinia crandallii		Uhde, Irma A	1910.05.27	USA, Indiana, Tippecanoe, Lafayette	Indiana	Symphoricarpos	albus
20137	Puccinia stipae		Uhde, Irma A	1910.05.19	USA, Indiana, Tippecanoe, Lafayette	Indiana	Grindelia	squarrosa
20180	Puccinia stipae		Uhde, Irma A	1910.05.19	USA, Indiana, Tippecanoe, Lafayette	Indiana	Senecio	spartioides
20087	Puccinia stipae		Uhde, Irma A	1910.05.23	USA, Indiana, Tippecanoe, Lafayette	Indiana	Symphyotrichum	ericoides
20093	Puccinia stipae		Uhde, Irma A	1910.05.19	USA, Indiana, Tippecanoe, Lafayette	Indiana	Symphyotrichum	novae-angliae
20094	Puccinia stipae		Uhde, Irma A	1910.05.31	USA, Indiana, Tippecanoe, Lafayette	Indiana	Symphyotrichum	novae-angliae
20095	Puccinia stipae		Uhde, Irma A	1910.05.26	USA, Indiana, Tippecanoe, Lafayette	Indiana	Symphyotrichum	novae-angliae
21599	Puccinia amphigena		Uhde, Irma A	1910.05.19	USA, Indiana, Tippecanoe, Lafayette	Indiana	Smilax	tamnoides
22904	Puccinia chloridis		Uhde, Irma A	1910.05.11	USA, Indiana, Tippecanoe, Lafayette	Indiana	Asclepias	syriaca
17807	Puccinia andropogonis		Uhde, Irma A	1910.05.11	USA, Indiana, Tippecanoe, Lafayette	Indiana	Comandra	umbellata
26133	Puccinia angustata		Uhde, Irma A	1910.05.02	USA, Indiana, Tippecanoe, Lafayette	Indiana	Lycopus	americanus
26128	Puccinia angustata		Uhde, Irma A	1910.04.27	USA, Indiana, Tippecanoe, Lafayette	Indiana	Lycopus	americanus
28367	Puccinia atrofusca		Uhde, Irma A	1910.04.06	USA, Indiana, Tippecanoe, Lafayette	Indiana	Artemisia	dracunculus
27128	Puccinia caricina		Uhde, Irma A	1910.05.02	USA, Indiana, Tippecanoe, Lafayette	Indiana	Ribes	cynosbati
27129	Puccinia caricina		Uhde, Irma A	1910.05.11	USA, Indiana, Tippecanoe, Lafayette	Indiana	Ribes	cynosbati
27131	Puccinia caricina		Uhde, Irma A	1910.04.27	USA, Indiana, Tippecanoe, Lafayette	Indiana	Ribes	cynosbati
27123	Puccinia caricina		Uhde, Irma A	1910.04.27	USA, Indiana, Tippecanoe, Lafayette	Indiana	Ribes	cynosbati
2219	Melampsora medusae		Uhde, Irma A	1910.05.17	USA, Indiana, Tippecanoe, Lafayette	Indiana	Pseudotsuga	menziesii
31674	Puccinia argentata		Uhde, Irma A	1910.05.06	USA, Indiana, Tippecanoe, Lafayette	Indiana	Impatiens	pallida
31934	Puccinia violae		Uhde, Irma A	1910.05.16	USA, Indiana, Tippecanoe, Lafayette	Indiana	Viola	pubescens
29789	Puccinia dioicae		Uhde, Irma A	1910.05.27	USA, Indiana, Tippecanoe, Lafayette	Indiana	Oenothera	biennis
29788	Puccinia dioicae		Uhde, Irma A	1910.05.02	USA, Indiana, Tippecanoe, Lafayette	Indiana	Oenothera	biennis
28724	Puccinia dioicae		Uhde, Irma A	1910.05.03	USA, Indiana, Tippecanoe, Lafayette	Indiana	Aster	tweedyi
28726	Puccinia dioicae		Uhde, Irma A	1910.05.23	USA, Indiana, Tippecanoe, Lafayette	Indiana	Aster	tweedyi
28893	Puccinia dioicae		Uhde, Irma A	1910.05.11	USA, Indiana, Tippecanoe, Lafayette	Indiana	Euthamia	graminifolia
30048	Puccinia dioicae		Uhde, Irma A	1910.05.23	USA, Indiana, Tippecanoe, Lafayette	Indiana	Lactuca	canadensis
30049	Puccinia dioicae		Uhde, Irma A	1910.04.28	USA, Indiana, Tippecanoe, Lafayette	Indiana	Lactuca	canadensis
30093	Puccinia dioicae		Uhde, Irma A	1910.05.11	USA, Indiana, Tippecanoe, Lafayette	Indiana	Lactuca	sativa
32695	Puccinia lithospermi		Uhde, Irma A	1910.05.06	USA, Indiana, Tippecanoe, Lafayette	Indiana	Evolvulus	nuttalliana
34001	Puccinia helianthi		Uhde, Irma A	1910.05.19	USA, Indiana, Tippecanoe, Lafayette	Indiana	Helianthus	annuus
20092	Puccinia stipae		Uhde, Irma A	1911.05.10	USA, Indiana, Tippecanoe, Lafayette	Indiana	Symphyotrichum	ericoides
18935	Puccinia graminis		Uhde, Irma A	1918.05.14	USA, Indiana, Tippecanoe, Lafayette	Indiana	Berberis	vulgaris
8537	Phragmidium speciosum		Vasku, Frank	1907.06.09	USA, Indiana, Tippecanoe, Lafayette	Indiana	Rosa	carolina
8510	Phragmidium speciosum		Vasku, Frank	1907.06.07	USA, Indiana, Tippecanoe, Lafayette	Indiana	Rosa	suffulta
9611	Gymnosporangium nidus-avis		Vasku, F	1907.06.07	USA, Indiana, Tippecanoe, Lafayette	Indiana	Amelanchier	canadensis
12293	Uromyces acuminatus		Vasku, Frank	1907.05.29	USA, Indiana, Tippecanoe, Lafayette	Indiana	Lysimachia	ciliata
12559	Uromyces lineolatus		Vasku, Frank	1907.05.23	USA, Indiana, Tippecanoe, Lafayette	Indiana	Cicuta	maculata
12986	Uromyces ari-triphylli		Vasku, Frank	1907.05.30	USA, Indiana, Tippecanoe, Lafayette	Indiana	Arisaema	dracontium
12851	Uromyces ari-triphylli		Vasku, Frank	1907.05.30	USA, Indiana, Tippecanoe, Lafayette	Indiana	Arisaema	triphyllum
13309	Uromyces silphii		Vasku, Frank	1907.05.16	USA, Indiana, Tippecanoe, Lafayette	Indiana	Silphium	perfoliatum
20774	Puccinia subnitens		Vasku, Frank	1907.05.08	USA, Indiana, Tippecanoe, Lafayette	Indiana	Chenopodium	album
20775	Puccinia subnitens		Vasku, Frank	1907.05.07	USA, Indiana, Tippecanoe, Lafayette	Indiana	Chenopodium	album
20777	Puccinia subnitens		Vasku, Frank	1907.05.18	USA, Indiana, Tippecanoe, Lafayette	Indiana	Chenopodium	album
20778	Puccinia subnitens		Vasku, Frank	1907.05.18	USA, Indiana, Tippecanoe, Lafayette	Indiana	Chenopodium	album
20910	Puccinia subnitens		Vasku, Frank	1907.05.07	USA, Indiana, Tippecanoe, Lafayette	Indiana	Capsella	bursa-pastoris
18909	Puccinia graminis		Vasku, Frank	1907.06.08	USA, Indiana, Tippecanoe, Lafayette	Indiana	Berberis	vulgaris
18906	Puccinia graminis		Vasku, Frank	1907.05.29	USA, Indiana, Tippecanoe, Lafayette	Indiana	Berberis	vulgaris
24446	Puccinia recondita		Vasku, Frank	1907.05.28	USA, Indiana, Tippecanoe, Lafayette	Indiana	Clematis	virginiana
20455	Puccinia substerilis		Vasku, F	1907.05.27	USA, Indiana, Tippecanoe, Lafayette	Indiana	Nassella	viridula
21597	Puccinia amphigena		Vasku, Frank	1907.05.18	USA, Indiana, Tippecanoe, Lafayette	Indiana	Smilax	tamnoides
22401	Puccinia sparganioides		Vasku, Frank	1907.05.27	USA, Indiana, Tippecanoe, Lafayette	Indiana	Fraxinus	pennsylvanica
22402	Puccinia sparganioides		Vasku, Frank	1907.05.27	USA, Indiana, Tippecanoe, Lafayette	Indiana	Fraxinus	pennsylvanica
18588	Puccinia emaculata		Vasku, Frank	1907.04.23	USA, Indiana, Tippecanoe, Lafayette	Indiana	Panicum	capillare
17911	Puccinia andropogonis		Vasku, Frank	1907.05.28	USA, Indiana, Tippecanoe, Lafayette	Indiana	Penstemon	hirsutus
26126	Puccinia angustata		Vasku, Frank	1907.05.13	USA, Indiana, Tippecanoe, Lafayette	Indiana	Lycopus	americanus
27160	Puccinia caricina		Vasku, Frank	1907.05.08	USA, Indiana, Tippecanoe, Lafayette	Indiana	Ribes	cynosbati
35764	Puccinia podophylli		Vasku, Frank	1907.06.06	USA, Indiana, Tippecanoe, Lafayette	Indiana	Podophyllum	peltatum
[truncated: 2,520 more rows]

## Sheet: Sheet1
	PUR Code	Full Name	Collection Date	Locality [Formatted]	Genus	Species Epitet
Already in the checklist	PURN24057	Aplopsora dicentrae	2022.06	USA, Indiana, Tippecanoe, Ross Biological Preserve	Laportea	canadensis
Already in the checklist	PURN24056	Uromyces ari-triphylli	2022.06	USA, Indiana, Tippecanoe, Ross Biological Preserve	Arisaema	triphyllum
Host not listed in checklist	PURN24059	Gymnosporangium globosum	2022.08.16	USA, Indiana, Elkhart, Syracuse	Pyrus	calleryana
This should be G. peckiana, already in the checklist	PURN24226	Gymnoconia interstitialis	2023.06.03	USA, Indiana, Newton, Near Kankakee Sands 41.04139297 -87.45862	Rubus	sp.
Rust not listed in checklist	PURN24227	Phragmidium montivagum	2023.06.03	USA, Indiana, Newton, Near Kankakee Sands 41.04155897 -87.45922897	Rosaceae
hard to tell without a species name	PURN24228	Puccinia sp.	2023.06.03	USA, Indiana, Newton, Near Kankakee Sands 41.0425805 -87.45751167	Solidago	canadensis
hard to tell without a species name	PURN24231	Gymnoconia sp.	2023.06.03	USA,Indiana, Newton, Kankakee Sands, Conrad Station, 41.10597, -87.44098	Rubus	sp.
hard to tell without a species name	PURN24237	Pucciniaceae	2023.06.03	Indiana, Newton, Kankakee Sands, Conrad Station, 41.10496, -87.43943	Eupatorium	altissimum
Rust not listed in checklist	PUR058489	Pileolaria cotini-coggygriae	2020.06	USA, Indiana, Franklin	Cotinus	coggygria	https://doi.org/10.1094/PHP-08-22-0080-BR
		Puccinia coronata var. coronata		Can't tell from the paper if they report it in IN but most specimens are in PUR			https://doi.org/10.1094/PDIS-07-22-1711-RE

## Sheet: CopyForWorking
PUR Code	Full Name	Type Status	Collectors [Aggregated]	Collection Date	Locality [Formatted]	State	Genus	Species Epitet
12781	Uromyces solidaginis-caricis	Holotype	Pollock, Walter P	1903.03.22	USA, Indiana, Fair Oaks	Indiana	Carex	varia
12781	Uromyces perigynius		Pollock, Walter P	1903.03.22	USA, Indiana, Fair Oaks	Indiana	Carex	varia
12359	Uromyces acuminatus		Bartholomew, Elam	1906.04.30	USA, Indiana, Fair Oaks	Indiana	Spartina	pectinata
19150	Puccinia graminis		Arthur, J C		USA, Indiana, Fair Oaks	Indiana	Agrostis	gigantea
34270	Puccinia helianthi		Arthur, J C	1903.03.13	USA, Indiana, Fair Oaks	Indiana	Helianthus	mollis
12360	Uromyces acuminatus		Arthur, J C	1903.03.14	USA, Indiana, Fair Oaks	Indiana	Spartina	pectinata
14270	Uromyces lespedezae-procumbentis		Arthur, J C	1903.03.14	USA, Indiana, Fair Oaks	Indiana	Lespedeza	capitata
18762	Puccinia emaculata		Arthur, J C	1903.03.14	USA, Indiana, Fair Oaks	Indiana	Panicum	virgatum
18765	Puccinia emaculata		Arthur, J C	1903.03.14	USA, Indiana, Fair Oaks	Indiana	Panicum	virgatum
17952	Puccinia andropogonis		Arthur, J C	1903.03.14	USA, Indiana, Fair Oaks	Indiana	Andropogon	gerardii
28041	Puccinia caricina		Arthur, J C	1903.03.14	USA, Indiana, Fair Oaks	Indiana	Carex	lacustris
29600	Puccinia dioicae		Arthur, J C	1903.03.14	USA, Indiana, Fair Oaks	Indiana	Carex	sp.
34260	Puccinia helianthi		Arthur, J C	1903.03.14	USA, Indiana, Fair Oaks	Indiana	Helianthus	mollis
34427	Puccinia helianthi		Arthur, J C	1903.03.14	USA, Indiana, Fair Oaks	Indiana	Helianthus	sp.
12668	Uromyces minutus		Arthur, J C	1903.03.22	USA, Indiana, Fair Oaks	Indiana	Carex	lanuginosa
30181	Puccinia dioicae		Arthur, J C	1903.03.22	USA, Indiana, Fair Oaks	Indiana	Carex	sp.
9024	Frommeëlla tormentillae		Arthur, J C	1903.03.22	USA, Indiana, Fair Oaks	Indiana	Potentilla	canadensis
12780	Uromyces perigynius		Arthur, J C	1903.05.03	USA, Indiana, Fair Oaks	Indiana	Carex	artitecta
28941	Puccinia cyperi		Arthur, J C	1903.06.13	USA, Indiana, Fair Oaks	Indiana	Conyza	canadensis
28864			Arthur, J C	1903.06.13	USA, Indiana, Fair Oaks	Indiana	Erigeron	strigosus
28864	Puccinia cyperi		Arthur, J C	1903.06.13	USA, Indiana, Fair Oaks	Indiana	Erigeron	strigosus
12399	Uromyces acuminatus		Arthur, J C	1903.06.14	USA, Indiana, Fair Oaks	Indiana	Spartina	pectinata
88395	Puccinia emaculata		Arthur, J C	1903.06.14	USA, Indiana, Fair Oaks	Indiana	Euphorbia	corollata
17950	Puccinia andropogonis		Arthur, J C	1903.06.14	USA, Indiana, Fair Oaks	Indiana	Andropogon	gerardii
26711	Puccinia eleocharidis		Arthur, J C	1903.06.14	USA, Indiana, Fair Oaks	Indiana	Eupatorium	perfoliatum
28793	Puccinia dioicae		Arthur, J C	1903.06.14	USA, Indiana, Fair Oaks	Indiana	Doellingeria	umbellata
66492	Puccinia helianthi		Arthur, J C	1903.06.14	USA, Indiana, Fair Oaks	Indiana	Helianthus	decapetalus
14268	Uromyces lespedezae-procumbentis		Arthur, J C	1903.10.31	USA, Indiana, Fair Oaks	Indiana	Lespedeza	capitata
31284	Puccinia polygoni-amphibii		Arthur, J C	1903.10.31	USA, Indiana, Fair Oaks	Indiana	Polygonum	amphibium
12371	Uromyces acuminatus		Arthur, J C	1903.11.01	USA, Indiana, Fair Oaks	Indiana	Spartina	pectinata
12401	Uromyces acuminatus		Arthur, J C	1903.11.01	USA, Indiana, Fair Oaks	Indiana	Spartina	pectinata
18574	Puccinia emaculata		Arthur, J C	1903.11.01	USA, Indiana, Fair Oaks	Indiana	Panicum	capillare
18717	Puccinia emaculata		Arthur, J C	1903.11.01	USA, Indiana, Fair Oaks	Indiana	Panicum	virgatum
17958	Puccinia andropogonis		Arthur, J C	1903.11.01	USA, Indiana, Fair Oaks	Indiana	Andropogon	gerardii
34119	Puccinia helianthi		Arthur, J C	1903.11.01	USA, Indiana, Fair Oaks	Indiana	Helianthus	divaricatus
9023	Frommeëlla tormentillae		Arthur, J C	1903.11.01	USA, Indiana, Fair Oaks	Indiana	Potentilla	canadensis
34265	Puccinia helianthi		Arthur, J C	1904.03.12	USA, Indiana, Fair Oaks	Indiana	Helianthus	mollis
18715	Puccinia emaculata		Arthur, J C	1904.05.12	USA, Indiana, Fair Oaks	Indiana	Panicum	virgatum
33193	Puccinia menthae		Arthur, J C	1904.05.12	USA, Indiana, Fair Oaks	Indiana	Monarda	punctata
9028	Frommeëlla tormentillae		Arthur, J C	1905.03.28	USA, Indiana, Fair Oaks	Indiana	Potentilla	canadensis
14260	Uromyces lespedezae-procumbentis		Arthur, J C; Kern, F D	1906.04.30	USA, Indiana, Fair Oaks	Indiana	Lespedeza	capitata
18598	Puccinia emaculata		Arthur, J C; Kern, F D	1906.04.30	USA, Indiana, Fair Oaks	Indiana	Panicum	capillare
18747	Puccinia emaculata		Arthur, J C; Kern, F D	1906.04.30	USA, Indiana, Fair Oaks	Indiana	Panicum	virgatum
30370	Puccinia bolleyana		Arthur, J C; Kern, F D	1906.04.30	USA, Indiana, Fair Oaks	Indiana	Carex	trichocarpa
27992	Puccinia caricina		Arthur, J C; Kern, F D	1906.04.30	USA, Indiana, Fair Oaks	Indiana	Carex	emoryi
28027	Puccinia caricina		Arthur, J C	1906.04.30	USA, Indiana, Fair Oaks	Indiana	Carex	lacustris
30042	Puccinia dioicae		Arthur, J C	1906.04.30	USA, Indiana, Fair Oaks	Indiana	Lactuca	canadensis
29914	Puccinia dioicae		Arthur, J C; Kern, F D	1906.04.30	USA, Indiana, Fair Oaks	Indiana	Carex	trichocarpa
30176	Puccinia dioicae		Arthur, J C; Kern, F D	1906.04.30	USA, Indiana, Fair Oaks	Indiana	Carex	sp.
29617	Puccinia dioicae		Arthur, J C; Kern, F D	1906.04.30	USA, Indiana, Fair Oaks	Indiana	Carex	sp.
29780	Puccinia dioicae		Kern, F D; Billings, T	1910.05.10	USA, Indiana, Fair Oaks	Indiana	Oenothera	biennis
30047	Puccinia dioicae		Kern, F D; Billings, T	1910.05.10	USA, Indiana, Fair Oaks	Indiana	Lactuca	canadensis
30100	Puccinia dioicae		Kern, F D; Billings, T	1910.05.10	USA, Indiana, Fair Oaks	Indiana	Lactuca	virosa
N39	Puccinia helianthi		Metcalfe, O B	1903.06.14	USA, Indiana, Fair Oaks	Indiana	Helianthus	mollis
460	Coleosporium vernoniae		Hedgcock, Geo G	1913.07.14	USA, Indiana, in forested area NE of Garrett Park	Indiana	Pinus	rigida
N6565	Coleosporium asterum		Hendershott, Mary	1988.05.03	USA, Indiana, Connersville	Indiana	Pinus	taeda
11383	Gymnosporangium juniperi-virginianae		Heizer, Joshua H	1911.08.24	USA, Indiana, Connersville	Indiana	Malus	sylvestris
43616	Coleosporium vernoniae		Himmel, Ed	1931.06.01	USA, Indiana, Jasper	Indiana	Pinus	nigra
56034	Puccinia circaeae		Cummins, George B	1958.08.22	USA, Indiana, McCormick’s Creek State Park, Spencer	Indiana	Circaea	lutetiana
56163	Puccinia marylandica		Cummins, George B	1958.08.22	USA, Indiana, McCormick’s Creek State Park, Spencer	Indiana	Sanicula	canadensis
56528	Coleosporium vernoniae		Cummins, George B	1958.08.22	USA, Indiana, McCormick’s Creek State Park, Spencer	Indiana	Vernonia	gigantea
56546	Coleosporium asterum		Cummins, George B	1958.08.22	USA, Indiana, McCormick’s Creek State Park, Spencer	Indiana	Solidago	canadensis
56547	Coleosporium asterum		Cummins, George B	1958.08.22	USA, Indiana, McCormick’s Creek State Park, Spencer	Indiana	Solidago	ulmifolia
56643	Frommeëlla tormentillae		Cummins, George B	1958.08.22	USA, Indiana, McCormick’s Creek State Park, Spencer	Indiana	Potentilla	canadensis
56096	Puccinia eatoniae		Cummins	1959.06.01	USA, Indiana, McCormick’s Creek State Park, Spencer	Indiana	Sphenopholis	obtusata
56062	Puccinia eatoniae		Cummins	1959.07.07	USA, Indiana, McCormick’s Creek State Park, Spencer	Indiana	Sphenopholis	sp.
56252	Puccinia recondita		Cummins, George B	1959.07.07	USA, Indiana, McCormick’s Creek State Park, Spencer	Indiana	Agrostis	perennans
56558	Coleosporium asterum		Ziller, W G	1958.08.22	USA, Indiana, McCormick’s Creek State Park, Spencer	Indiana	Solidago	altissima
56658	Kuehneola uredinis		Ziller, W G	1958.08.22	USA, Indiana, McCormick’s Creek State Park, Spencer	Indiana	Rubus	allegheniensis
40140	Puccinia circaeae		Deam, Chas C	1919.07.10	USA, Indiana, Forest Reserve near Tract 53	Indiana	Circaea	lutetiana
40135	Puccinia circaeae		Ludwig, C A	1917.08.08	USA, Indiana, Brookville	Indiana	Circaea	lutetiana
13836	Uromyces polygoni-avicularis		Ludwig, C A	1914.06.30	USA, Indiana, Brookville	Indiana	Polygonum	aviculare
23583	Puccinia brachypodii poae-nemoralis		Ludwig, C A	1915.05.14	USA, Indiana, Brookville	Indiana	Poa	pratensis
38141	Puccinia calcitrapae bardanae		Ludwig, C A	1916.09.05	USA, Indiana, Brookville	Indiana	Arctium	minus
30703	Puccinia asparagi		Ludwig, C A	1913.12.24	USA, Indiana, Brookville	Indiana	Asparagus	officinalis
30253	Puccinia bolleyana		Ludwig, C A	1914.06.13	USA, Indiana, Brookville	Indiana	Sambucus	canadensis
30693	Puccinia asparagi		Ludwig, C A	1914.12.26	USA, Indiana, Brookville	Indiana	Asparagus	officinalis
11522	Gymnosporangium juniperi-virginianae		Ludwig, C A	1915.05.07	USA, Indiana, Brookville	Indiana	Juniperus	virginiana
9267	Gymnoconia nitens		Ludwig, C A	1915.05.08	USA, Indiana, Brookville	Indiana	Rubus	flagellaris
30708	Puccinia asparagi		Ludwig, C A	1915.05.13	USA, Indiana, Brookville	Indiana	Asparagus	officinalis
38506	Puccinia hieracii		Ludwig, C A	1915.05.14	USA, Indiana, Brookville	Indiana	Taraxacum	officinale
11535	Gymnosporangium juniperi-virginianae		Ludwig, C A	1916.04.15	USA, Indiana, Brookville	Indiana	Juniperus	virginiana
17077	Uromyces asclepiadis		Ludwig, C A	1916.08.25	USA, Indiana, Brookville	Indiana	Asclepias	syriaca
11409	Gymnosporangium juniperi-virginianae		Ludwig, C A	1916.08.29	USA, Indiana, Brookville	Indiana	Malus	sylvestris
17472	Puccinia sorghi		Ludwig, C A	1916.08.31	USA, Indiana, Brookville	Indiana	Zea	mays
542	Coleosporium vernoniae		Ludwig, C A	1916.09.03	USA, Indiana, Brookville	Indiana	Vernonia	gigantea
25795	Puccinia recondita		Ludwig, C A	1916.09.05	USA, Indiana, Brookville	Indiana	Elymus	virginicus
10866	Gymnosporangium globosum		Ludwig, C A	1916.09.09	USA, Indiana, Brookville	Indiana	Crataegus	sp.
8724	Gymnoconia peckiana		Ludwig, C A	1916.09.09	USA, Indiana, Brookville	Indiana	Rubus	allegheniensis
10701	Gymnosporangium globosum		Ludwig, C A	1916.09.15	USA, Indiana, Brookville	Indiana	Crataegus	mollis
9110	Frommeëlla tormentillae		Ludwig, C A	1916.09.17	USA, Indiana, Brookville	Indiana	Potentilla	canadensis
9127	Frommeëlla tormentillae		Ludwig, C A	1916.09.17	USA, Indiana, Brookville	Indiana	Potentilla	canadensis
8865	Kuehneola uredinis		Ludwig, C A	1916.09.18	USA, Indiana, Brookville	Indiana	Rubus	allegheniensis
8858	Kuehneola uredinis		Ludwig, C A	1916.09.18	USA, Indiana, Brookville	Indiana	Rubus	allegheniensis
8866	Kuehneola uredinis		Ludwig, C A	1916.09.18	USA, Indiana, Brookville	Indiana	Rubus	allegheniensis
8884	Kuehneola uredinis		Ludwig, C A	1916.09.18	USA, Indiana, Brookville	Indiana	Rubus	allegheniensis
2827	Melampsora epitea		Ludwig, C A	1916.09.26	USA, Indiana, Brookville	Indiana	Salix	eriocephala
17075	Uromyces asclepiadis		Ludwig, C A	1916.09.29	USA, Indiana, Brookville	Indiana	Asclepias	syriaca
544	Coleosporium vernoniae		Ludwig, C A	1916.09.29	USA, Indiana, Brookville	Indiana	Vernonia	gigantea
19203	Puccinia graminis		Ludwig, C A	1917.08.18	USA, Indiana, Brookville	Indiana	Agrostis	gigantea
19763	Puccinia graminis		Ludwig, C A	1917.08.18	USA, Indiana, Brookville	Indiana	Phleum	pratense
38559	Puccinia hieracii		Ludwig, C A	1918.04.02	USA, Indiana, Brookville	Indiana	Taraxacum	officinale
40113	Puccinia circaeae		Wilson, Guy West	1907.08.01	USA, Indiana, Greencastle	Indiana	Circaea	lutetiana
16456	Uromyces euphorbiae		Cook, Mel T	1895.07.11	USA, Indiana, Greencastle	Indiana	Euphorbia	dentata
16454	Uromyces euphorbiae		Cook, Mel T	1896.09.11	USA, Indiana, Greencastle	Indiana	Euphorbia	dentata
35732	Puccinia podophylli		Cook, Mel	1897.01.01	USA, Indiana, Greencastle	Indiana	Podophyllum	peltatum
35731	Puccinia podophylli		Cook, Mel	1897.05.01	USA, Indiana, Greencastle	Indiana	Podophyllum	peltatum
38462	Puccinia hieracii		Not on Sheet	1907.07.29	USA, Indiana, Greencastle	Indiana	Taraxacum	officinale
10920	Gymnosporangium globosum		Underwood, L M	1892.04.14	USA, Indiana, Greencastle	Indiana	Juniperus	virginiana
10922	Gymnosporangium globosum		Underwood, L M	1894.01.01	USA, Indiana, Greencastle	Indiana	Juniperus	virginiana
25483	Puccinia recondita		Wils, Guy	1896.05.23	USA, Indiana, Greencastle	Indiana	Triticum	aestivum
29753	Puccinia dioicae		Wils, Guy	1896.07.01	USA, Indiana, Greencastle	Indiana	Oenothera	biennis
35733	Puccinia podophylli		Wilson, Guy West	1896.01.01	USA, Indiana, Greencastle	Indiana	Podophyllum	peltatum
25695	Puccinia recondita		Wilson, Guy West	1903.07.01	USA, Indiana, Greencastle	Indiana	Impatiens	pallida
16222	Uromyces euphorbiae		Wilson, Guy West	1907.07.29	USA, Indiana, Greencastle	Indiana	Chamaesyce	hyssopifolia
16461	Uromyces euphorbiae		Wilson, Guy West	1907.07.29	USA, Indiana, Greencastle	Indiana	Euphorbia	dentata
32598	Puccinia convolvuli		Wilson, Guy West	1907.07.29	USA, Indiana, Greencastle	Indiana	Calystegia	sepium
3374	Pucciniastrum hydrangeae		Arthur, J C	1890.08.25	USA, Indiana, Shades of Death (Shades State Park)	Indiana	Hydrangea	arborescens
27895	Puccinia caricina		Arthur, J C	1933.04.20	USA, Indiana, Howe	Indiana	Urtica	dioica
28756	Puccinia dioicae		Arthur, J C; Pipal, F J	1912.05.23	USA, Indiana, Howe	Indiana	Aster	sp.
29854	Puccinia dioicae		Arthur, J C	1912.05.23	USA, Indiana, Howe	Indiana	Carex	lanuginosa
27869	Puccinia caricina		Cunningham, Clara A	1904.06.03	USA, Indiana, South Bend	Indiana	Urtica	dioica
23562	Puccinia brachypodii poae-nemoralis		Cunningham, Clara A	1904.09.18	USA, Indiana, South Bend	Indiana	Poa	pratensis
17803	Puccinia andropogonis		Arthur, J C	1914.05.29	USA, Indiana, South Bend	Indiana	Comandra	umbellata
16211	Uromyces euphorbiae		Bartholomew, Elam	1917.09.24	USA, Indiana, South Bend	Indiana	Chamaesyce	hyssopifolia
27644	Puccinia caricina		Bartholomew, Elam	1917.09.24	USA, Indiana, South Bend	Indiana	Carex	lupuliformis
33132	Puccinia menthae		Bartholomew, Elam	1917.09.24	USA, Indiana, South Bend	Indiana	Monarda	fistulosa
34684	Puccinia cnici		Bartholomew, Elam	1917.09.22	USA, Indiana, South Bend	Indiana	Cirsium	vulgare
38532	Puccinia hieracii		Bartholomew, Elam	1917.08.24	USA, Indiana, South Bend	Indiana	Taraxacum	officinale
1370	Coleosporium asterum		Bartholomew, Elam	1917.09.24	USA, Indiana, South Bend	Indiana	Solidago	caesia
35641	Puccinia mariae-wilsoniae		Cunningham, Clara A	1904.05.05	USA, Indiana, South Bend	Indiana	Claytonia	virginica
23200	Puccinia eatoniae		Cunningham, Clara A	1904.05.12	USA, Indiana, South Bend	Indiana	Ranunculus	abortivus
12853	Uromyces ari-triphylli		Cunningham, Clara A; Selby, Warren	1904.06.03	USA, Indiana, South Bend	Indiana	Arisaema	triphyllum
1588	Coleosporium asterum		Cunningham, Clara A	1904.09.23	USA, Indiana, South Bend	Indiana	Solidago	rugosa
2876	Melampsora epitea		Cunningham, Clara A	1904.10.03	USA, Indiana, South Bend	Indiana	Salix	interior
12820	Uromyces ari-triphylli		Cunningham, Clara A	1905.05.21	USA, Indiana, South Bend	Indiana	Arisaema	triphyllum
35756	Puccinia podophylli		Cunningham, Clara A	1905.05.21	USA, Indiana, South Bend	Indiana	Podophyllum	peltatum
23222	Puccinia eatoniae		Cunningham, Clara A	1906.05.29	USA, Indiana, South Bend	Indiana	Ranunculus	abortivus
8686	Gymnoconia peckiana		Not on Sheet	1909.06.01	USA, Indiana, South Bend	Indiana	Rubus	allegheniensis
41112	Puccinia xanthii		Arthur, J C; Ludwig, C A	1913.12.28	USA, Indiana, French Lick	Indiana	Xanthium	strumarium
13417	Uromyces silphii		Arthur, J C; Ludwig, C A	1913.12.28	USA, Indiana, French Lick	Indiana	Juncus	tenuis
30308	Puccinia bolleyana		Arthur, J C; Ludwig, C A	1913.12.28	USA, Indiana, French Lick	Indiana	Carex	frankii
30299	Puccinia bolleyana		Arthur, J C; Ludwig, C A	1913.12.28	USA, Indiana, French Lick	Indiana	Carex	frankii
30364	Puccinia bolleyana		Arthur, J C; Ludwig, C A	1913.12.28	USA, Indiana, French Lick	Indiana	Carex	lurida
30365	Puccinia bolleyana		Arthur, J C; Ludwig, C A	1913.12.28	USA, Indiana, French Lick	Indiana	Carex	lurida
30795	Puccinia smilacis		Arthur, J C; Ludwig, C A	1913.12.28	USA, Indiana, French Lick	Indiana	Smilax	glauca
29522	Puccinia dioicae		Arthur, J C; Ludwig, C A	1913.12.28	USA, Indiana, French Lick	Indiana	Carex	vulpinoidea
9121	Frommeëlla tormentillae		Arthur, J C; Ludwig, C A	1913.12.28	USA, Indiana, French Lick	Indiana	Potentilla	canadensis
29521	Puccinia dioicae		Arthur, J C	1913.12.29	USA, Indiana, French Lick	Indiana	Carex	vulpinoidea
49886	Puccinia substriata		Cummins, George B	1941.10.15	USA, Indiana, Oaktown	Indiana	Paspalum	setaceum
11416	Gymnosporangium juniperi-virginianae		Jackson, H S	1916.10.06	USA, Indiana, Paoli	Indiana	Malus	sylvestris
11401	Gymnosporangium juniperi-virginianae		Brown, H U	1912.08.05	USA, Indiana, Paoli	Indiana	Malus	sylvestris
19485	Puccinia graminis		Jackson, H S	1915.09.27	USA, Indiana, Paoli	Indiana	Elymus	virginicus
21429	Puccinia schedonnardi		Jackson, H S	1916.10.06	USA, Indiana, Paoli	Indiana	Muhlenbergia	schreberi
37375	Puccinia conoclinii		Pipal, F J	1916.11.09	USA, Indiana, Paoli	Indiana	Eupatorium	coelestinum
11334	Gymnosporangium juniperi-virginianae		Latta, W C	1890.08.13	USA, Indiana, Edwardsville	Indiana	Malus	sylvestris
11375	Gymnosporangium juniperi-virginianae		Richards, M W	1912.07.26	USA, Indiana, Loogootee	Indiana	Malus	sylvestris
11396	Gymnosporangium juniperi-virginianae		Richards, M W	1912.07.26	USA, Indiana, Loogootee	Indiana	Malus	sylvestris
11364	Gymnosporangium juniperi-virginianae		Richards, M W	1912.07.25	USA, Indiana, Worthington, orchard of J.B. Record	Indiana	Malus	sylvestris
11382	Gymnosporangium juniperi-virginianae		Richards, M W	1912.07.27	USA, Indiana, Borden, McKinley Orchard	Indiana	Malus	sylvestris
11388	Gymnosporangium juniperi-virginianae		Richards, M W	1912.07.12	USA, Indiana, Seymour, Jackson Orchard Co.	Indiana	Malus	sylvestris
11399	Gymnosporangium juniperi-virginianae		Richards, M W	1912.08.01	USA, Indiana, Cambridge City, orchard of H.A. Whitley	Indiana	Malus	sylvestris
15801	Uromyces appendiculatus appendiculatus		Alley, Roy	1914.08.18	USA, Indiana, Metamora	Indiana	Strophostyles	helvola
16505	Uromyces euphorbiae		Alley, Roy	1914.08.18	USA, Indiana, Metamora	Indiana	Euphorbia	dentata
15297	Uromyces trifolii-repentis fallens		Arthur, J C	1897.08.21	USA, Indiana, Cone	Indiana	Trifolium	pratense
38119	Puccinia calcitrapae bardanae		Bisby, G R	1916.05.17	USA, Indiana, Colfax, opposite station	Indiana	Arctium	minus
15820	Uromyces appendiculatus appendiculatus		Clore, L B	1915.10.01	USA, Indiana, LaPorte	Indiana	Strophostyles	helvola
15830	Uromyces appendiculatus appendiculatus		Cook, Mel T	1896.09.11	USA, Indiana, Fern near Greencastle	Indiana	Strophostyles	umbellata
55866	Puccinia sporoboli robusta		Cummins; Tuite	1958.06.20	USA, Indiana, Ogden Dunes	Indiana	Maianthemum	stellatum
55865	Puccinia sporoboli robusta		Cummins; Tuite	1958.06.20	USA, Indiana, Ogden Dunes	Indiana	Maianthemum	stellatum
56386	Puccinia sporoboli robusta		Cummins, George B	1958.09.05	USA, Indiana, Ogden Dunes	Indiana	Calamovilfa	longifolia
56949	Puccinia poarum		Cummins, George B	1942.10.22	USA, Indiana, Ogden Dunes	Indiana	Koeleria	macrantha
66853	Uromyces triquetrus		Cummins; Linte	1958.06.20	USA, Indiana, Ogden Dunes	Indiana	Hypericum	sp.
55888	Puccinia andropogonis		Cummins; Tuite	1958.06.20	USA, Indiana, Ogden Dunes	Indiana	Schizachyrium	scoparium
55887	Puccinia emaculata		Cummins; Tuite	1958.06.28	USA, Indiana, Ogden Dunes	Indiana	Panicum	virgatum
56247	Puccinia emaculata		Cummins, George B	1958.09.05	USA, Indiana, Ogden Dunes	Indiana	Panicum	virgatum
56385	Puccinia sporoboli robusta		Cummins, George B	1958.09.05	USA, Indiana, Dunes State Park, near Tremont	Indiana	Calamovilfa	longifolia
55929	Puccinia amphigena		Cummins, George B	1958.09.05	USA, Indiana, Dunes State Park, near Tremont	Indiana	Calamovilfa	longifolia
55928	Puccinia amphigena		Cummins, George B	1958.09.05	USA, Indiana, Dunes State Park, near Tremont	Indiana	Calamovilfa	longifolia
55930	Puccinia amphigena		Cummins, George B	1958.09.05	USA, Indiana, Dunes State Park, near Tremont	Indiana	Calamovilfa	longifolia
55927	Puccinia amphigena		Cummins, George B	1958.09.05	USA, Indiana, Dunes State Park, near Tremont	Indiana	Calamovilfa	longifolia
56387	Puccinia sporoboli robusta		Cummins, George B; Hiratsuka, Y	1959.09.10	USA, Indiana, US 12, 1 mi. W of Ogden Dunes	Indiana	Calamovilfa	longifolia
55951	Puccinia andropogonis		Cummins, George B	1959.09.10	USA, Indiana, US 12, 1 mi. W of Ogden Dunes	Indiana	Schizachyrium	scoparium
23514	Puccinia brachypodii poae-nemoralis		Fisher, E M	1890.11.01	USA, Indiana, Urmeyville	Indiana	Poa	pratensis
43143	Aecidium (Incertae sedis) hydnoideum		Fisher, E M	1890.01.01	USA, Indiana, Urmeyville	Indiana	Dirca	palustris
25731	Puccinia recondita		Fisher, E M	1890.07.25	USA, Indiana, Urmeyville	Indiana	Agrostis	perennans
25730	Puccinia recondita		Fisher, E M	1890.07.29	USA, Indiana, Urmeyville	Indiana	Agrostis	perennans
21416	Puccinia schedonnardi		Fisher, E M	1890.07.29	USA, Indiana, Urmeyville	Indiana	Muhlenbergia	schreberi
12090	Uromyces amphidymus		Fischer, E M	1890.08.01	USA, Indiana, Urmeyville	Indiana	Glyceria	septentrionalis
17032	Uromyces asclepiadis		Fisher, E M	1890.08.01	USA, Indiana, Urmeyville	Indiana	Asclepias	syriaca
31365	Puccinia polygoni-amphibii		Fisher, E M	1890.08.01	USA, Indiana, Urmeyville	Indiana	Polygonum	punctatum
N6271	Puccinia helianthi		Fisher, E M	1890.08.01	USA, Indiana, Urmeyville	Indiana	Helianthus	strumosus
2828	Melampsora epitea		Fisher, E M	1890.10.01	USA, Indiana, Urmeyville	Indiana	Salix	eriocephala
31363	Puccinia polygoni-amphibii		Fisher, E M	1890.10.01	USA, Indiana, Urmeyville	Indiana	Polygonum	punctatum
12681	Uromyces valens		Fischer, E M	1890.11.01	USA, Indiana, Urmeyville	Indiana	Carex	lupulina
15260	Uromyces trifolii-repentis fallens		Hoffer, G N	1913.08.05	USA, Indiana, along shore Lake Winona	Indiana	Trifolium	pratense
38010	Puccinia calcitrapae centaureae		Hoffer, G N	1914.06.26	USA, Indiana, Winona Lake	Indiana	Cirsium	sp.
28763	Puccinia dioicae		Hoffer, G N	1912.06.22	USA, Indiana, Winona Lake	Indiana	Aster	sp.
29475	Puccinia dioicae		Hoffer, G N	1914.06.26	USA, Indiana, Winona Lake	Indiana	Carex	tribuloides
26366	Puccinia angustata		Hoffer, Geo N; Haas, A R	1914.08.26	USA, Indiana, Winona Lake	Indiana	Eriophorum	virginicum
31020	Puccinia cypripedii		Hoffer, G N	1914.08.26	USA, Indiana, Winona Lake	Indiana	Calopogon	tuberosus
15857	Uromyces appendiculatus appendiculatus		Hoffer, G N	1915.08.28	USA, Indiana, 2 mi. S of Grayville	Indiana	Strophostyles	umbellata
39562	Puccinia malvacearum		Arthur, J C	1914.05.29	USA, Indiana, Niles	Indiana	Malva	rotundifolia
12450	Uromyces acuminatus		Arthur, J C; Ford, H E	1915.04.05	USA, Indiana, DeMotte	Indiana	Spartina	sp.
12910	Uromyces ari-triphylli		Arthur, J C	1915.06.22	USA, Indiana, DeMotte	Indiana	Arisaema	triphyllum
13043	Uromyces ari-triphylli		Arthur, J C	1915.06.22	USA, Indiana, DeMotte	Indiana	Peltandra	virginica
23295	Puccinia eatoniae		Arthur, J C	1915.06.22	USA, Indiana, DeMotte	Indiana	Sphenopholis	intermedia
22691	Puccinia seymouriana		Arthur, J C	1915.06.22	USA, Indiana, DeMotte	Indiana	Cephalanthus	occidentalis
22746	Puccinia seymouriana		Arthur, J C; Ford, H E	1915.04.06	USA, Indiana, DeMotte	Indiana	Spartina	pectinata
22747	Puccinia seymouriana		Arthur, J C; Ford, H E	1915.04.06	USA, Indiana, DeMotte	Indiana	Spartina	pectinata
22740	Puccinia seymouriana		Arthur, J C; Ford, H E	1915.04.06	USA, Indiana, DeMotte	Indiana	Spartina	pectinata
19981	Puccinia sessilis		Arthur, J C	1915.06.22	USA, Indiana, DeMotte	Indiana	Iris	versicolor
18696	Puccinia emaculata		Arthur, J C	1915.06.22	USA, Indiana, DeMotte	Indiana	Euphorbia	corollata
26166	Puccinia angustata		Arthur, J C	1915.06.22	USA, Indiana, DeMotte	Indiana	Lycopus	uniflorus
35813	Puccinia podophylli		Arthur, J C	1915.06.22	USA, Indiana, DeMotte	Indiana	Podophyllum	peltatum
29796	Puccinia dioicae		Arthur, J C	1915.06.22	USA, Indiana, DeMotte	Indiana	Oenothera	biennis
29910	Puccinia dioicae		Arthur, J C; Ford, H E	1915.04.06	USA, Indiana, DeMotte	Indiana	Carex	trichocarpa
29909	Puccinia dioicae		Arthur, J C; Ford, H E	1915.04.05	USA, Indiana, DeMotte	Indiana	Carex	trichocarpa
29687	Puccinia dioicae		Arthur, J C; Ford, H E	1915.04.06	USA, Indiana, DeMotte	Indiana	Dulichium	arundinaceum
14349	Uromyces lespedezae-procumbentis		Arthur, J C; Fromme, F D	1913.11.06	USA, Indiana, DeMotte	Indiana	Lespedeza	hirta
2195	Melampsora abietis-canadensis		Arthur, J C; Fromme, F D	1913.11.06	USA, Indiana, DeMotte	Indiana	Populus	grandidentata
8938	Kuehneola uredinis		Arthur, J C; Fromme, F D	1913.11.06	USA, Indiana, DeMotte	Indiana	Rubus	hispidus
22736	Puccinia seymouriana		Ford, H E	1915.04.05	USA, Indiana, DeMotte	Indiana	Spartina	pectinata
12962	Uromyces ari-triphylli		Arthur, J C	1915.06.22	USA, Indiana, De Motte	Indiana	Arisaema	dracontium
21369	Puccinia schedonnardi		Arthur, J C; Ford, H E	1915.04.06	USA, Indiana, De Motte	Indiana	Muhlenbergia	mexicana
28978			Arthur, J C	1915.05.22	USA, Indiana, De Motte	Indiana	Solidago	altissima
28978	Puccinia dioicae		Arthur, J C	1915.05.22	USA, Indiana, De Motte	Indiana	Solidago	altissima
29982	Puccinia dioicae		Arthur, J C; Ford, H E	1915.04.05	USA, Indiana, De Motte	Indiana	Carex	sp.
27490	Puccinia caricina		Arthur, J C; Ford, H E	1915.04.06	USA, Indiana, Kankakee River, DeMotte	Indiana	Carex	crinita
27814	Puccinia caricina		Arthur, J C; Ford, H E	1915.04.06	USA, Indiana, Kankakee River, DeMotte	Indiana	Carex	sp.
45210	Uromyces silphii		Arthur, J C	1930.11.20	USA, Indiana, Shades of Death	Indiana	Juncus	tenuis
47901	Puccinia menthae		Bains, R C	1937.07.14	USA, Indiana, Bremen	Indiana	Mentha	spicata
48141	Puccinia menthae		Cummins, George B	1938.08.08	USA, Indiana, Bremen	Indiana	Mentha	spicata
10856	Gymnosporangium globosum		Baldwin, C H	1912.07.24	USA, Indiana, Irvington	Indiana	Crataegus	sp.
30714	Puccinia asparagi		Balzer, H	1915.07.19	USA, Indiana, Granger	Indiana	Asparagus	officinalis
61647	Puccinia tomipara		Barnes	1878.07.18	USA, Indiana, Otis	Indiana	Bromus	ciliatus
29759	Puccinia dioicae		Arthur, J C	1883.06.22	USA, Indiana, Otis	Indiana	Oenothera	biennis
6606	Pileolaria brevipes		Arthur, J C	1883.06.22	USA, Indiana, Otis	Indiana	Toxicodendron	radicans
39584	Puccinia malvacearum		Bartholomew, Elam	1917.09.20	USA, Indiana, Three Rivers	Indiana	Malva	rotundifolia
1701	Coleosporium asterum		Bartholomew, E	1917.09.25	USA, Indiana, open roadside, Michigan City	Indiana	Solidago	ulmifolia
30671	Puccinia asparagi		Beatty, Frank E	1900.09.17	USA, Indiana, Covington	Indiana	Asparagus	officinalis
44818	Triphragmium ulmariae		Bechtel, A R	1933.05.31	USA, Indiana, Darlington	Indiana	Filipendula	rubra
18892	Puccinia graminis		Beeson, K E	1923.07.30	USA, Indiana, along Tippecanoe River, Monticello	Indiana	Berberis	canadensis
11931	Uromyces seditiosus		Bethel, E	1910.08.29	USA, Indiana, Washington, near right of way B. & O. Ry.	Indiana	Aristida	ramosissima
23216	Puccinia eatoniae		Arthur, J C	1889.05.10	USA, Indiana, Greensburg	Indiana	Ranunculus	abortivus
32799	Puccinia menthae		Arthur, J C	1889.06.24	USA, Indiana, Perrysville	Indiana	Blephilia	hirsuta
41023	Puccinia lobeliae		Arthur, J C	1889.07.20	USA, Indiana, Perrysville	Indiana	Lobelia	syphilitica
26045	Puccinia obtecta		Wright, S G	1889.07.24	USA, Indiana, Perrysville	Indiana	Schoenoplectus	tabernaemontani
17003	Uromyces asclepiadis		Arthur, J C	1890.08.23	USA, Indiana, Muncie	Indiana	Asclepias	syriaca
30342	Puccinia bolleyana		Arthur, J C	1890.08.24	USA, Indiana, Indianapolis	Indiana	Carex	lurida
25551	Puccinia recondita		Haneisen, Wm C	1914.06.27	USA, Indiana, Indianapolis	Indiana	Triticum	aestivum
17054	Uromyces asclepiadis		Tracy, S M	1890.08.23	USA, Indiana, Indianapolis	Indiana	Asclepias	syriaca
16466	Uromyces euphorbiae		Wilson, Guy West	1905.08.22	USA, Indiana, Indianapolis	Indiana	Euphorbia	dentata
30297	Puccinia bolleyana		Arthur, J C	1891.03.19	USA, Indiana, Lebanon	Indiana	Carex	frankii
31037	Puccinia polygoni-amphibii		Arthur, J C	1893.05.18	USA, Indiana, Terre Haute	Indiana	Geranium	maculatum
31899	Puccinia violae		Arthur, J C	1893.05.18	USA, Indiana, Terre Haute	Indiana	Viola	papilionacea
28632	Puccinia dioicae		Arthur, J C	1893.05.18	USA, Indiana, Terre Haute	Indiana	Aster	cordifolius
38419	Puccinia hieracii		Arthur, J C	1893.05.18	USA, Indiana, Terre Haute	Indiana	Taraxacum	officinale
9069	Frommeëlla tormentillae		Arthur, J C	1893.05.18	USA, Indiana, Terre Haute	Indiana	Potentilla	canadensis
25488	Puccinia recondita		Arthur, J C	1899.05.17	USA, Indiana, Terre Haute	Indiana	Triticum	aestivum
24004	Puccinia recondita		Cox, Ulysses O; Fromme, F D	1914.10.30	USA, Indiana, Terre Haute	Indiana	Secale	cereale
8534	Phragmidium speciosum		Arthur, J C	1894.05.17	USA, Indiana, Rochester	Indiana	Rosa	humilis
6935	Tranzschelia fusca		Arthur, J C	1894.05.17	USA, Indiana, Rochester	Indiana	Anemone	quinquefolia
31038	Puccinia polygoni-amphibii		Arthur, J C	1901.06.01	USA, Indiana, Romney	Indiana	Geranium	maculatum
66444	Puccinia bolleyana		Arthur, J C	1902.04.27	USA, Indiana, NE of Lafayette along Wildcat Creek	Indiana	Carex	lurida
22701	Puccinia seymouriana		Arthur, J C	1903.03.23	USA, Indiana, English Lake	Indiana	Spartina	pectinata
12362	Uromyces acuminatus		Arthur, J C	1905.03.23	USA, Indiana, English Lake	Indiana	Spartina	pectinata
13456	Uromyces silphii		Arthur, J C	1905.03.23	USA, Indiana, English Lake	Indiana	Juncus	tenuis
18764	Puccinia emaculata		Arthur, J C	1905.03.23	USA, Indiana, English Lake	Indiana	Panicum	virgatum
17956	Puccinia andropogonis		Arthur, J C	1905.03.23	USA, Indiana, English Lake	Indiana	Andropogon	gerardii
10917	Gymnosporangium globosum		Arthur, J C	1903.05.22	USA, Indiana, Madison	Indiana	Juniperus	virginiana
36332	Puccinia difformis		Arthur, J C	1903.05.22	USA, Indiana, Madison	Indiana	Galium	aparine
9132	Frommeëlla tormentillae		Demaree, J B	1914.08.23	USA, Indiana, Madison	Indiana	Potentilla	canadensis
1266	Coleosporium asterum		Demaree, J B	1914.08.28	USA, Indiana, Madison	Indiana	Callistephus	chinensis
14650	Uromyces hedysari-paniculati		Demaree, J B	1914.09.01	USA, Indiana, Madison	Indiana	Desmodium	paniculatum
33097	Puccinia menthae		Demaree, J B	1914.09.04	USA, Indiana, Madison	Indiana	Monarda	fistulosa
30315	Puccinia bolleyana		Demaree, J B	1916.04.22	USA, Indiana, Madison	Indiana	Carex	frankii
38390	Puccinia hieracii		Johnson, A G	1910.05.08	USA, Indiana, Madison	Indiana	Taraxacum	erythrospermum
38473	Puccinia hieracii		Johnson, A G	1910.05.08	USA, Indiana, Madison	Indiana	Taraxacum	officinale
25473	Puccinia recondita		Johnson, A G	1910.06.21	USA, Indiana, Madison	Indiana	Triticum	aestivum
37362	Puccinia conoclinii		Thomas, R N	1924.11.15	USA, Indiana, Madison	Indiana	Eupatorium	coelestinum
25780	Puccinia recondita		Arthur, J C	1903.05.22	USA, Indiana, Madison (Clifty ravine)	Indiana	Elymus	virginicus
15289	Uromyces trifolii-repentis fallens		Kellerman, W A	1903.08.12	USA, Indiana, Angola	Indiana	Trifolium	pratense
19493	Puccinia graminis		Cheney, L S	1919.08.19	USA, Indiana, Angola	Indiana	Schedonorus	pratensis
14858	Uromyces viciae-fabae		Kellerman, W A	1903.08.10	USA, Indiana, Angola	Indiana	Lathyrus	venosus
13338	Uromyces silphii		Kellerman, W A	1903.08.12	USA, Indiana, Angola	Indiana	Juncus	dudleyi
19128	Puccinia graminis		Kellerman, W A	1903.08.12	USA, Indiana, Angola	Indiana	Agrostis	gigantea
19280	Puccinia graminis		Kellerman, W A	1903.08.12	USA, Indiana, Angola	Indiana	Avena	sativa
26266	Puccinia angustata		Kellerman, W A	1903.08.12	USA, Indiana, Angola	Indiana	Scirpus	cyperinus
27999	Puccinia caricina		Kellerman, W A	1903.08.12	USA, Indiana, Angola	Indiana	Carex	emoryi
28030	Puccinia caricina		Kellerman, W A	1903.08.12	USA, Indiana, Angola	Indiana	Carex	lacustris
2207	Melampsora abietis-canadensis		Kellerman, W A	1903.08.12	USA, Indiana, Angola	Indiana	Populus	tremuloides
2875	Melampsora epitea		Kellerman, W A	1903.08.12	USA, Indiana, Angola	Indiana	Salix	interior
2414	Melampsora paradoxa		Kellerman, W A	1903.08.12	USA, Indiana, Angola	Indiana	Salix	amygdaloides
30673	Puccinia asparagi		Kellerman, W A	1903.08.12	USA, Indiana, Angola	Indiana	Asparagus	officinalis
32927	Puccinia menthae		Kellerman, W A	1903.08.12	USA, Indiana, Angola	Indiana	Mentha	canadensis
33114	Puccinia menthae		Kellerman, W A	1903.08.12	USA, Indiana, Angola	Indiana	Monarda	fistulosa
34121	Puccinia helianthi		Kellerman, W A	1903.08.12	USA, Indiana, Angola	Indiana	Helianthus	decapetalus
34148	Puccinia helianthi		Kellerman, W A	1903.08.12	USA, Indiana, Angola	Indiana	Helianthus	giganteus
34166	Puccinia helianthi		Kellerman, W A	1903.08.12	USA, Indiana, Angola	Indiana	Helianthus	grosseserratus
34665	Puccinia cnici		Kellerman, W A	1903.08.12	USA, Indiana, Angola	Indiana	Cirsium	vulgare
N6475	Melampsoridium betulinum		Kellerman, W A	1903.08.12	USA, Indiana, Angola	Indiana	Betula	alleghaniensis
1390	Coleosporium asterum		Kellerman, W A	1903.08.12	USA, Indiana, Angola	Indiana	Solidago	canadensis
1173	Coleosporium asterum		Kellerman, W A	1903.08.12	USA, Indiana, Angola	Indiana	Symphyotrichum	puniceum
1638	Coleosporium asterum		Kellerman, W A	1903.08.12	USA, Indiana, Angola	Indiana	Solidago	gigantea
17009	Uromyces asclepiadis		Kellerman, W A	1904.08.12	USA, Indiana, Angola	Indiana	Asclepias	syriaca
34441	Puccinia helianthi		Arthur, J C	1903.11.01	USA, Indiana, Fair Oaks (swamp E of town by RR tracks, Commandra spot)	Indiana	Helianthus	sp.
22700	Puccinia seymouriana		Arthur, J C	1905.03.23	USA, Indiana, English Lake, lake shore	Indiana	Spartina	pectinata
7436	Prospodium transformans		Arthur, J C	1906.03.03	USA, Indiana, Lafayette	Indiana	Tecoma	stans
35768	Puccinia podophylli		Arthur, J C	1907.05.30	USA, Indiana, Lafayette	Indiana	Podophyllum	peltatum
17864	Puccinia andropogonis		Billings, Tho	1910.06.11	USA, Indiana, Lafayette	Indiana	Penstemon	alpinus
17909	Puccinia andropogonis		Billings, Thos	1910.06.20	USA, Indiana, Lafayette	Indiana	Penstemon	hirsutus
19733	Puccinia graminis		Bethel, E	1915.12.23	USA, Indiana, Lafayette	Indiana	Phleum	pratense
50589	Puccinia andropogonis		Cummins, George B	1942.05.24	USA, Indiana, Lafayette	Indiana	Penstemon	hirsutus
35734	Puccinia podophylli		Golden, K E	1895.05.06	USA, Indiana, Lafayette	Indiana	Podophyllum	peltatum
7440			Kern, F D	1905.06.14	USA, Indiana, Lafayette	Indiana	Tecoma	stans
7440	Prospodium transformans		Kern, F D	1905.06.14	USA, Indiana, Lafayette	Indiana	Tecoma	stans
7442	Prospodium transformans		Kern, F D	1905.07.10	USA, Indiana, Lafayette	Indiana	Tecoma	stans
12565	Uromyces lineolatus		Johnson, A G	1908.04.29	USA, Indiana, Lafayette	Indiana	Cicuta	maculata
17350	Puccinia sorghi		Mains, E B	1924.06.17	USA, Indiana, Lafayette	Indiana	Oxalis	corniculata
17912	Puccinia andropogonis		Olive, E W	1906.05.15	USA, Indiana, Lafayette	Indiana	Penstemon	hirsutus
35717	Puccinia podophylli		Riddle, Claude	1899.05.02	USA, Indiana, Lafayette	Indiana	Podophyllum	peltatum
21431	Puccinia schedonnardi		Wilson, Guy West	1905.09.25	USA, Indiana, Lafayette	Indiana	Muhlenbergia	schreberi
12858	Uromyces ari-triphylli		Arthur, J C; Kern, F D	1906.05.26	USA, Indiana, New Harmony	Indiana	Arisaema	triphyllum
35770	Puccinia podophylli		Arthur, J C; Kern, F D	1906.05.26	USA, Indiana, New Harmony	Indiana	Podophyllum	peltatum
28818	Puccinia dioicae		Arthur, J C	1906.05.26	USA, Indiana, New Harmony	Indiana	Erigeron	annuus
32802	Puccinia menthae		Not on Sheet	1906.05.26	USA, Indiana, New Harmony	Indiana	Blephilia	hirsuta
31251	Puccinia polygoni-amphibii		Arthur, J C	1907.10.13	USA, Indiana, Lima	Indiana	Polygonum	amphibium
29516	Puccinia dioicae		Arthur, J C	1907.10.20	USA, Indiana, Lima	Indiana	Carex	vulpinoidea
29904	Puccinia dioicae		Potter, George L	1907.10.23	USA, Indiana, Lima	Indiana	Carex	stipata
22702	Puccinia seymouriana		Potter, Geo	1907.10.24	USA, Indiana, Lima	Indiana	Spartina	pectinata
22522	Puccinia sparganioides		Arthur, J C	1907.10.13	USA, Indiana, Lima (Howe)	Indiana	Spartina	pectinata
28171	Puccinia caricina		Arthur, J C	1907.10.13	USA, Indiana, Lima (Howe)	Indiana	Carex	sp.
14460	Uromyces lespedezae-procumbentis		Arthur, J C; Potter, Geo L	1907.10.20	USA, Indiana, Lima (Howe)	Indiana	Lespedeza	virginica
26807	Puccinia eleocharidis		Arthur, J C	1907.10.20	USA, Indiana, Lima (Howe)	Indiana	Eleocharis	palustris
29895	Puccinia dioicae		Arthur, J C	1907.10.20	USA, Indiana, Vicinity of Lima	Indiana	Carex	sparganioides
29385	Puccinia dioicae		Arthur, J C	1907.10.20	USA, Indiana, Vicinity of Lima	Indiana	Carex	sparganioides
29543	Puccinia dioicae		Arthur, J C	1907.10.21	USA, Indiana, 1 mi. north of LaGrange	Indiana	Carex	vulpinoidea
30352	Puccinia bolleyana		Arthur, J C	1907.10.21	USA, Indiana, Lagrange	Indiana	Carex	lurida
28193	Puccinia caricina		Arthur, J C	1907.10.21	USA, Indiana, Lagrange	Indiana	Carex	sp.
42489	Puccinia antirrhini		Hissong, C M	1915.01.29	USA, Indiana, Lagrange	Indiana	Antirrhinum	majus
11415	Gymnosporangium juniperi-virginianae		Truipp, H E	1915.07.15	USA, Indiana, Lagrange	Indiana	Malus	sylvestris
2413	Melampsora paradoxa		Arthur, J C	1907.10.21	USA, Indiana, Shipshewana	Indiana	Salix	amygdaloides
28176	Puccinia caricina		Arthur, J C	1907.10.21	USA, Indiana, Topeka	Indiana	Carex	sp.
13802	Uromyces polygoni-avicularis		Funk, S C	1909.09.01	USA, Indiana, Warsaw	Indiana	Polygonum	aviculare
23540	Puccinia brachypodii poae-nemoralis		Kern, F D; Johnson, A G	1909.11.28	USA, Indiana, Carmel	Indiana	Poa	pratensis
16278	Uromyces euphorbiae		Kern, F D; Johnson, A G	1909.11.28	USA, Indiana, Carmel	Indiana	Chamaesyce	hyssopifolia
25806	Puccinia recondita		Kern, F D; Johnson, A G	1909.11.28	USA, Indiana, Carmel	Indiana	Elymus	virginicus
30309	Puccinia bolleyana		Kern, F D; Johnson, A G	1909.11.28	USA, Indiana, Carmel	Indiana	Carex	frankii
19682	Puccinia graminis		Learn, C D	1910.08.14	USA, Indiana, Carmel	Indiana	Phleum	pratense
22067	Puccinia coronata avenae		Ringo, R S	1910.07.19	USA, Indiana, Poland	Indiana	Avena	sativa
11506	Gymnosporangium juniperi-virginianae		Ringo, R S	1910.07.01	USA, Indiana, Poland	Indiana	Juniperus	virginiana
19794	Puccinia graminis		Ringo, R S	1910.07.01	USA, Indiana, Poland	Indiana	Secale	cereale
10717	Gymnosporangium globosum		Ringo, R S	1910.07.10	USA, Indiana, Poland	Indiana	Crataegus	mollis
22074	Puccinia coronata avenae		Johnson, A G	1910.08.06	USA, Indiana, Richmond	Indiana	Avena	sativa
11320	Gymnosporangium juniperi-virginianae		Helms, Jos S	1904.09.26	USA, Indiana, Richmond	Indiana	Malus	sylvestris
19169	Puccinia graminis		Johnson, A G	1910.08.06	USA, Indiana, Richmond	Indiana	Agrostis	gigantea
19691	Puccinia graminis		Johnson, A G	1910.08.06	USA, Indiana, Richmond	Indiana	Phleum	pratense
19863	Puccinia graminis		Johnson, A G	1910.08.06	USA, Indiana, Richmond	Indiana	Triticum	aestivum
25466	Puccinia recondita		Johnson, A G	1910.08.06	USA, Indiana, Richmond	Indiana	Triticum	aestivum
13906	Uromyces polygoni-avicularis		Miller, R B	1911.08.15	USA, Indiana, Thorntown	Indiana	Polygonum	erectum
15319	Uromyces trifolii-repentis fallens		Pipal, F J	1911.10.26	USA, Indiana, Gosport	Indiana	Trifolium	pratense
23613	Puccinia brachypodii poae-nemoralis		Pipal, F J	1911.10.26	USA, Indiana, Gosport	Indiana	Poa	sp.
13460	Uromyces silphii		Pipal, F J	1911.10.26	USA, Indiana, Gosport	Indiana	Juncus	tenuis
23169	Puccinia windsoriae		Pipal, F J	1911.10.26	USA, Indiana, Gosport	Indiana	Tridens	flavus
21428	Puccinia schedonnardi		Pipal, F J	1911.10.26	USA, Indiana, Gosport	Indiana	Muhlenbergia	schreberi
26206	Puccinia angustata		Pipal, F J	1911.10.26	USA, Indiana, Gosport	Indiana	Scirpus	atrovirens
30306	Puccinia bolleyana		Pipal, F J	1911.10.26	USA, Indiana, Gosport	Indiana	Carex	frankii
29570	Puccinia dioicae		Arthur, J C	1912.05.23	USA, Indiana, Howe (Twin Lakes)	Indiana	Carex	sp.
29590	Puccinia dioicae		Arthur, J C	1912.05.23	USA, Indiana, Howe (Twin Lakes)	Indiana	Carex	sp.
27751	Puccinia caricina		Arthur, J C	1912.05.23	USA, Indiana, Pigeon River, near Howe	Indiana	Carex	stricta
27805	Puccinia caricina		Arthur, J C	1912.05.23	USA, Indiana, Pigeon River, near Howe	Indiana	Carex	sp.
30051	Puccinia dioicae		Arthur, J C	1912.05.23	USA, Indiana, Twin Lakes, Howe	Indiana	Lactuca	canadensis
15341	Uromyces trifolii-repentis fallens		Massman, F	1912.08.14	USA, Indiana, Treaty	Indiana	Trifolium	pratense
30485	Puccinia obscura		Arthur, J C	1913.05.06	USA, Indiana, Waveland “Shades”	Indiana	Luzula	intermedia
30486	Puccinia obscura		Kern, F D; Adams, J F	1913.05.16	USA, Indiana, Waveland “Shades”	Indiana	Luzula	intermedia
38355	Puccinia hieracii		Arthur, J C	1913.05.16	USA, Indiana, Shades, Waveland	Indiana	Hieracium	scabrum
31857	Puccinia violae		Arthur, J C	1913.05.16	USA, Indiana, Waveland, “Shades”; shaded woodland	Indiana	Viola	missouriensis
35797	Puccinia podophylli		Arthur, J C	1913.05.16	USA, Indiana, Waveland (”Shades”)	Indiana	Podophyllum	peltatum
39570	Puccinia malvacearum		Anderson, H W	1913.06.01	USA, Indiana, Saugatuck	Indiana	Malva	rotundifolia
23572	Puccinia brachypodii poae-nemoralis		Ludwig, C A	1913.06.24	USA, Indiana, near Everton	Indiana	Poa	pratensis
12969	Uromyces ari-triphylli		Ludwig, C A	1913.06.24	USA, Indiana, near Everton	Indiana	Arisaema	dracontium
12897	Uromyces ari-triphylli		Ludwig, C A	1913.06.24	USA, Indiana, near Everton	Indiana	Arisaema	triphyllum
30247	Puccinia bolleyana		Ludwig, C A	1913.06.24	USA, Indiana, near Everton	Indiana	Sambucus	canadensis
27425	Puccinia caricina		Ludwig, C A	1913.06.24	USA, Indiana, near Everton	Indiana	Carex	blanda
27395	Puccinia caricina		Ludwig, C A	1913.06.24	USA, Indiana, near Everton	Indiana	Carex	blanda
29504	Puccinia dioicae		Ludwig, C A	1913.06.24	USA, Indiana, near Everton	Indiana	Carex	vulpinoidea
43153	Aecidium (Incertae sedis) hydnoideum		Ludwig, C A	1913.06.24	USA, Indiana, near Everton	Indiana	Dirca	palustris
35803	Puccinia podophylli		Ludwig, C A	1913.06.24	USA, Indiana, near Everton	Indiana	Podophyllum	peltatum
22731	Puccinia seymouriana		Arthur, J C; Fromme, F D	1913.11.06	USA, Indiana, DeMotte, Indiana Garden	Indiana	Spartina	pectinata
12661	Uromyces americanus		Arthur, J C; Fromme, F D	1913.11.06	USA, Indiana, Indian Garden, DeMotte	Indiana	Schoenoplectus	tabernaemontani
12593	Uromyces lineolatus		Arthur, J C; Fromme, F D	1913.11.06	USA, Indiana, Indian Garden, DeMotte	Indiana	Bolboschoenus	fluviatilis
29848	Puccinia dioicae		Arthur, J C; Fromme, F D	1913.11.06	USA, Indiana, Indian Garden, DeMotte	Indiana	Carex	laeviculmis
29975	Puccinia dioicae		Arthur, J C; Fromme, F D	1913.11.06	USA, Indiana, near depot, Shelly	Indiana	Carex	sp.
12415	Uromyces acuminatus		Arthur, J C; Fromme, F D	1913.11.06	USA, Indiana, Shelby	Indiana	Spartina	pectinata
18772	Puccinia emaculata		Arthur, J C; Fromme, F D	1913.11.06	USA, Indiana, Shelby	Indiana	Panicum	virgatum
45148	Uromyces acuminatus		Jackson, H S	1920.10.14	USA, Indiana, Shelby	Indiana	Spartina	pectinata
25351	Puccinia recondita		Arthur, J C; Fromme, F D	1913.11.07	USA, Indiana, Grape Island, DeMotte	Indiana	Glyceria	grandis
22540	Puccinia sparganioides		Arthur, J C; Fromme, F D	1913.11.07	USA, Indiana, Grape Island, DeMotte	Indiana	Spartina	pectinata
29623	Puccinia dioicae		Arthur, J C; Fromme, F D	1913.11.07	USA, Indiana, Grape Island, DeMotte	Indiana	Carex	sp.
12595	Uromyces lineolatus		Arthur, J C; Fromme, F D	1913.11.07	USA, Indiana, Hodge Ditch, DeMotte	Indiana	Bolboschoenus	fluviatilis
29847	Puccinia dioicae		Arthur, J C; Fromme, F D	1913.11.07	USA, Indiana, Hodge Ditch, DeMotte	Indiana	Carex	laeviculmis
22733	Puccinia seymouriana		Arthur, J C; Fromme, F D	1913.11.07	USA, Indiana, Hodge Ditch, DeMotte; near apocynum no cephalanthus nearby	Indiana	Spartina	pectinata
13415	Uromyces silphii		Arthur, J C; Fromme, F D	1913.11.07	USA, Indiana, Thayer	Indiana	Juncus	tenuis
18746	Puccinia emaculata		Arthur, J C; Fromme, F D	1913.11.07	USA, Indiana, Thayer	Indiana	Panicum	virgatum
26497	Puccinia canaliculata		Arthur, J C; Fromme, F D	1913.11.07	USA, Indiana, Thayer	Indiana	Cyperus	strigosus
29183	Puccinia dioicae		Arthur, J C; Fromme, F D	1913.11.07	USA, Indiana, Thayer	Indiana	Carex	cephaloidea
29965	Puccinia dioicae		Arthur, J C; Fromme, F D	1913.11.07	USA, Indiana, Thayer	Indiana	Carex	sp.
39567	Puccinia malvacearum		Anderson, H W	1914.05.29	USA, Indiana, near Niles	Indiana	Malva	rotundifolia
15755	Uromyces appendiculatus appendiculatus		Nicholson, E S	1915.08.30	USA, Indiana, Vallonia	Indiana	Phaseolus	vulgaris
11373	Gymnosporangium juniperi-virginianae		Nicholson, E S	1913.03.19	USA, Indiana, Vallonia	Indiana	Malus	sylvestris
38120	Puccinia calcitrapae bardanae		Jackson, H S; Pipal, F J	1916.05.13	USA, Indiana, Colfax	Indiana	Arctium	minus
22109	Puccinia coronata avenae		Osner, G A	1916.07.27	USA, Indiana, Griffith	Indiana	Avena	sativa
38143	Puccinia calcitrapae bardanae		Ludwig, C A	1918.04.23	USA, Indiana, Brookville (Blooming Grove Village)	Indiana	Arctium	minus
22120	Puccinia coronata avenae		Not on Sheet	1921.08.21	USA, Indiana, Indiana	Indiana	Avena	sativa
12237	Uromyces acuminatus		Mains, E B	1917.06.01	USA, Indiana, Indiana	Indiana	Polygonatum	biflorum
89438	Puccinia dayi		Not on Sheet		USA, Indiana, Indiana	Indiana	Lysimachia	ciliata
40315	Puccinia dayi		Not on Sheet		USA, Indiana, Indiana	Indiana	Lysimachia	ciliata
40317	Puccinia dayi		Not on Sheet		USA, Indiana, Indiana	Indiana	Lysimachia	ciliata
49806	Puccinia dayi		Not on Sheet		USA, Indiana, Indiana	Indiana	Lysimachia	ciliata
40328	Puccinia dayi		Not on Sheet		USA, Indiana, Indiana	Indiana	Lysimachia	ciliata
40320	Puccinia dayi		Not on Sheet		USA, Indiana, Indiana	Indiana	Lysimachia	ciliata
40324	Puccinia dayi		Not on Sheet		USA, Indiana, Indiana	Indiana	Lysimachia	ciliata
56210	Puccinia punctata		Not on Sheet		USA, Indiana, Indiana	Indiana	Galium	triflorum
35721	Puccinia podophylli		Not on Sheet	1902.05.10	USA, Indiana, Indiana	Indiana	Podophyllum	peltatum
			Arthur, J C		USA, Indiana, Indiana	Indiana
44699	Phragmidium speciosum		Alcorn, C A	1933.05.19	USA, Indiana, Aurora	Indiana	Rosa	sp.
30690	Puccinia asparagi		Breyfogle, L C	1899.10.05	USA, Indiana, Crown Point	Indiana	Asparagus	officinalis
19712	Puccinia graminis		Billings, Thomas	1911.01.04	USA, Indiana, Station Greenhouse, Lafayette	Indiana	Phleum	pratense
10719	Gymnosporangium globosum		C, E; Orton, C R	1911.10.04	USA, Indiana, Fort Wayne	Indiana	Crataegus	mollis
23122	Puccinia windsoriae		Cheney, L G	1918.11.28	USA, Indiana, Mt. Vernon	Indiana	Tridens	flavus
35794	Puccinia podophylli		Johnson, A G	1910.05.14	USA, Indiana, Mt. Vernon	Indiana	Podophyllum	peltatum
19688	Puccinia graminis		Johnson, A G	1910.08.09	USA, Indiana, Mt. Vernon	Indiana	Phleum	pratense
19702	Puccinia graminis		Cheney, L S	1919.07.29	USA, Indiana, Kendallville	Indiana	Phleum	pratense
19236	Puccinia graminis		Cheney, L S	1919.08.09	USA, Indiana, Lakeville	Indiana	Alopecurus	aristulatus
21990	Puccinia coronata		Cheney, L S	1919.08.09	USA, Indiana, Lakeville	Indiana	Alopecurus	aequalis
45782	Puccinia montanensis		Cheney, L S	1919.08.26	USA, Indiana, Portland, alt. 37.0	Indiana	Elymus	sp.
N5139	Uromyces lespedezae-procumbentis		Coulter, John M; Barnes, Charles R	1897.01.01	USA, Indiana, Hanover	Indiana	Lespedeza	virginica
49881	Uromyces andropogonis		Cummins, George B	1941.10.14	USA, Indiana, Hanover	Indiana	Andropogon	virginicus
11407	Gymnosporangium juniperi-virginianae		Coe, Ira	1913.09.09	USA, Indiana, Rensselaer	Indiana	Malus	sylvestris
31042	Puccinia polygoni-amphibii		Colton, C G	1915.05.24	USA, Indiana, La Porte	Indiana	Geranium	maculatum
45021	Gymnosporangium globosum		Cummins, George B	1930.05.30	USA, Indiana, Turkey Run	Indiana	Crataegus	punctata
46078	Puccinia caricina		Cummins, George B	1930.05.30	USA, Indiana, Turkey Run	Indiana	Ribes	cynosbati
46980	Puccinia hieracii		Cummins, George B	1931.07.31	USA, Indiana, Vincennes	Indiana	Taraxacum	officinale
45883	Puccinia recondita		Cummins, George B	1931.08.09	USA, Indiana, Ladoga	Indiana	Elymus	virginicus
44734	Phragmidium americanum		Cummins, George B	1931.08.16	USA, Indiana, Walton	Indiana	Rosa	setigera
45877	Puccinia recondita		Cummins, George B	1931.08.16	USA, Indiana, Walton	Indiana	Elymus	canadensis
46334	Puccinia dioicae		Cummins, George B	1931.08.16	USA, Indiana, Walton	Indiana	Oenothera	biennis
46665	Puccinia lateripes		Cummins, George B	1931.08.16	USA, Indiana, Walton	Indiana	Ruellia	strepens
45015	Gymnosporangium globosum		Cummins, George B	1933.09.24	USA, Indiana, Wea Creek Bluffs, Easton	Indiana	Crataegus	mollis
45287	Uromyces hedysari-paniculati		Cummins, George B	1934.08.21	USA, Indiana, Marengo	Indiana	Desmodium	sp.
45270	Uromyces lespedezae-procumbentis		Cummins, George B	1934.08.21	USA, Indiana, Marengo	Indiana	Lespedeza	intermedia
45397	Uromyces spermacoces		Cummins, George B	1934.08.21	USA, Indiana, Marengo	Indiana	Diodia	teres
47479	Aecidium (Incertae sedis) hydnoideum		Cummins, George B	1936.06.16	USA, Indiana, Turkey Run State Park	Indiana	Dirca	palustris
63284	Puccinia recondita		Cummins; Cunningham	1963.07.15	USA, Indiana, Turkey Run State Park	Indiana	Elymus	virginicus
47892	Puccinia cnici-oleracei		Cummins, George B; Zumstein, R B	1937.07.10	USA, Indiana, E of Delphi	Indiana	Aster	sp.
48566	Uromyces triquetrus		Cummins, George B	1939.07.24	USA, Indiana, Jasper-Pulaski Game Preserve, S of San Pierre	Indiana	Hypericum	ellipticum
48568	Puccinia cyperi		Cummins, George B	1939.07.24	USA, Indiana, Medaryville	Indiana	Cyperus	filiculmis
49894	Puccinia andropogonis		Cummins, George B	1941.09.19	USA, Indiana, Medaryville	Indiana	Andropogon	gerardii
50594	Puccinia emaculata		Cummins, George B	1942.06.15	USA, Indiana, Medaryville	Indiana	Euphorbia	corollata
50587	Puccinia andropogonis		Cummins, George B	1942.06.15	USA, Indiana, Medaryville	Indiana	Comandra	umbellata
50586	Puccinia andropogonis		Cummins, George B	1942.06.15	USA, Indiana, Medaryville	Indiana	Penstemon	hirsutus
N5595	Puccinia andropogonis		Not on Sheet	1941.06.18	USA, Indiana, Medaryville	Indiana	Comandra	umbellata
49895	Puccinia andropogonis		Cummins, George B	1941.09.26	USA, Indiana, Montmorenci	Indiana	Andropogon	gerardii
49896	Puccinia andropogonis		Cummins, George B	1941.09.26	USA, Indiana, Otterbein	Indiana	Andropogon	gerardii
49901	Puccinia schedonnardi		Cummins, George B	1941.10.13	USA, Indiana, 3 mi. S of North Vernon	Indiana	Muhlenbergia	schreberi
49879	Uromyces andropogonis		Cummins, George B	1941.10.14	USA, Indiana, English	Indiana	Andropogon	elliottii
49878	Puccinia smilacis		Cummins, George B	1941.10.14	USA, Indiana, Scottsburg	Indiana	Smilax	glauca
12913	Uromyces ari-triphylli		Weir, James R	1911.05.01	USA, Indiana, Scottsburg	Indiana	Arisaema	triphyllum
49880	Uromyces andropogonis		Cummins, George B	1941.10.15	USA, Indiana, Huntingburg	Indiana	Andropogon	virginicus
11832	Uromyces seditiosus		Jackson, H S	1922.05.25	USA, Indiana, Huntingburg	Indiana	Plantago	aristata
50582	Puccinia poarum		Cummins, George B	1942.06.25	USA, Indiana, U.S. 12, 5 mi. E of Gary	Indiana	Liatris	scariosa
50583	Puccinia poarum		Cummins, George B	1942.06.25	USA, Indiana, U.S. 12, 5 mi. E of Gary	Indiana	Koeleria	macrantha
N6188	Puccinia veronicarum		Cummins, George B	1949.07.12	USA, Indiana, Monon	Indiana	Veronicastrum	virginicum
11425	Gymnosporangium juniperi-virginianae		Pipal, F J	1913.09.09	USA, Indiana, Monon	Indiana	Malus	sylvestris
52508	Puccinia seymouriana		Cummins, George B	1950.06.14	USA, Indiana, Reynolds	Indiana	Cephalanthus	occidentalis
55871	Puccinia eatoniae		Cummins	1958.06.27	USA, Indiana, Reynolds	Indiana	Sphenopholis	intermedia
N5491	Puccinia seymouriana		Cummins, George B	1950.06.22	USA, Indiana, Worthington	Indiana	Cephalanthus	occidentalis
11384	Gymnosporangium juniperi-virginianae		Record, Byron	1912.06.28	USA, Indiana, Worthington	Indiana	Malus	sylvestris
54724	Puccinia graminis		Cummins, George B	1956.09.17	USA, Indiana, Agronomy Farm, Klondike	Indiana	Phleum	pratense
54726	Puccinia graminis		Cummins, George B	1956.09.17	USA, Indiana, Agronomy Farm, Klondike	Indiana	Phleum	pratense
55884	Puccinia recondita		Cummins, George B	1958.06.07	USA, Indiana, near North Webster	Indiana	Thalictrum	pubescens
56631	Melampsora medusae		Cummins, George B	1958.06.07	USA, Indiana, near North Webster	Indiana	Larix	laricina
55889	Puccinia emaculata		Cummins; Tuite	1958.06.20	USA, Indiana, US 12 near Ogden Dunes	Indiana	Euphorbia	corollata
55891	Puccinia emaculata		Cummins; Tuite	1958.06.20	USA, Indiana, US 12 near Ogden Dunes	Indiana	Euphorbia	corollata
55890	Puccinia poarum		Cummins; Linte	1958.06.28	USA, Indiana, US 12 near Ogden Dunes	Indiana	Liatris	spheroidea
56579	Gymnosporangium juniperi-virginianae		Cummins, George B	1958.08.22	USA, Indiana, McCormick Creek State Park, Spencer	Indiana	Juniperus	virginiana
56286	Puccinia recondita		Cummins, George B	1958.08.22	USA, Indiana, Trail 4 near Fire tower, McCormick’s Creek State Park, Spencer	Indiana	Agrostis	perennans
56402	Puccinia tenuis		Cummins, George B	1958.08.22	USA, Indiana, McCormick’s Creek	Indiana	Eupatorium	rugosum
56642	Gymnoconia peckiana		Cummins, George B	1958.08.22	USA, Indiana, McCormick’s Creek State Park	Indiana	Rubus	allegheniensis
56400	Puccinia tenuis		Cummins, George B	1959.06.01	USA, Indiana, McCormick’s Creek State Park	Indiana	Eupatorium	rugosum
56401	Puccinia tenuis		Cummins, George B	1959.07.07	USA, Indiana, McCormick’s Creek State Park	Indiana	Eupatorium	rugosum
56287	Puccinia recondita		Cummins, George B	1958.09.01	USA, Indiana, Turkey Run State Park, near Lieber Memorial, Marshall	Indiana	Agrostis	perennans
56118	Puccinia graminis		Cummins, George B	1958.10.01	USA, Indiana, Agronomy Farm, near West Lafayette	Indiana	Phleum	pratense
56253	Puccinia recondita		Cummins, George B	1958.10.16	USA, Indiana, McCormick’s Creek State Park, fire tower	Indiana	Agrostis	perennans
56164	Puccinia marylandica		Cummins, George B	1959.07.05	USA, Indiana, Turkey Run State Park, near Marshall	Indiana	Sanicula	canadensis
56853	Pucciniastrum hydrangeae		Cummins, George B	1959.07.05	USA, Indiana, Turkey Run State Park, near Marshall	Indiana	Tsuga	canadensis
N5269	Puccinia graminis		Cummins; Hiratsuka	1959.09.10	USA, Indiana, Hebron	Indiana	Poa	pratensis
56254	Puccinia recondita		Cummins, George B	1959.09.15	USA, Indiana, Brown Co. State Park, Nashville	Indiana	Agrostis	perennans
56428	Cronartium ribicola		Cummins, George B	1962.05.29	USA, Indiana, Spencer, McCormick State Park	Indiana	Ribes	cynosbati
61887			Crane, Paul L	1968.10.01	USA, Indiana, Washington	Indiana	Asclepias	syriaca
61887	Uromyces asclepiadis		Crane, Paul L	1968.10.01	USA, Indiana, Washington	Indiana	Asclepias	syriaca
N5724	Melampsora abietis-canadensis		Cummins, George B	1970.06.16	USA, Indiana, Nashville	Indiana	Tsuga	canadensis
8792	Gymnoconia nitens		Dickey, L D	1901.05.25	USA, Indiana, Broad Ripple	Indiana	Rubus	sp.
37146	Puccinia paradoxapoda		Fisher, E M	1890.11.01	USA, Indiana, Brookfield	Indiana	Lycium	halmifolium
14459	Uromyces lespedezae-procumbentis		Fisher, E M	1890.10.01	USA, Indiana, Crawfordsville	Indiana	Lespedeza	virginica
2820	Melampsora epitea		Fisher, E M	1890.10.01	USA, Indiana, Crawfordsville	Indiana	Salix	eriocephala
28799	Puccinia dioicae		Fitzpatrick, H	1907.06.26	USA, Indiana, Crawfordsville	Indiana	Erigeron	annuus
42492	Puccinia antirrhini		Dietz, Harry F	1915.05.04	USA, Indiana, Crawfordsville	Indiana	Antirrhinum	majus
14738	Uromyces hedysari-paniculati		Hesler, L R	1909.09.01	USA, Indiana, Crawfordsville	Indiana	Desmodium	sp.
17055	Uromyces asclepiadis		Jennison, H M	1910.10.09	USA, Indiana, Crawfordsville	Indiana	Asclepias	syriaca
35805	Puccinia podophylli		Olive, E W	1906.04.28	USA, Indiana, Crawfordsville	Indiana	Podophyllum	peltatum
16089	Uromyces euphorbiae		Not on Sheet	1911.01.01	USA, Indiana, Crawfordsville	Indiana	Chamaesyce	humistrata
42487	Puccinia antirrhini		Rees, C C	1914.11.08	USA, Indiana, Crawfordsville	Indiana	Antirrhinum	majus
16092	Uromyces euphorbiae		Thomas, Mason B	1906.09.02	USA, Indiana, Crawfordsville	Indiana	Chamaesyce	humistrata
14384	Uromyces lespedezae-procumbentis		Thomas, Mason B	1907.09.21	USA, Indiana, Crawfordsville	Indiana	Lespedeza	procumbens
17049	Uromyces asclepiadis		Thomas, Mason B	1909.09.25	USA, Indiana, Crawfordsville	Indiana	Asclepias	syriaca
17013	Uromyces asclepiadis		Underwood, L M	1893.10.01	USA, Indiana, Crawfordsville	Indiana	Asclepias	syriaca
8994	Kuehneola uredinis		Demaree, J B	1917.09.28	USA, Indiana, Elizabeth	Indiana	Rubus	sp.
12330	Uromyces acuminatus		Deam, C C	1920.06.04	USA, Indiana, in a tamarack swamp one half mi. N of Millcreek	Indiana	Polemonium	reptans
26365	Puccinia angustata		Deam, Chas C	1905.07.28	USA, Indiana, Jackson	Indiana	Eriophorum	virginicum
778	Coleosporium vernoniae		Demaree, J B	1915.08.27	USA, Indiana, Kenosha	Indiana	Elephantopus	carolinianus
11461	Gymnosporangium juniperi-virginianae		Davis, J J	1908.04.01	USA, Indiana, Kramer	Indiana	Juniperus	virginiana
10696	Gymnosporangium globosum		Davis, B M	1896.05.30	USA, Indiana, Livingston	Indiana	Crataegus	mollis
43834	Melampsora medusae		Demaree, J B	1917.09.05	USA, Indiana, Martindale	Indiana	Populus	sp.
45033	Gymnosporangium globosum		Fletcher, E	1932.04.27	USA, Indiana, Mooresville	Indiana	Juniperus	virginiana
11400	Gymnosporangium juniperi-virginianae		Not on Sheet	1911.08.01	USA, Indiana, Mooresville	Indiana	Malus	sylvestris
17070	Uromyces asclepiadis		Demaree, J B	1914.08.14	USA, Indiana, near N. Madison	Indiana	Asclepias	syriaca
25833	Puccinia recondita		Demaree, J B	1914.08.12	USA, Indiana, near North Madison	Indiana	Elymus	hystrix
1746	Coleosporium asterum		Demaree, J B	1914.08.12	USA, Indiana, near North Madison	Indiana	Solidago	sp.
7729	Phragmidium americanum		Demaree, J B	1914.08.14	USA, Indiana, near North Madison	Indiana	Rosa	setigera
13424	Uromyces silphii		Demaree, J B	1914.08.14	USA, Indiana, near North Madison	Indiana	Juncus	tenuis
19134	Puccinia graminis		Demaree, J B	1914.08.14	USA, Indiana, near North Madison	Indiana	Agrostis	gigantea
1780	Coleosporium delicatulum		Demaree, J B	1914.08.14	USA, Indiana, near North Madison	Indiana	Euthamia	graminifolia
19741	Puccinia graminis		Demaree, J B	1914.08.20	USA, Indiana, near North Madison	Indiana	Phleum	pratense
26245	Puccinia angustata		Demaree, J B	1914.08.20	USA, Indiana, near North Madison	Indiana	Scirpus	atrovirens
26241	Puccinia angustata		Demaree, J B	1914.08.20	USA, Indiana, near North Madison	Indiana	Scirpus	atrovirens
3477	Pucciniastrum agrimoniae		Fisher, E M	1890.07.18	USA, Indiana, Needham	Indiana	Agrimonia	pubescens
25831	Puccinia recondita		Fisher, E M	1890.11.01	USA, Indiana, Needham	Indiana	Elymus	hystrix
30313	Puccinia bolleyana		Fisher, E M	1890.11.01	USA, Indiana, Needham	Indiana	Carex	frankii
1351	Coleosporium asterum		Fisher, E M	1890.11.01	USA, Indiana, Needham	Indiana	Solidago	caesia
10603	Gymnosporangium globosum		Gardner, L M	1909.09.06	USA, Indiana, Newcastle	Indiana	Crataegus	coccinea
19187	Puccinia graminis		Demaree, J B	1914.08.14	USA, Indiana, North Madison	Indiana	Agrostis	gigantea
26239	Puccinia angustata		Demaree, J B	1914.08.14	USA, Indiana, North Madison	Indiana	Scirpus	atrovirens
30716	Puccinia asparagi		Demaree, J B	1914.08.23	USA, Indiana, North Madison	Indiana	Asparagus	officinalis
25638	Puccinia recondita		Demaree, J B	1915.05.15	USA, Indiana, North Madison	Indiana	Impatiens	capensis
6628	Pileolaria brevipes		Demaree, J B	1915.08.12	USA, Indiana, North Madison	Indiana	Toxicodendron	radicans
3456	Pucciniastrum agrimoniae		Demaree, J B	1915.08.20	USA, Indiana, North Madison	Indiana	Agrimonia	parviflora
667	Coleosporium vernoniae		Demaree, J B	1915.08.20	USA, Indiana, North Madison	Indiana	Vernonia	sp.
26541	Puccinia canaliculata		Demaree, J B	1916.01.01	USA, Indiana, North Madison	Indiana	Cyperus	sp.
45712	Puccinia eatoniae		Demaree, J B	1916.05.03	USA, Indiana, North Madison	Indiana	Ranunculus	abortivus
10157	Gymnosporangium clavipes		Demaree, J B	1916.05.10	USA, Indiana, North Madison	Indiana	Juniperus	virginiana
16198	Uromyces euphorbiae		Not on Sheet	1914.08.20	USA, Indiana, North Madison	Indiana	Chamaesyce	hyssopifolia
11389	Gymnosporangium juniperi-virginianae		Fisher, Noah	1911.08.07	USA, Indiana, North Manchester	Indiana	Malus	sylvestris
24723	Puccinia recondita		Farmer, S W	1912.08.09	USA, Indiana, North of Perry	Indiana	Elymus	repens
34398	Puccinia helianthi		Demaree, J B	1914.09.14	USA, Indiana, railroad cut, North Madison	Indiana	Helianthus	tuberosus
11350	Gymnosporangium juniperi-virginianae		Demaree, J B	1914.08.28	USA, Indiana, Rybers Ridge, Madison	Indiana	Malus	sylvestris
34051	Puccinia helianthi		Demaree, J B	1914.08.28	USA, Indiana, Ryker’s Ridge, Madison	Indiana	Helianthus	annuus
11330	Gymnosporangium juniperi-virginianae		Ferris, B F	1902.07.18	USA, Indiana, Sunman	Indiana	Malus	sylvestris
14332	Uromyces lespedezae-procumbentis		Ewald, C G	1923.09.17	USA, Indiana, Vevay	Indiana	Lespedeza	intermedia
12833	Uromyces ari-triphylli		Halstead, B D	1889.07.17	USA, Indiana, Haw Patch	Indiana	Arisaema	triphyllum
11333	Gymnosporangium juniperi-virginianae		Griggs, Henry T	1898.08.10	USA, Indiana, Goodland	Indiana	Malus	sylvestris
30810	Puccinia smilacis		Hansen, A A	1922.10.18	USA, Indiana, Evansville (Farm of John Eppinger, Rt. 5)	Indiana	Smilax	glauca
48101	Gymnosporangium clavipes		Haynes, W C	1938.06.20	USA, Indiana, Anderson	Indiana	Crataegus	sp.
25577	Puccinia recondita		Pipal, F J	1915.07.06	USA, Indiana, Anderson	Indiana	Triticum	aestivum
25580	Puccinia recondita		Pipal, F J	1915.07.06	USA, Indiana, Anderson	Indiana	Triticum	aestivum
25575	Puccinia recondita		Pipal, F J	1915.07.07	USA, Indiana, Anderson	Indiana	Triticum	aestivum
25573	Puccinia recondita		Pipal, F J	1915.07.07	USA, Indiana, Anderson	Indiana	Triticum	aestivum
N6146	Puccinia physostegiae		Hennen, Joe F; Baxter, J W	1961.08.21	USA, Indiana, Pine Hills Nature Preserve E of Shades State Park	Indiana	Physostegia	virginiana
N5841	Puccinia polygoni-amphibii		Hennen, Joe F	1967.05.11	USA, Indiana, Pokagon State Park	Indiana	Geranium	maculatum
61882	Puccinia physostegiae		Hennen, Joe F	1968.11.03	USA, Indiana, Pine Hills natural area E of Shades State Park	Indiana	Physostegia	virginiana
40680	Puccinia hyssopi		Hoffer, G N	1910.08.28	USA, Indiana, 2 mi. N of Grayville, in woods	Indiana	Agastache	nepetoides
30777	Puccinia smilacis		Hoffer, G N	1915.09.01	USA, Indiana, along roadside, 2 mi. N of Mitchell	Indiana	Smilax	glauca
12960	Uromyces ari-triphylli		Hoffer, G N	1913.08.05	USA, Indiana, along shore of Lake Winona	Indiana	Arisaema	dracontium
25682	Puccinia recondita		Hoffer, G N	1910.06.01	USA, Indiana, along Tippecanoe River, Delphi	Indiana	Impatiens	pallida
14352	Uromyces lespedezae-procumbentis		Hoffer, G N	1915.08.31	USA, Indiana, Cedar Cliffs, Shoals	Indiana	Lespedeza	hirta
32830	Puccinia menthae		Hoffer, G N; Deam, C C	1915.09.02	USA, Indiana, Cedar Cliffs, Shoals	Indiana	Cunila	origanoides
41086	Puccinia xanthii		Hoffer, G N	1915.08.29	USA, Indiana, Clear Pond, 3 mi. W of Patoka	Indiana	Ambrosia	trifida
12782	Uromyces perigynius		Hill, E J	1899.05.08	USA, Indiana, Miller	Indiana	Carex	artitecta
46428	Puccinia aletridis		Hill, E J	1882.07.04	USA, Indiana, Millers	Indiana	Aletris	farinosa
22751	Puccinia seymouriana		Millspaugh, C F	1902.10.01	USA, Indiana, Millers	Indiana	Spartina	pectinata
27853	Puccinia caricina		Millspaugh, C F	1903.10.01	USA, Indiana, Millers	Indiana	Carex	sp.
6993	Tranzschelia thalictri		Hoffer, G N	1912.05.21	USA, Indiana, North West Wood, Lafayette	Indiana	Thalictrum	dioicum
N6147	Puccinia physostegiae		Hennen, Joe F; Hennen, Mary M	1985.09.29	USA, Indiana, Pine Hills Natural Preserve E of Shades State Park	Indiana	Physostegia	virginiana
32825	Puccinia menthae		Hoffer, G N	1915.08.31	USA, Indiana, Shoals, on Cedar Cliffs	Indiana	Cunila	origanoides
8582	Phragmidium speciosum		Hoffer, G N	1914.05.31	USA, Indiana, Tippecanoe River, 14 mi. N of Lafayette	Indiana	Rosa	virginiana
38941	Puccinia anemones-virginianae		Hoffer, G N	1914.05.31	USA, Indiana, Tippecanoe River, 14 mi. N of Lafayette	Indiana	Anemone	virginiana
32893	Puccinia menthae		Hoffer, G N	1914.05.31	USA, Indiana, Tippecanoe River, 14 mi. N of Lafayette	Indiana	Pycnanthemum	virginianum
56137	Puccinia iridis		Hoffer, George	1958.08.01	USA, Indiana, West Lafayette	Indiana	Iris	sp.
N6360	Puccinia sp.		Overholts, L O; Orton, C R	1912.04.04	USA, Indiana, West Lafayette	Indiana	Carex	sp.
N6359	Puccinia sp.		Overholts, L O	1912.04.19	USA, Indiana, West Lafayette	Indiana	Carex	sp.
12438	Uromyces acuminatus		Jackson, H S	1920.10.14	USA, Indiana, 1 mi. SE of Shelby	Indiana	Spartina	pectinata
18959	Puccinia graminis		Hosmer, J R	1919.06.06	USA, Indiana, Centerville (J.C. Harvey)	Indiana	Berberis	vulgaris
18970	Puccinia graminis		Hosmer, J R	1919.06.06	USA, Indiana, Centerville (J.D. Nixon)	Indiana	Berberis	vulgaris
18969	Puccinia graminis		Hosmer, J R	1919.06.06	USA, Indiana, Centerville (Theodore Gist)	Indiana	Berberis	vulgaris
16651	Uromyces triquetrus		Johnson, A G	1910.08.01	USA, Indiana, Chrisney	Indiana	Hypericum	mutilum
11372	Gymnosporangium juniperi-virginianae		Johnson, A G	1910.08.10	USA, Indiana, Chrisney	Indiana	Malus	sylvestris
19651	Puccinia graminis		Johnson, A G	1910.08.10	USA, Indiana, Christney	Indiana	Phleum	pratense
19687	Puccinia graminis		Johnson, A G	1910.08.22	USA, Indiana, Columbia City	Indiana	Phleum	pratense
11394	Gymnosporangium juniperi-virginianae		More, J N	1911.07.26	USA, Indiana, Columbia City	Indiana	Malus	sylvestris
19648	Puccinia graminis		Hunter, C G	1909.10.01	USA, Indiana, Columbus	Indiana	Phleum	pratense
30373	Puccinia bolleyana		Kern, F D	1909.11.01	USA, Indiana, Columbus	Indiana	Carex	trichocarpa
19701	Puccinia graminis		Kern, F D	1909.11.27	USA, Indiana, Columbus	Indiana	Phleum	pratense
19653	Puccinia graminis		Hunter, C G	1909.11.05	USA, Indiana, Columbus, on rich soil, wriginally wet swamp, now under drain. None found on high land adjoining.	Indiana	Phleum	pratense
10781	Gymnosporangium globosum		Kern, F D	1907.06.29	USA, Indiana, Dayton	Indiana	Crataegus	punctata
10936	Gymnosporangium globosum		Kern, F D	1908.07.13	USA, Indiana, Dayton	Indiana	Juniperus	virginiana
18976	Puccinia graminis		Hosmer, J R	1901.05.30	USA, Indiana, Dr. Sutherland’s farm, 15 NE of La Porte	Indiana	Berberis	vulgaris
N318	Puccinia dioicae		Johnson, A G	1910.06.15	USA, Indiana, East Mt. Vernon	Indiana	Aster	ericoides
28959	Puccinia dioicae		Johnson, A G	1910.05.14	USA, Indiana, East of Mt. Vernon	Indiana	Solidago	altissima
11930	Uromyces seditiosus		Jackson, H S	1916.10.04	USA, Indiana, Elberfield	Indiana	Aristida	ramosissima
541	Coleosporium vernoniae		Jackson, H S	1916.10.04	USA, Indiana, Elberfield	Indiana	Vernonia	gigantea
18562	Puccinia emaculata		Jackson, H S	1916.10.04	USA, Indiana, Evansville	Indiana	Panicum	capillare
12449	Uromyces acuminatus		Kern, F D; Billings, T	1910.05.10	USA, Indiana, Fair Oak	Indiana	Spartina	sp.
17954	Puccinia andropogonis		Kellerman, W A	1903.08.12	USA, Indiana, Gage Lake	Indiana	Andropogon	gerardii
19715	Puccinia graminis		Johnson, A G	1910.10.08	USA, Indiana, In timothy meadow, Miller field, Purdue Farm, Lafayette	Indiana	Phleum	pratense
18751	Puccinia emaculata		Johnson, A G	1910.04.30	USA, Indiana, just east of Aetna	Indiana	Panicum	virgatum
19686	Puccinia graminis		Johnson, A G	1910.08.24	USA, Indiana, Laketon	Indiana	Phleum	pratense
19689	Puccinia graminis		Johnson, A G	1910.08.24	USA, Indiana, Logansport	Indiana	Phleum	pratense
17450	Puccinia sorghi		Johnson, A G	1910.09.17	USA, Indiana, Malott Park	Indiana	Zea	mays
10933	Gymnosporangium globosum		Kern, F D	1907.04.12	USA, Indiana, Mulberry	Indiana	Juniperus	virginiana
35781	Puccinia podophylli		Johnson, A G	1910.05.06	USA, Indiana, North of Madison	Indiana	Podophyllum	peltatum
18662	Puccinia emaculata		Jackson, H S	1916.10.05	USA, Indiana, Oakland City	Indiana	Panicum	capillare
30804	Puccinia smilacis		Jackson, H S	1916.10.05	USA, Indiana, Oakland City	Indiana	Smilax	glauca
34202	Puccinia helianthi		Jackson, H S	1916.10.05	USA, Indiana, Oakland City	Indiana	Helianthus	hirsutus
19053	Puccinia graminis		Hosmer, R J	1921.05.23	USA, Indiana, Peru	Indiana	Elymus	repens
38502	Puccinia hieracii		Ludwig, C A	1915.06.20	USA, Indiana, Peru	Indiana	Taraxacum	officinale
45454	Puccinia andropogonis		Jackson, H S	1920.09.15	USA, Indiana, Shadeland	Indiana	Andropogon	sp.
45453	Puccinia andropogonis		Mains, E B	1920.09.15	USA, Indiana, Shadeland	Indiana	Andropogon	sp.
6952	Tranzschelia fusca		Hughart, A A	1893.06.01	USA, Indiana, vicinity of Crawfordsville	Indiana	Anemone	quinquefolia
29563	Puccinia dioicae		Kern, F D; Johnson, A G	1909.11.28	USA, Indiana, W. of Cool Creek, S. of Carmel	Indiana	Carex	sp.
19700	Puccinia graminis		Johnson, A G	1910.08.02	USA, Indiana, Wirt	Indiana	Phleum	pratense
12908	Uromyces ari-triphylli		Kern, F D	1913.05.16	USA, Indiana, “The Shades”	Indiana	Arisaema	triphyllum
35804	Puccinia podophylli		Kern, F D	1913.05.16	USA, Indiana, “The Shades”	Indiana	Podophyllum	peltatum
8873	Kuehneola uredinis		Kern, F D	1913.05.16	USA, Indiana, “The Shades”	Indiana	Rubus	allegheniensis
38353	Puccinia hieracii		Kern, F D	1913.06.16	USA, Indiana, “The Shades”	Indiana	Hieracium	scabrum
10718	Gymnosporangium globosum		Ludwig, C A	1914.08.05	USA, Indiana, Battleground	Indiana	Crataegus	mollis
23302	Puccinia eatoniae		Ludwig, C A	1916.06.28	USA, Indiana, Battleground	Indiana	Sphenopholis	intermedia
45009	Gymnosporangium globosum		Ludwig, C A; Reddick	1913.08.28	USA, Indiana, Botanical Garden, Lafayette	Indiana	Crataegus	erythropoda
42477	Puccinia antirrhini		Miller, Charles E	1915.06.21	USA, Indiana, Danville	Indiana	Antirrhinum	majus
12914	Uromyces ari-triphylli		Ludwig, C A	1914.06.17	USA, Indiana, Everton	Indiana	Arisaema	triphyllum
35816	Puccinia podophylli		Ludwig, C A	1914.06.17	USA, Indiana, Everton	Indiana	Podophyllum	peltatum
43152	Aecidium (Incertae sedis) hydnoideum		Ludwig, C A	1914.06.17	USA, Indiana, Everton	Indiana	Dirca	palustris
13426	Uromyces silphii		Ludwig, C A	1914.07.02	USA, Indiana, Everton	Indiana	Juncus	tenuis
27404	Puccinia caricina		Ludwig, C A	1915.05.01	USA, Indiana, Everton	Indiana	Carex	blanda
27402	Puccinia caricina		Ludwig, C A	1915.05.01	USA, Indiana, Everton	Indiana	Carex	blanda
29265	Puccinia dioicae		Ludwig, C A	1915.05.01	USA, Indiana, Everton	Indiana	Carex	jamesii
29289	Puccinia dioicae		Ludwig, C A	1915.05.01	USA, Indiana, Everton	Indiana	Carex	oligocarpa
43138	Aecidium (Incertae sedis) hydnoideum		Ludwig, C A	1915.05.14	USA, Indiana, Everton	Indiana	Dirca	palustris
7721	Phragmidium americanum		Ludwig, C A	1916.08.23	USA, Indiana, Everton	Indiana	Rosa	setigera
43142	Aecidium (Incertae sedis) hydnoideum		Ludwig, C A	1927.06.24	USA, Indiana, Everton	Indiana	Dirca	palustris
25733	Puccinia recondita		Ludwig, C A	1917.09.09	USA, Indiana, Everton, Clem Grist farm	Indiana	Agrostis	perennans
30317	Puccinia bolleyana		Ludwig, C A	1917.09.09	USA, Indiana, Everton, Clem Grist farm	Indiana	Carex	frankii
407	Coleosporium campanulae		Ludwig, C A	1917.09.09	USA, Indiana, Everton (Clem Grist farm)	Indiana	Campanula	americana
8697	Gymnoconia peckiana		Ludwig, C A	1917.09.09	USA, Indiana, Everton (Clem Grist farm)	Indiana	Rubus	allegheniensis
8889	Kuehneola uredinis		Ludwig, C A	1917.09.09	USA, Indiana, Everton (Clem Grist farm)	Indiana	Rubus	allegheniensis
43161	Aecidium (Incertae sedis) hydnoideum		Ludwig, C A	1917.09.09	USA, Indiana, Everton (Clem Grist farm)	Indiana	Dirca	palustris
17352	Puccinia sorghi		Mains, E B	1925.04.06	USA, Indiana, greenhouse, Lafayette	Indiana	Oxalis	corniculata
27394	Puccinia caricina		Ludwig, C A	1913.06.25	USA, Indiana, Grist farm, Everton	Indiana	Carex	blanda
29260	Puccinia dioicae		Ludwig, C A	1913.06.25	USA, Indiana, Grist Woods, near Everton	Indiana	Carex	jamesii
2204	Melampsora abietis-canadensis		Ludwig, C A	1914.10.21	USA, Indiana, Happy Hollow, West Lafayette	Indiana	Populus	heterophylla
14554	Uromyces hedysari-paniculati		Ludwig, C A	1916.08.25	USA, Indiana, Laurel	Indiana	Desmodium	perplexum
11398	Gymnosporangium juniperi-virginianae		Richards, M W	1912.08.02	USA, Indiana, Laurel	Indiana	Malus	sylvestris
25707	Puccinia recondita		Ludwig, C A	1913.06.25	USA, Indiana, Loper farm, Everton	Indiana	Impatiens	sp.
28987			Ludwig, C A	1913.06.25	USA, Indiana, Loper farm, near Everton	Indiana	Solidago	altissima
28987	Puccinia dioicae		Ludwig, C A	1913.06.25	USA, Indiana, Loper farm, near Everton	Indiana	Solidago	altissima
34075	Puccinia helianthi		Ludwig, C A	1917.09.20	USA, Indiana, Maple Grove Farm, Brookville	Indiana	Helianthus	annuus
11369	Gymnosporangium juniperi-virginianae		Lewis, James M	1911.08.03	USA, Indiana, Martinsville	Indiana	Malus	sylvestris
55937	Puccinia amphigena		Martin, G W	1931.09.23	USA, Indiana, Mineral Springs	Indiana	Calamovilfa	longifolia
30710	Puccinia asparagi		Ludwig, C A	1913.12.24	USA, Indiana, Near Brookville, Blooming Grove Tp.	Indiana	Asparagus	officinalis
10855	Gymnosporangium globosum		Ludwig, C A	1913.06.24	USA, Indiana, near Easton	Indiana	Crataegus	sp.
533	Coleosporium vernoniae		Ludwig, C A	1912.08.11	USA, Indiana, New Hemlock	Indiana	Vernonia	gigantea
45525	Puccinia graminis		Leer, W E	1926.07.14	USA, Indiana, Noblesville	Indiana	Poa	pratensis
18961	Puccinia graminis		Leer, W E	1919.07.23	USA, Indiana, Portland (J.W. Wright’s)	Indiana	Berberis	vulgaris
10850	Gymnosporangium globosum		Ludwig, C A	1912.07.21	USA, Indiana, river bank west of Delphi	Indiana	Crataegus	sp.
N4914	Gymnosporangium sp.		Miller, R		USA, Indiana, Salisbury	Indiana	Chamaecyparis	thyoides
89287	Coleosporium delicatulum		McCain, John W	1979.08.25	USA, Indiana, shore of Lake Monroe, Cutright Recreation Area.	Indiana	Euthamia	graminifolia
66308	Hemileia vastatrix		McCain, John W	1980.10.01	USA, Indiana, West Lafayette, Purdue Greenhouses	Indiana	Coffea	arabica
13487	Uromyces silphii		Ludwig, C A	1912.07.29	USA, Indiana, Winamac	Indiana	Juncus	sp.
27795	Puccinia caricina		O’Byrne, F M	1909.10.20	USA, Indiana, Oxford	Indiana	Carex	sp.
10363	Gymnosporangium clavariiforme		Oswald, A M	1924.06.23	USA, Indiana, Michigan City	Indiana	Amelanchier	canadensis
N6361	Puccinia sp.		Overholts, L O	1912.04.10	USA, Indiana, Hadley Lake, near West Lafayette	Indiana	Carex	sp.
42493	Puccinia antirrhini		Myer, D S	1917.02.21	USA, Indiana, Greenhouse, Evansville	Indiana	Antirrhinum	majus
10084	Gymnosporangium clavipes		Odell, F L	1914.11.01	USA, Indiana, Dodd	Indiana	Cydonia	vulgaris
8846	Kuehneola uredinis		Not on Sheet	1906.11.09	USA, Indiana, Chandler	Indiana	Rubus	allegheniensis
49746	Gymnosporangium clavipes		Not on Sheet	1941.05.08	USA, Indiana, Brownstown	Indiana	Juniperus	virginiana
N5319	Puccinia recondita		Not on Sheet	1993.06.01	USA, Indiana, Bloomington	Indiana	Impatiens	pallida
N6274	Puccinia helianthi		Not on Sheet	1989.01.01	USA, Indiana, Big Walnut Creek	Indiana	Helianthus	sp.
21373	Puccinia schedonnardi		Not on Sheet	1905.09.23	USA, Indiana, Bedford	Indiana	Muhlenbergia	mexicana
25538	Puccinia recondita		Pipal, F J	1913.06.25	USA, Indiana, 3 1/2 mi. NW of Delphi	Indiana	Triticum	aestivum
25539	Puccinia recondita		Pipal, F J	1913.06.25	USA, Indiana, 3 1/2 mi. NW of Delphi	Indiana	Triticum	aestivum
25540	Puccinia recondita		Pipal, F J	1913.06.25	USA, Indiana, 3 1/2 mi. NW of Delphi	Indiana	Triticum	aestivum
11397	Gymnosporangium juniperi-virginianae		Richards, M W	1912.07.26	USA, Indiana, Borden	Indiana	Malus	sylvestris
11404	Gymnosporangium juniperi-virginianae		Rutherford, Edwin R	1914.07.30	USA, Indiana, Campbellsburg	Indiana	Malus	sylvestris
42490	Puccinia antirrhini		Rees, C C	1914.11.08	USA, Indiana, Crawfordsville, A.S. Pett, Florist	Indiana	Antirrhinum	majus
25541	Puccinia recondita		Pipal, F J	1913.07.15	USA, Indiana, Delphi	Indiana	Triticum	aestivum
18568	Puccinia emaculata		Pleas, E	1897.01.04	USA, Indiana, Dunreith	Indiana	Panicum	capillare
21364	Puccinia schedonnardi		Pipal, F J	1913.08.27	USA, Indiana, Dyer	Indiana	Muhlenbergia	mexicana
43613	Coleosporium vernoniae		Randall, L R	1931.05.19	USA, Indiana, Henryville	Indiana	Pinus	echinata
43635	Coleosporium vernoniae		Randall, L R	1931.05.20	USA, Indiana, Henryville	Indiana	Pinus	virginiana
1142	Coleosporium asterum		Richards, M W	1912.08.02	USA, Indiana, Laurel farm, Laurel	Indiana	Symphyotrichum	lanceolatum
711	Coleosporium vernoniae		Richards, M W	1912.08.02	USA, Indiana, Laurel farm, Laurel	Indiana	Vernonia	sp.
88545	Puccinia polygoni-amphibii		Rosso, W A	1965.10.13	USA, Indiana, northwest 1/4, southwest 1/4, section 36, T24N, B5W	Indiana	Polygonum	pennsylvanicum
23998	Puccinia recondita		Pipal, F J; Davis	1913.07.11	USA, Indiana, Purdue Farm west of Orchard	Indiana	Secale	cereale
1790	Coleosporium delicatulum		Pipal, F J	1915.10.08	USA, Indiana, Trafalgar	Indiana	Euthamia	graminifolia
3196	Melampsora euphorbiae-gerardianae		Petry, E J	1917.04.22	USA, Indiana, Wea Creek, SW of Lafayette	Indiana	Euphorbia	commutata
13017	Uromyces ari-triphylli		Seymour, A B	1881.09.07	USA, Indiana, Whiting	Indiana	Peltandra	virginica
18957	Puccinia graminis		Pipal, F J	1919.05.22	USA, Indiana, Wolcottville	Indiana	Berberis	vulgaris
2486	Melampsora paradoxa		Snyder, Lillian	1896.08.31	USA, Indiana, Colburn	Indiana	Salix	discolor
41017	Puccinia lobeliae		Snyder, Lillian	1896.08.31	USA, Indiana, Colburn	Indiana	Lobelia	syphilitica
29927	Puccinia dioicae		Snyder, Lillian	1898.09.17	USA, Indiana, Alexandria	Indiana	Carex	trichocarpa
13390	Uromyces silphii		Snyder, Lillian	1898.09.23	USA, Indiana, Alexandria	Indiana	Juncus	tenuis
30298	Puccinia bolleyana		Snyder, Lillian	1898.09.23	USA, Indiana, Alexandria	Indiana	Carex	frankii
28178	Puccinia caricina		Snyder, Lillian	1898.09.23	USA, Indiana, Alexandria	Indiana	Carex	sp.
3018	Melampsora epitea		Snyder, Lillian	1898.09.23	USA, Indiana, Alexandria	Indiana	Salix	sericea
38746	Uromyces rudbeckiae		Snyder, Lillian	1898.10.15	USA, Indiana, Alexandria	Indiana	Rudbeckia	laciniata
1219	Coleosporium asterum		Snyder, Lillian	1898.10.15	USA, Indiana, Alexandria	Indiana	Symphyotrichum	sp.
30312	Puccinia bolleyana		Snyder, Lillian	1899.09.20	USA, Indiana, Rockville	Indiana	Carex	frankii
30300	Puccinia bolleyana		Snyder, Lillian	1900.10.10	USA, Indiana, Rockville	Indiana	Carex	frankii
11393	Gymnosporangium juniperi-virginianae		Smiley, O	1911.08.10	USA, Indiana, Glenwood	Indiana	Malus	sylvestris
9202	Gymnoconia nitens		Shoemaker, Leslie V	1914.06.08	USA, Indiana, Daleville	Indiana	Rubus	allegheniensis
31245	Puccinia polygoni-amphibii		Troop	1915.10.21	USA, Indiana, Huntington	Indiana	Polygonum	amphibium
43997	Melampsora euphorbiae-gerardianae		Thompson, Dorothy; White, Harold E	1929.05.26	USA, Indiana, along Wildcat Creek N of Monitor, 8 mi. E of Lafayette	Indiana	Euphorbia	commutata
26368	Puccinia angustata		Van Gorder, W B	1884.08.01	USA, Indiana, Avilla	Indiana	Eriophorum	virginicum
26372	Puccinia angustata		Van Gorder, W B	1884.08.01	USA, Indiana, Avilla	Indiana	Eriophorum	viridicarinatum
11395	Gymnosporangium juniperi-virginianae		Teeter, Guilford H	1912.07.11	USA, Indiana, Bloomfield	Indiana	Malus	sylvestris
11315	Gymnosporangium juniperi-virginianae		Utz, J U	1912.07.01	USA, Indiana, Boonville	Indiana	Malus	sylvestris
88384	Puccinia polygoni-amphibii		Umbach	1897.08.28	USA, Indiana, Clarke	Indiana	Polygonum	amphibium
10938	Gymnosporangium globosum		Wilson, G W	1906.04.01	USA, Indiana, Happy Hollow	Indiana	Juniperus	virginiana
30292	Puccinia bolleyana		Underwood, L M	1893.10.01	USA, Indiana, Kewanna	Indiana	Carex	frankii
28325	Puccinia minutissima		Underwood, L M	1893.10.01	USA, Indiana, Kewanna	Indiana	Carex	lasiocarpa
9076	Frommeëlla tormentillae		Underwood, L M	1893.10.01	USA, Indiana, Kewanna	Indiana	Potentilla	canadensis
2123	Melampsora medusae		Underwood, L M	1893.10.08	USA, Indiana, Lake Maxinkuckee	Indiana	Populus	tremuloides
582	Coleosporium vernoniae		Wilson, Guy West	1907.08.24	USA, Indiana, Lapel	Indiana	Vernonia	fasciculata
10766	Gymnosporangium globosum		Wilson, G W	1897.08.01	USA, Indiana, Mattsville	Indiana	Crataegus	punctata
16228	Uromyces euphorbiae		Wilson, Guy West	1897.08.01	USA, Indiana, Mattsville	Indiana	Chamaesyce	hyssopifolia
11520	Gymnosporangium juniperi-virginianae		Travelbee, H C	1914.05.27	USA, Indiana, New Castle, Emery Swain’s farm, Wayne Twp.	Indiana	Juniperus	virginiana
N5181	Uromyces spermacoces		Varner, Ben	1973.09.01	USA, Indiana, Tell City	Indiana	Diodia	teres
14192	Uromyces dianthi		Travelbee, H C	1915.02.22	USA, Indiana, West Lafayette, (Hort. Dept. Greenhouse)	Indiana	Dianthus	caryophyllus
19680	Puccinia graminis		Wilson, Guy West	1910.08.04	USA, Indiana, Carmel, in waste places	Indiana	Phleum	pratense
11540	Gymnosporangium juniperi-virginianae		Woodbury, C G	1908.04.13	USA, Indiana, Decker	Indiana	Juniperus	virginiana
14222	Uromyces verruculosus		Witmer, S W	1926.11.05	USA, Indiana, Goshen	Indiana	Lychnis	alba
12683	Uromyces valens	Holotype	Wilson, Guy West	1905.08.08	USA, Indiana, Hamilton, Mattsville	Indiana	Carex	utriculata
40099	Puccinia circaeae		Wilson, Guy West	1905.08.05	USA, Indiana, Hamilton, Mattsville	Indiana	Circaea	lutetiana
15304	Uromyces trifolii-repentis fallens		Wilson, Guy West	1905.08.03	USA, Indiana, Hamilton, Mattsville	Indiana	Trifolium	pratense
22004	Puccinia coronata avenae		Wilson, Guy West	1905.08.03	USA, Indiana, Hamilton, Mattsville	Indiana	Avena	sativa
13820	Uromyces polygoni-avicularis		Wilson, Guy West	1905.08.03	USA, Indiana, Hamilton, Mattsville	Indiana	Polygonum	aviculare
15661	Uromyces appendiculatus appendiculatus		Wilson, Guy West	1905.08.29	USA, Indiana, Hamilton, Mattsville	Indiana	Phaseolus	vulgaris
12839	Uromyces ari-triphylli		Wilson, Guy West	1897.08.01	USA, Indiana, Hamilton, Mattsville	Indiana	Arisaema	triphyllum
10761	Gymnosporangium globosum		Wilson, G W	1905.08.11	USA, Indiana, Hamilton, Mattsville	Indiana	Crataegus	punctata
12989	Uromyces ari-triphylli		Wilson, Guy West	1905.08.24	USA, Indiana, Hamilton, Mattsville	Indiana	Arisaema	dracontium
12818	Uromyces ari-triphylli		Wilson, Guy West	1905.08.15	USA, Indiana, Hamilton, Mattsville	Indiana	Arisaema	triphyllum
13432	Uromyces silphii		Wilson, Guy West	1905.08.03	USA, Indiana, Hamilton, Mattsville	Indiana	Juncus	tenuis
15416	Uromyces trifolii		Wilson, Guy West	1905.08.13	USA, Indiana, Hamilton, Mattsville	Indiana	Trifolium	hybridum
14634	Uromyces hedysari-paniculati		Wilson, Guy West	1905.08.08	USA, Indiana, Hamilton, Mattsville	Indiana	Desmodium	paniculatum
14534	Uromyces hedysari-paniculati		Wilson, Guy West	1905.08.07	USA, Indiana, Hamilton, Mattsville	Indiana	Desmodium	perplexum
16076	Uromyces euphorbiae		Wilson, Guy West	1905.08.10	USA, Indiana, Hamilton, Mattsville	Indiana	Chamaesyce	humistrata
16078	Uromyces euphorbiae		Wilson, Guy West	1905.08.10	USA, Indiana, Hamilton, Mattsville	Indiana	Chamaesyce	humistrata
16201	Uromyces euphorbiae		Wilson, Guy West	1905.08.08	USA, Indiana, Hamilton, Mattsville	Indiana	Chamaesyce	hyssopifolia
16128	Uromyces euphorbiae		Wilson, Guy West	1905.08.10	USA, Indiana, Hamilton, Mattsville	Indiana	Chamaesyce	maculata
17016	Uromyces asclepiadis		Wilson, Guy West	1905.08.05	USA, Indiana, Hamilton, Mattsville	Indiana	Asclepias	syriaca
19286	Puccinia graminis		Wilson, Guy West	1905.08.03	USA, Indiana, Hamilton, Mattsville	Indiana	Avena	sativa
19840	Puccinia graminis		Wilson, Guy West	1905.08.03	USA, Indiana, Hamilton, Mattsville	Indiana	Triticum	aestivum
21433	Puccinia schedonnardi		Wilson, Guy West	1905.08.08	USA, Indiana, Hamilton, Mattsville	Indiana	Muhlenbergia	schreberi
18653	Puccinia emaculata		Wilson, Guy West	1905.08.03	USA, Indiana, Hamilton, Mattsville	Indiana	Panicum	capillare
17380	Puccinia sorghi		Wilson, Guy West	1905.08.03	USA, Indiana, Hamilton, Mattsville	Indiana	Zea	mays
17381	Puccinia sorghi		Wilson, Guy West	1905.08.10	USA, Indiana, Hamilton, Mattsville	Indiana	Zea	mays
26491	Puccinia canaliculata		Wilson, Guy West	1905.08.21	USA, Indiana, Hamilton, Mattsville	Indiana	Cyperus	strigosus
26194	Puccinia angustata		Wilson, Guy West	1905.08.05	USA, Indiana, Hamilton, Mattsville	Indiana	Scirpus	atrovirens
27455	Puccinia caricina		Wilson, Guy West	1905.08.08	USA, Indiana, Hamilton, Mattsville	Indiana	Carex	conoidea
2054	Melampsora medusae		Wilson, Guy West	1905.08.08	USA, Indiana, Hamilton, Mattsville	Indiana	Populus	deltoides
2879	Melampsora epitea		Wilson, Guy West	1905.08.09	USA, Indiana, Hamilton, Mattsville	Indiana	Salix	interior
2880	Melampsora epitea		Wilson, Guy West	1905.08.12	USA, Indiana, Hamilton, Mattsville	Indiana	Salix	interior
31250	Puccinia polygoni-amphibii		Wilson, Guy West	1905.08.12	USA, Indiana, Hamilton, Mattsville	Indiana	Polygonum	amphibium
31077	Puccinia polygoni-amphibii		Wilson, Guy West	1905.08.10	USA, Indiana, Hamilton, Mattsville	Indiana	Polygonum	convolvulus
31078	Puccinia polygoni-amphibii		Wilson, Guy West	1905.08.22	USA, Indiana, Hamilton, Mattsville	Indiana	Polygonum	convolvulus
35754	Puccinia podophylli		Wilson, Guy West	1905.08.15	USA, Indiana, Hamilton, Mattsville	Indiana	Podophyllum	peltatum
29568	Puccinia dioicae		Wilson, Guy West	1905.08.03	USA, Indiana, Hamilton, Mattsville	Indiana	Carex	sp.
40674	Puccinia hyssopi		Wilson, Guy West	1905.08.08	USA, Indiana, Hamilton, Mattsville	Indiana	Agastache	nepetoides
32790	Puccinia menthae		Wilson, Guy West	1905.08.05	USA, Indiana, Hamilton, Mattsville	Indiana	Blephilia	ciliata
32928	Puccinia menthae		Wilson, Guy West	1905.08.14	USA, Indiana, Hamilton, Mattsville	Indiana	Mentha	canadensis
33064	Puccinia menthae		Wilson, Guy West	1905.08.05	USA, Indiana, Hamilton, Mattsville	Indiana	Monarda	fistulosa
33607	Puccinia lateripes		Wilson, Guy West	1905.08.14	USA, Indiana, Hamilton, Mattsville	Indiana	Ruellia	strepens
41071	Puccinia xanthii		Wilson, Guy West	1905.08.08	USA, Indiana, Hamilton, Mattsville	Indiana	Ambrosia	trifida
34022	Puccinia helianthi		Wilson, Guy West	1905.08.14	USA, Indiana, Hamilton, Mattsville	Indiana	Helianthus	annuus
34439	Puccinia helianthi		Wilson, Guy West	1905.08.07	USA, Indiana, Hamilton, Mattsville	Indiana	Helianthus	sp.
34438	Puccinia helianthi		Wilson, Guy West	1905.08.23	USA, Indiana, Hamilton, Mattsville	Indiana	Helianthus	sp.
41586	Puccinia cnici-oleracei		Wilson, Guy West	1905.08.11	USA, Indiana, Hamilton, Mattsville	Indiana	Aster	paniculatus
38410	Puccinia hieracii		Wilson, Guy West	1905.08.04	USA, Indiana, Hamilton, Mattsville	Indiana	Taraxacum	officinale
3472	Pucciniastrum agrimoniae		Wilson, Guy West	1905.08.03	USA, Indiana, Hamilton, Mattsville	Indiana	Agrimonia	pubescens
535	Coleosporium vernoniae		Wilson, Guy West	1905.08.10	USA, Indiana, Hamilton, Mattsville	Indiana	Vernonia	gigantea
1382	Coleosporium asterum		Wilson, Guy West	1905.08.03	USA, Indiana, Hamilton, Mattsville	Indiana	Solidago	canadensis
1378	Coleosporium asterum		Wilson, Guy West	1905.08.05	USA, Indiana, Hamilton, Mattsville	Indiana	Solidago	canadensis
1139	Coleosporium asterum		Wilson, Guy West	1905.08.03	USA, Indiana, Hamilton, Mattsville	Indiana	Symphyotrichum	lanceolatum
7730	Phragmidium americanum		Wilson, Guy West	1908.06.01	USA, Indiana, Hamilton, Mattsville	Indiana	Rosa	setigera
22047	Puccinia coronata avenae		Wilson, Guy West	1907.07.24	USA, Indiana, Hamilton, Carmel	Indiana	Avena	sativa
22124	Puccinia coronata avenae		Wilson, Guy West	1908.06.01	USA, Indiana, Hamilton, Carmel	Indiana	Avena	sativa
18616	Puccinia emaculata		Kern, F D; Johnson, A G	1909.11.28	USA, Indiana, Hamilton, Carmel	Indiana	Panicum	capillare
2067	Melampsora medusae		Kern, F D; Johnson, A G	1909.11.28	USA, Indiana, Hamilton, Carmel	Indiana	Populus	deltoides
38394	Puccinia hieracii		Kern, F D; Johnson, A G	1909.11.28	USA, Indiana, Hamilton, Carmel	Indiana	Taraxacum	erythrospermum
19144	Puccinia graminis		Wilson, Guy West	1905.08.21	USA, Indiana, Hamilton, Carmel	Indiana	Agrostis	gigantea
26492	Puccinia canaliculata		Wilson, Guy West	1905.08.21	USA, Indiana, Hamilton, Carmel	Indiana	Cyperus	strigosus
2841	Melampsora epitea		Wilson, Guy West	1905.08.21	USA, Indiana, Hamilton, Carmel	Indiana	Salix	eriocephala
31253	Puccinia polygoni-amphibii		Wilson, Elias E	1905.10.01	USA, Indiana, Hamilton, Carmel	Indiana	Polygonum	amphibium
41313	Puccinia xanthii		Wilson, Guy West	1905.08.22	USA, Indiana, Hamilton, Carmel	Indiana	Xanthium	sp.
402	Coleosporium campanulae		Wilson, Guy West	1907.08.27	USA, Indiana, Hamilton, Carmel	Indiana	Campanula	americana
N2534	Puccinia glechomatis		Boellmann, Joerg; Briggs, E	2001.11.22	USA, Indiana, Hamilton, 4450 W. 196th St. Sheridan, back yard	Indiana	Glechoma	hederacea
N3547	Puccinia glechomatis		Boellmann, Joerg	2002.05.16	USA, Indiana, Hamilton, 4450 W. 196th St. Sheridan, back yard	Indiana	Glechoma	hederacea
88598	Coleosporium campanulae		Deam, Chas C	1922.07.15	USA, Indiana, Hamilton, In a woods 5 mi. NE of Sheridan	Indiana	Campanula	americana
26208	Puccinia angustata		Kern, F D; Johnson, A G		USA, Indiana, Hamilton, S of Carmel	Indiana	Scirpus	atrovirens
29920	Puccinia dioicae		Kern, F D; Johnson, A G	1909.11.28	USA, Indiana, Hamilton, S of Carmel	Indiana	Carex	trichocarpa
30307	Puccinia bolleyana		Kern, F D; Johnson, A G	1909.11.28	USA, Indiana, Hamilton, S of gravel road W of Cool Creek, S of Carmel	Indiana	Carex	frankii
33679	Puccinia punctata		Not on Sheet		USA, Indiana, Hamilton, Hamilton	Indiana	Galium	concinnum
33719	Puccinia punctata		Not on Sheet		USA, Indiana, Hamilton, Hamilton	Indiana	Galium	triflorum
33023	Puccinia menthae		Pipal, F J	1915.10.07	USA, Indiana, Hamilton, Westfield	Indiana	Mentha	spicata
16463	Uromyces euphorbiae		Wilson, Guy West	1905.09.02	USA, Indiana, Hamilton, Westfield	Indiana	Euphorbia	dentata
16464	Uromyces euphorbiae		Wilson, Guy West	1905.09.02	USA, Indiana, Hamilton, Westfield	Indiana	Euphorbia	dentata
30683	Puccinia asparagi		Wilson, Guy West	1905.09.02	USA, Indiana, Hamilton, Westfield	Indiana	Asparagus	officinalis
32627	Puccinia convolvuli		Wilson, Guy West	1905.09.02	USA, Indiana, Hamilton, Westfield	Indiana	Calystegia	sepium
11248	Gymnosporangium juniperi-virginianae		Wilson, Guy West	1907.08.25	USA, Indiana, Hamilton, Noblesville	Indiana	Malus	coronaria
7728	Phragmidium americanum		Wilson, Guy West	1907.08.21	USA, Indiana, Hamilton, Wayne Township	Indiana	Rosa	setigera
33609	Puccinia lateripes		Wilson, Guy West	1907.08.23	USA, Indiana, Hamilton, Wayne Township	Indiana	Ruellia	strepens
16739	Uromyces plumbarius		Wilson, Guy West	1907.08.22	USA, Indiana, Hamilton, White River Township	Indiana	Gaura	biennis
8868	Kuehneola uredinis		Wilson, Guy West	1907.08.22	USA, Indiana, Hamilton, White River Township	Indiana	Rubus	allegheniensis
12708	Uromyces solidagini-caricis	Holotype	Arthur, J C	1903.07.01	USA, Indiana, Tippecanoe, Lafayette	Indiana	Solidago	canadensis
12708	Uromyces perigynius		Arthur, J C	1903.07.01	USA, Indiana, Tippecanoe, Lafayette	Indiana	Solidago	canadensis
40081	Puccinia circaeae		Arthur, J C	1900.07.18	USA, Indiana, Tippecanoe, Lafayette	Indiana	Circaea	lutetiana
47104	Puccinia circaeae		Cummins, George B	1931.10.03	USA, Indiana, Tippecanoe, Lafayette	Indiana	Circaea	lutetiana
20967	Puccinia subnitens		Kern, F D	1905.05.09	USA, Indiana, Tippecanoe, Lafayette	Indiana	Descurainia	pinnata
40107	Puccinia circaeae		Snyder, Lillian	1896.07.31	USA, Indiana, Tippecanoe, Lafayette	Indiana	Circaea	lutetiana
27905	Puccinia caricina		Arthur, J C	1897.05.28	USA, Indiana, Tippecanoe, Lafayette	Indiana	Urtica	dioica
27868	Puccinia caricina		Arthur, J C	1899.05.17	USA, Indiana, Tippecanoe, Lafayette	Indiana	Urtica	dioica
27904	Puccinia caricina		Arthur, J C	1899.05.16	USA, Indiana, Tippecanoe, Lafayette	Indiana	Urtica	dioica
27910	Puccinia caricina		Arthur, J C	1901.05.06	USA, Indiana, Tippecanoe, Lafayette	Indiana	Urtica	dioica
27920	Puccinia caricina		Arthur, J C	1902.06.12	USA, Indiana, Tippecanoe, Lafayette	Indiana	Urtica	dioica
27914	Puccinia caricina		Arthur, J C	1902.06.04	USA, Indiana, Tippecanoe, Lafayette	Indiana	Urtica	dioica
27918	Puccinia caricina		Arthur, J C	1902.06.13	USA, Indiana, Tippecanoe, Lafayette	Indiana	Urtica	dioica
27923	Puccinia caricina		Arthur, J C	1903.06.12	USA, Indiana, Tippecanoe, Lafayette	Indiana	Urtica	dioica
27921	Puccinia caricina		Arthur, J C	1906.04.17	USA, Indiana, Tippecanoe, Lafayette	Indiana	Urtica	dioica
27925	Puccinia caricina		Arthur, J C	1906.05.05	USA, Indiana, Tippecanoe, Lafayette	Indiana	Urtica	dioica
4117	Melampsorella caryophyllacearum		Billings, Thos	1911.10.30	USA, Indiana, Tippecanoe, Lafayette	Indiana	Cerastium	arvense
46363	Puccinia caricina		Cummins, George B	1933.05.04	USA, Indiana, Tippecanoe, Lafayette	Indiana	Urtica	dioica
46364	Puccinia caricina		Cummins, George B	1933.04.20	USA, Indiana, Tippecanoe, Lafayette	Indiana	Urtica	dioica
27916	Puccinia caricina		Falk, Louise	1909.04.27	USA, Indiana, Tippecanoe, Lafayette	Indiana	Urtica	dioica
27917	Puccinia caricina		Falk, Louise	1909.05.26	USA, Indiana, Tippecanoe, Lafayette	Indiana	Urtica	dioica
27915	Puccinia caricina		Johnson, A G	1905.05.05	USA, Indiana, Tippecanoe, Lafayette	Indiana	Urtica	dioica
27922	Puccinia caricina		Kern, F D	1905.05.10	USA, Indiana, Tippecanoe, Lafayette	Indiana	Urtica	dioica
27913	Puccinia caricina		Kern, F D	1905.05.05	USA, Indiana, Tippecanoe, Lafayette	Indiana	Urtica	dioica
27912	Puccinia caricina		Kern, F D	1905.05.05	USA, Indiana, Tippecanoe, Lafayette	Indiana	Urtica	dioica
27898	Puccinia caricina		Olive, E W; Wilson, G W	1906.04.17	USA, Indiana, Tippecanoe, Lafayette	Indiana	Urtica	dioica
4118	Melampsorella caryophyllacearum		Orton, C R	1912.07.11	USA, Indiana, Tippecanoe, Lafayette	Indiana	Cerastium	arvense
27924	Puccinia caricina		Uhde, Irma A	1910.04.22	USA, Indiana, Tippecanoe, Lafayette	Indiana	Urtica	dioica
27927	Puccinia caricina		Uhde, Irma A	1910.04.28	USA, Indiana, Tippecanoe, Lafayette	Indiana	Urtica	dioica
27909	Puccinia caricina		Vasku, Frank	1907.05.07	USA, Indiana, Tippecanoe, Lafayette	Indiana	Urtica	dioica
27911	Puccinia caricina		Vasku, Frank	1907.05.07	USA, Indiana, Tippecanoe, Lafayette	Indiana	Urtica	dioica
27907	Puccinia caricina		Vasku, Frank	1907.05.07	USA, Indiana, Tippecanoe, Lafayette	Indiana	Urtica	dioica
27908	Puccinia caricina		Vasku, Frank	1907.05.07	USA, Indiana, Tippecanoe, Lafayette	Indiana	Urtica	dioica
6730	Tranzschelia arthurii		Arthur, J C	1898.04.28	USA, Indiana, Tippecanoe, Lafayette	Indiana	Hepatica	nobilis
6736	Tranzschelia arthurii		Arthur, J C	1907.04.01	USA, Indiana, Tippecanoe, Lafayette	Indiana	Hepatica	nobilis
41206	Puccinia xanthii		Arthur, J C	1909.10.24	USA, Indiana, Tippecanoe, Lafayette	Indiana	Xanthium	strumarium
41139	Puccinia xanthii		Arthur, J C	1911.10.14	USA, Indiana, Tippecanoe, Lafayette	Indiana	Xanthium	strumarium
47184	Puccinia xanthii		Cummins, George B	1930.10.16	USA, Indiana, Tippecanoe, Lafayette	Indiana	Xanthium	strumarium
19846	Puccinia graminis		Kern, F D	1906.07.11	USA, Indiana, Tippecanoe, Lafayette	Indiana	Triticum	aestivum
24684	Puccinia recondita		Vasku, Frank	1907.05.23	USA, Indiana, Tippecanoe, Lafayette	Indiana	Clematis	hirsutissima
15285	Uromyces trifolii-repentis fallens		Arthur, J C	1891.10.16	USA, Indiana, Tippecanoe, Lafayette	Indiana	Trifolium	pratense
15774	Uromyces appendiculatus appendiculatus		Arthur, J C	1895.09.27	USA, Indiana, Tippecanoe, Lafayette	Indiana	Strophostyles	helvola
15793	Uromyces appendiculatus appendiculatus		Arthur, J C	1895.09.23	USA, Indiana, Tippecanoe, Lafayette	Indiana	Strophostyles	helvola
22023	Puccinia coronata avenae		Arthur, J C	1896.06.30	USA, Indiana, Tippecanoe, Lafayette	Indiana	Avena	sativa
22005	Puccinia coronata avenae		Arthur, J C	1898.06.24	USA, Indiana, Tippecanoe, Lafayette	Indiana	Avena	sativa
22025	Puccinia coronata avenae		Arthur, J C	1898.06.01	USA, Indiana, Tippecanoe, Lafayette	Indiana	Avena	sativa
22027	Puccinia coronata avenae		Arthur, J C	1898.10.14	USA, Indiana, Tippecanoe, Lafayette	Indiana	Avena	sativa
22007	Puccinia coronata avenae		Arthur, J C	1898.06.24	USA, Indiana, Tippecanoe, Lafayette	Indiana	Avena	sativa
88327	Puccinia phragmitis phragmitis		Arthur, J C	1899.05.01	USA, Indiana, Tippecanoe, Lafayette	Indiana	Rumex	crispus
23004	Puccinia phragmitis phragmitis		Arthur, J C	1899.05.01	USA, Indiana, Tippecanoe, Lafayette	Indiana	Rumex	obtusifolius
37651	Puccinia tanaceti tanaceti		Arthur, J C	1900.02.03	USA, Indiana, Tippecanoe, Lafayette	Indiana	Chrysanthemum	morifolium
15815	Uromyces appendiculatus appendiculatus		Arthur, J C	1902.08.21	USA, Indiana, Tippecanoe, Lafayette	Indiana	Strophostyles	helvola
88132	Puccinia brachypodii poae-nemoralis		Arthur, J C	1902.11.18	USA, Indiana, Tippecanoe, Lafayette	Indiana	Poa	pratensis
15775	Uromyces appendiculatus appendiculatus		Arthur, J C	1903.06.12	USA, Indiana, Tippecanoe, Lafayette	Indiana	Strophostyles	helvola
15792	Uromyces appendiculatus appendiculatus		Arthur, J C	1903.07.14	USA, Indiana, Tippecanoe, Lafayette	Indiana	Strophostyles	helvola
22018	Puccinia coronata avenae		Arthur, J C	1903.07.10	USA, Indiana, Tippecanoe, Lafayette	Indiana	Avena	sativa
15305	Uromyces trifolii-repentis fallens		Arthur, J C	1904.11.03	USA, Indiana, Tippecanoe, Lafayette	Indiana	Trifolium	pratense
45332	Uromyces appendiculatus appendiculatus		Cummins, George B	1930.09.17	USA, Indiana, Tippecanoe, Lafayette	Indiana	Phaseolus	vulgaris
66491	Puccinia tanaceti tanaceti		Dorner, Herman B	1899.11.10	USA, Indiana, Tippecanoe, Lafayette	Indiana	Chrysanthemum	morifolium
22997	Puccinia phragmitis phragmitis		Falk, Louise	1909.05.31	USA, Indiana, Tippecanoe, Lafayette	Indiana	Rumex	crispus
22998	Puccinia phragmitis phragmitis		Falk, Louise	1909.05.31	USA, Indiana, Tippecanoe, Lafayette	Indiana	Rumex	crispus
25553	Puccinia recondita		Arthur, J C	1914.07.19	USA, Indiana, Tippecanoe, Lafayette	Indiana	Triticum	aestivum
1049	Coleosporium asterum		Arthur, Emily	1915.10.13	USA, Indiana, Tippecanoe, Lafayette	Indiana	Symphyotrichum	ericoides
39512	Puccinia malvacearum		Arthur, Emily	1916.07.10	USA, Indiana, Tippecanoe, Lafayette	Indiana	Alcea	rosea
40666	Puccinia physostegiae		Arthur, J C	1917.09.28	USA, Indiana, Tippecanoe, Lafayette	Indiana	Physostegia	virginiana
45065	Gymnosporangium juniperi-virginianae		Arthur, J C	1932.08.17	USA, Indiana, Tippecanoe, Lafayette	Indiana	Malus	ioensis
13788	Uromyces polygoni-avicularis		Golden, K E	1894.10.21	USA, Indiana, Tippecanoe, Lafayette	Indiana	Polygonum	aviculare
13873	Uromyces polygoni-avicularis		Snyder, Lillian	1895.10.15	USA, Indiana, Tippecanoe, Lafayette	Indiana	Polygonum	erectum
15776	Uromyces appendiculatus appendiculatus		Snyder, Lillian	1896.06.01	USA, Indiana, Tippecanoe, Lafayette	Indiana	Strophostyles	helvola
13872	Uromyces polygoni-avicularis		Snyder, Lillian	1896.06.24	USA, Indiana, Tippecanoe, Lafayette	Indiana	Polygonum	erectum
15296	Uromyces trifolii-repentis fallens		Snyder, Lillian	1896.07.07	USA, Indiana, Tippecanoe, Lafayette	Indiana	Trifolium	pratense
11528	Gymnosporangium juniperi-virginianae		Anderson, Emma	1898.04.28	USA, Indiana, Tippecanoe, Lafayette	Indiana	Juniperus	virginiana
29083	Puccinia dioicae		Arthur, J C	1902.05.24	USA, Indiana, Tippecanoe, Lafayette	Indiana	Solidago	ulmifolia
10797	Gymnosporangium globosum		Arthur, J C	1907.06.13	USA, Indiana, Tippecanoe, Lafayette	Indiana	Crataegus	punctata
29559	Puccinia dioicae		Arthur, J C		USA, Indiana, Tippecanoe, Lafayette	Indiana	Carex	sp.
32949	Puccinia menthae		Arthur, J C	1883.09.09	USA, Indiana, Tippecanoe, Lafayette	Indiana	Mentha	canadensis
41026	Puccinia lobeliae		Arthur, J C	1883.09.09	USA, Indiana, Tippecanoe, Lafayette	Indiana	Lobelia	syphilitica
17368	Puccinia sorghi		Arthur, J C	1887.09.17	USA, Indiana, Tippecanoe, Lafayette	Indiana	Zea	mays
18084	Puccinia andropogonis		Arthur, J C	1887.09.21	USA, Indiana, Tippecanoe, Lafayette	Indiana	Schizachyrium	scoparium
10964	Gymnosporangium globosum		Arthur, J C	1888.05.05	USA, Indiana, Tippecanoe, Lafayette	Indiana	Juniperus	virginiana
11469	Gymnosporangium juniperi-virginianae		Arthur, J C	1888.05.05	USA, Indiana, Tippecanoe, Lafayette	Indiana	Juniperus	virginiana
29760	Puccinia dioicae		Arthur, J C	1889.06.18	USA, Indiana, Tippecanoe, Lafayette	Indiana	Oenothera	biennis
21287	Puccinia schedonnardi		Arthur, J C	1889.06.19	USA, Indiana, Tippecanoe, Lafayette	Indiana	Napaea	dioica
19827	Puccinia graminis		Arthur, J C	1890.06.21	USA, Indiana, Tippecanoe, Lafayette	Indiana	Triticum	aestivum
25481	Puccinia recondita		Arthur, J C	1890.06.21	USA, Indiana, Tippecanoe, Lafayette	Indiana	Triticum	aestivum
25503	Puccinia recondita		Arthur, J C	1890.06.21	USA, Indiana, Tippecanoe, Lafayette	Indiana	Triticum	aestivum
25585	Puccinia recondita		Arthur, J C	1890.06.21	USA, Indiana, Tippecanoe, Lafayette	Indiana	Triticum	aestivum
41279	Puccinia xanthii		Arthur, J C	1890.08.12	USA, Indiana, Tippecanoe, Lafayette	Indiana	Xanthium	sp.
35773	Puccinia podophylli		Arthur, J C	1893.05.17	USA, Indiana, Tippecanoe, Lafayette	Indiana	Podophyllum	peltatum
28631	Puccinia dioicae		Arthur, J C	1893.05.17	USA, Indiana, Tippecanoe, Lafayette	Indiana	Aster	cordifolius
19826	Puccinia graminis		Arthur, J C	1895.05.01	USA, Indiana, Tippecanoe, Lafayette	Indiana	Triticum	aestivum
26392	Puccinia canaliculata		Arthur, J C	1895.05.22	USA, Indiana, Tippecanoe, Lafayette	Indiana	Xanthium	sp.
26393	Puccinia canaliculata		Arthur, J C	1895.05.22	USA, Indiana, Tippecanoe, Lafayette	Indiana	Xanthium	sp.
8488	Phragmidium speciosum		Arthur, J C	1895.07.10	USA, Indiana, Tippecanoe, Lafayette	Indiana	Rosa	carolina
41219	Puccinia xanthii		Arthur, J C	1895.09.01	USA, Indiana, Tippecanoe, Lafayette	Indiana	Xanthium	spinosum
15779	Uromyces appendiculatus appendiculatus		Williams, T A	1895.09.23	USA, Indiana, Tippecanoe, Lafayette	Indiana	Strophostyles	helvola
235	Coleosporium ipomoeae		Arthur, J C	1895.09.23	USA, Indiana, Tippecanoe, Lafayette	Indiana	Ipomoea	pandurata
8489	Phragmidium speciosum		Arthur, J C	1895.10.14	USA, Indiana, Tippecanoe, Lafayette	Indiana	Rosa	carolina
40663	Puccinia physostegiae		Arthur, J C	1895.10.26	USA, Indiana, Tippecanoe, Lafayette	Indiana	Physostegia	virginiana
245	Coleosporium ipomoeae		Arthur, J C	1895.12.16	USA, Indiana, Tippecanoe, Lafayette	Indiana	Ipomoea	pandurata
236	Coleosporium ipomoeae		Arthur, J C	1895.12.16	USA, Indiana, Tippecanoe, Lafayette	Indiana	Ipomoea	pandurata
237	Coleosporium ipomoeae		Arthur, J C	1895.12.16	USA, Indiana, Tippecanoe, Lafayette	Indiana	Ipomoea	pandurata
22012	Puccinia coronata avenae		Stuart, Wm	1896.01.01	USA, Indiana, Tippecanoe, Lafayette	Indiana	Avena	sativa
38416	Puccinia hieracii		Arthur, J C	1896.05.05	USA, Indiana, Tippecanoe, Lafayette	Indiana	Taraxacum	officinale
23925	Puccinia montanensis		Arthur, J C	1896.05.27	USA, Indiana, Tippecanoe, Lafayette	Indiana	Elymus	canadensis
15777	Uromyces appendiculatus appendiculatus		Stuart, Wm	1896.06.19	USA, Indiana, Tippecanoe, Lafayette	Indiana	Strophostyles	helvola
8193	Phragmidium mucronatum		Arthur, J C	1897.05.27	USA, Indiana, Tippecanoe, Lafayette	Indiana	Rosa	sp.
21885	Puccinia coronata		Arthur, J C	1897.05.27	USA, Indiana, Tippecanoe, Lafayette	Indiana	Rhamnus	lanceolata
17628	Puccinia ellisiana		Arthur, J C	1897.05.27	USA, Indiana, Tippecanoe, Lafayette	Indiana	Viola	sororia
26387	Puccinia canaliculata		Arthur, J C	1897.05.27	USA, Indiana, Tippecanoe, Lafayette	Indiana	Ambrosia	trifida
31025	Puccinia polygoni-amphibii		Arthur, J C	1897.05.27	USA, Indiana, Tippecanoe, Lafayette	Indiana	Geranium	maculatum
28630	Puccinia dioicae		Arthur, J C	1897.05.27	USA, Indiana, Tippecanoe, Lafayette	Indiana	Aster	cordifolius
29008	Puccinia dioicae		Arthur, J C	1897.05.27	USA, Indiana, Tippecanoe, Lafayette	Indiana	Solidago	flexicaulis
17798	Puccinia andropogonis		Arthur, J C	1897.05.28	USA, Indiana, Tippecanoe, Lafayette	Indiana	Comandra	umbellata
29411	Puccinia dioicae		Arthur, J C	1897.07.26	USA, Indiana, Tippecanoe, Lafayette	Indiana	Carex	sparganioides
23217	Puccinia eatoniae		Arthur, J C	1898.04.28	USA, Indiana, Tippecanoe, Lafayette	Indiana	Ranunculus	abortivus
8687	Gymnoconia peckiana		Arthur, J C	1898.04.28	USA, Indiana, Tippecanoe, Lafayette	Indiana	Rubus	allegheniensis
35743	Puccinia podophylli		Arthur, J C	1898.05.08	USA, Indiana, Tippecanoe, Lafayette	Indiana	Podophyllum	peltatum
21889	Puccinia coronata		Arthur, J C	1898.05.12	USA, Indiana, Tippecanoe, Lafayette	Indiana	Rhamnus	lanceolata
18898	Puccinia graminis		Arthur, J C; Tracy, S M	1898.05.24	USA, Indiana, Tippecanoe, Lafayette	Indiana	Berberis	vulgaris
12944	Uromyces ari-triphylli		Arthur, J C	1898.05.27	USA, Indiana, Tippecanoe, Lafayette	Indiana	Arisaema	dracontium
8549	Phragmidium speciosum		Arthur, J C	1898.05.30	USA, Indiana, Tippecanoe, Lafayette	Indiana	Rosa	humilis
8547	Phragmidium speciosum		Arthur, J C	1898.05.30	USA, Indiana, Tippecanoe, Lafayette	Indiana	Rosa	humilis
35720	Puccinia podophylli		Arthur, J C	1898.05.30	USA, Indiana, Tippecanoe, Lafayette	Indiana	Podophyllum	peltatum
23547	Puccinia brachypodii poae-nemoralis		Stuart, Wm	1898.06.10	USA, Indiana, Tippecanoe, Lafayette	Indiana	Poa	pratensis
32646	Puccinia convolvuli		Arthur, J C	1898.06.10	USA, Indiana, Tippecanoe, Lafayette	Indiana	Calystegia	sepium
16279	Uromyces euphorbiae		Arthur, J C	1898.06.16	USA, Indiana, Tippecanoe, Lafayette	Indiana	Chamaesyce	hyssopifolia
32640	Puccinia convolvuli		Arthur, J C	1898.06.18	USA, Indiana, Tippecanoe, Lafayette	Indiana	Calystegia	sepium
10786	Gymnosporangium globosum		Arthur, J C	1898.06.19	USA, Indiana, Tippecanoe, Lafayette	Indiana	Crataegus	punctata
10690	Gymnosporangium globosum		Arthur, J C	1898.06.19	USA, Indiana, Tippecanoe, Lafayette	Indiana	Crataegus	mollis
10744	Gymnosporangium globosum		Arthur, J C	1898.06.21	USA, Indiana, Tippecanoe, Lafayette	Indiana	Crataegus	pringlei
10783	Gymnosporangium globosum		Arthur, J C	1898.06.21	USA, Indiana, Tippecanoe, Lafayette	Indiana	Crataegus	punctata
19839	Puccinia graminis		Arthur, J C	1898.06.24	USA, Indiana, Tippecanoe, Lafayette	Indiana	Triticum	aestivum
19882	Puccinia graminis		Arthur, J C	1898.06.24	USA, Indiana, Tippecanoe, Lafayette	Indiana	Triticum	aestivum
10743	Gymnosporangium globosum		Arthur, J C	1898.07.19	USA, Indiana, Tippecanoe, Lafayette	Indiana	Crataegus	pringlei
10773	Gymnosporangium globosum		Arthur, J C	1898.07.19	USA, Indiana, Tippecanoe, Lafayette	Indiana	Crataegus	punctata
11238	Gymnosporangium juniperi-virginianae		Arthur, J C	1898.07.19	USA, Indiana, Tippecanoe, Lafayette	Indiana	Malus	coronaria
11232	Gymnosporangium juniperi-virginianae		Arthur, J C	1898.07.19	USA, Indiana, Tippecanoe, Lafayette	Indiana	Malus	coronaria
20540	Puccinia vilfae		Arthur, J C	1898.07.22	USA, Indiana, Tippecanoe, Lafayette	Indiana	Verbena	stricta
20604	Puccinia vilfae		Arthur, J C	1898.07.22	USA, Indiana, Tippecanoe, Lafayette	Indiana	Sporobolus	compositus
18080	Puccinia andropogonis		Arthur, J C	1898.07.24	USA, Indiana, Tippecanoe, Lafayette	Indiana	Schizachyrium	scoparium
41577	Puccinia cnici-oleracei		Arthur, J C	1898.07.24	USA, Indiana, Tippecanoe, Lafayette	Indiana	Aster	paniculatus
19521	Puccinia graminis		Arthur, J C	1898.09.02	USA, Indiana, Tippecanoe, Lafayette	Indiana	Hordeum	jubatum
23112	Puccinia windsoriae		Arthur, J C	1898.09.29	USA, Indiana, Tippecanoe, Lafayette	Indiana	Tridens	flavus
26227	Puccinia angustata		Arthur, J C	1898.09.29	USA, Indiana, Tippecanoe, Lafayette	Indiana	Scirpus	atrovirens
30371	Puccinia bolleyana		Arthur, J C	1898.09.29	USA, Indiana, Tippecanoe, Lafayette	Indiana	Carex	trichocarpa
28012	Puccinia caricina		Arthur, J C	1898.09.29	USA, Indiana, Tippecanoe, Lafayette	Indiana	Carex	emoryi
24717	Puccinia recondita		Arthur, J C	1898.09.30	USA, Indiana, Tippecanoe, Lafayette	Indiana	Elymus	repens
579	Coleosporium vernoniae		Arthur, J C	1898.10.05	USA, Indiana, Tippecanoe, Lafayette	Indiana	Vernonia	fasciculata
32642	Puccinia convolvuli		Arthur, J C	1898.10.06	USA, Indiana, Tippecanoe, Lafayette	Indiana	Calystegia	sepium
32621	Puccinia convolvuli		Arthur, J C	1898.10.07	USA, Indiana, Tippecanoe, Lafayette	Indiana	Calystegia	sepium
31099	Puccinia polygoni-amphibii		Arthur, J C	1898.10.14	USA, Indiana, Tippecanoe, Lafayette	Indiana	Polygonum	convolvulus
31138	Puccinia polygoni-amphibii		Arthur, J C	1898.10.14	USA, Indiana, Tippecanoe, Lafayette	Indiana	Polygonum	scandens
31227	Puccinia polygoni-amphibii		Arthur, J C	1898.10.15	USA, Indiana, Tippecanoe, Lafayette	Indiana	Polygonum	lapathifolium
31139	Puccinia polygoni-amphibii		Arthur, J C	1898.10.15	USA, Indiana, Tippecanoe, Lafayette	Indiana	Polygonum	scandens
32622	Puccinia convolvuli		Arthur, J C	1898.10.15	USA, Indiana, Tippecanoe, Lafayette	Indiana	Calystegia	sepium
31228	Puccinia polygoni-amphibii		Arthur, J C	1898.10.24	USA, Indiana, Tippecanoe, Lafayette	Indiana	Polygonum	lapathifolium
31331	Puccinia polygoni-amphibii		Arthur, J C	1898.10.24	USA, Indiana, Tippecanoe, Lafayette	Indiana	Polygonum	pennsylvanicum
27413	Puccinia caricina		Arthur, J C	1899.03.13	USA, Indiana, Tippecanoe, Lafayette	Indiana	Carex	blanda
29140	Puccinia dioicae		Arthur, J C	1899.03.13	USA, Indiana, Tippecanoe, Lafayette	Indiana	Carex	brevior
29562	Puccinia dioicae		Arthur, J C	1899.03.13	USA, Indiana, Tippecanoe, Lafayette	Indiana	Carex	sp.
2065	Melampsora medusae		Arthur, J C	1899.04.08	USA, Indiana, Tippecanoe, Lafayette	Indiana	Populus	deltoides
29135	Puccinia dioicae		Arthur, J C	1899.04.08	USA, Indiana, Tippecanoe, Lafayette	Indiana	Carex	brevior
29615	Puccinia dioicae		Arthur, J C	1899.04.08	USA, Indiana, Tippecanoe, Lafayette	Indiana	Carex	sp.
23229	Puccinia eatoniae		Arthur, J C	1899.04.12	USA, Indiana, Tippecanoe, Lafayette	Indiana	Ranunculus	abortivus
23230	Puccinia eatoniae		Arthur, J C	1899.05.01	USA, Indiana, Tippecanoe, Lafayette	Indiana	Ranunculus	abortivus
25670	Puccinia recondita		Arthur, J C	1899.05.16	USA, Indiana, Tippecanoe, Lafayette	Indiana	Impatiens	pallida
26395	Puccinia canaliculata		Arthur, J C	1899.05.16	USA, Indiana, Tippecanoe, Lafayette	Indiana	Xanthium	sp.
28812	Puccinia dioicae		Arthur, J C	1899.05.16	USA, Indiana, Tippecanoe, Lafayette	Indiana	Erigeron	annuus
8616	Triphragmium ulmariae		Arthur, J C	1899.05.16	USA, Indiana, Tippecanoe, Lafayette	Indiana	Filipendula	rubra
30206	Puccinia bolleyana		Arthur, J C	1899.05.17	USA, Indiana, Tippecanoe, Lafayette	Indiana	Sambucus	canadensis
8689	Gymnoconia peckiana		Arthur, J C	1899.05.19	USA, Indiana, Tippecanoe, Lafayette	Indiana	Rubus	allegheniensis
20536	Puccinia vilfae		Arthur, J C	1899.05.20	USA, Indiana, Tippecanoe, Lafayette	Indiana	Verbena	stricta
26137	Puccinia angustata		Arthur, J C	1899.05.21	USA, Indiana, Tippecanoe, Lafayette	Indiana	Lycopus	americanus
26139	Puccinia angustata		Arthur, J C	1899.05.21	USA, Indiana, Tippecanoe, Lafayette	Indiana	Lycopus	americanus
88319	Puccinia vilfae		Arthur, J C	1899.05.30	USA, Indiana, Tippecanoe, Lafayette	Indiana	Verbena	stricta
22419	Puccinia sparganioides		Arthur, J C	1899.05.31	USA, Indiana, Tippecanoe, Lafayette	Indiana	Fraxinus	pennsylvanica
32648	Puccinia convolvuli		Arthur, J C	1899.05.31	USA, Indiana, Tippecanoe, Lafayette	Indiana	Calystegia	sepium
27421	Puccinia caricina		Arthur, J C	1899.06.02	USA, Indiana, Tippecanoe, Lafayette	Indiana	Carex	blanda
28800	Puccinia dioicae		Arthur, J C	1899.06.02	USA, Indiana, Tippecanoe, Lafayette	Indiana	Erigeron	annuus
28855	Puccinia dioicae		Arthur, J C	1899.06.02	USA, Indiana, Tippecanoe, Lafayette	Indiana	Erigeron	ramosus
23101	Puccinia windsoriae		Arthur, J C	1899.06.08	USA, Indiana, Tippecanoe, Lafayette	Indiana	Ptelea	trifoliata
21281	Puccinia schedonnardi		Arthur, J C	1899.06.08	USA, Indiana, Tippecanoe, Lafayette	Indiana	Napaea	dioica
30222	Puccinia bolleyana		Arthur, J C	1899.06.08	USA, Indiana, Tippecanoe, Lafayette	Indiana	Sambucus	canadensis
22414	Puccinia sparganioides		Arthur, J C	1899.06.09	USA, Indiana, Tippecanoe, Lafayette	Indiana	Fraxinus	pennsylvanica
26219	Puccinia angustata		Arthur, J C	1899.06.09	USA, Indiana, Tippecanoe, Lafayette	Indiana	Scirpus	atrovirens
27993	Puccinia caricina		Arthur, J C	1899.06.09	USA, Indiana, Tippecanoe, Lafayette	Indiana	Carex	emoryi
32650	Puccinia convolvuli		Arthur, J C	1899.06.09	USA, Indiana, Tippecanoe, Lafayette	Indiana	Calystegia	sepium
8617	Triphragmium ulmariae		Arthur, J C	1899.06.09	USA, Indiana, Tippecanoe, Lafayette	Indiana	Filipendula	rubra
22415	Puccinia sparganioides		Arthur, J C	1899.06.10	USA, Indiana, Tippecanoe, Lafayette	Indiana	Fraxinus	pennsylvanica
17904	Puccinia andropogonis		Arthur, J C	1899.06.10	USA, Indiana, Tippecanoe, Lafayette	Indiana	Penstemon	hirsutus
33629	Puccinia lateripes		Arthur, J C	1899.06.10	USA, Indiana, Tippecanoe, Lafayette	Indiana	Ruellia	strepens
27419	Puccinia caricina		Arthur, J C	1899.06.12	USA, Indiana, Tippecanoe, Lafayette	Indiana	Carex	blanda
26125	Puccinia angustata		Arthur, J C	1899.06.13	USA, Indiana, Tippecanoe, Lafayette	Indiana	Pycnanthemum	lanceolatum
8620	Triphragmium ulmariae		Arthur, J C	1899.06.13	USA, Indiana, Tippecanoe, Lafayette	Indiana	Filipendula	rubra
12941	Uromyces ari-triphylli		Arthur, J C	1899.06.15	USA, Indiana, Tippecanoe, Lafayette	Indiana	Arisaema	dracontium
23118	Puccinia windsoriae		Arthur, J C	1899.06.15	USA, Indiana, Tippecanoe, Lafayette	Indiana	Tridens	flavus
26729	Puccinia eleocharidis		Arthur, J C	1899.06.15	USA, Indiana, Tippecanoe, Lafayette	Indiana	Eupatorium	purpureum
20579	Puccinia vilfae		Arthur, J C	1899.06.16	USA, Indiana, Tippecanoe, Lafayette	Indiana	Sporobolus	compositus
25704	Puccinia recondita		Arthur, J C	1899.06.17	USA, Indiana, Tippecanoe, Lafayette	Indiana	Impatiens	pallida
32649	Puccinia convolvuli		Arthur, J C	1899.06.19	USA, Indiana, Tippecanoe, Lafayette	Indiana	Calystegia	sepium
32797	Puccinia menthae		Arthur, J C	1899.06.24	USA, Indiana, Tippecanoe, Lafayette	Indiana	Blephilia	hirsuta
33599	Puccinia lateripes		Arthur, J C	1899.06.24	USA, Indiana, Tippecanoe, Lafayette	Indiana	Ruellia	strepens
41653	Puccinia cnici-oleracei		Arthur, J C	1899.06.24	USA, Indiana, Tippecanoe, Lafayette	Indiana	Aster	sp.
23115	Puccinia windsoriae		Arthur, J C	1899.06.30	USA, Indiana, Tippecanoe, Lafayette	Indiana	Tridens	flavus
27411	Puccinia caricina		Arthur, J C	1899.10.20	USA, Indiana, Tippecanoe, Lafayette	Indiana	Carex	blanda
88190	Gymnosporangium globosum		Arthur, J C	1900.05.11	USA, Indiana, Tippecanoe, Lafayette	Indiana	Juniperus	virginiana
25789	Puccinia recondita		Arthur, J C	1900.07.16	USA, Indiana, Tippecanoe, Lafayette	Indiana	Elymus	virginicus
66494	Puccinia lateripes		Arthur, J C	1900.07.18	USA, Indiana, Tippecanoe, Lafayette	Indiana	Ruellia	strepens
32620	Puccinia convolvuli		Arthur, J C	1900.07.23	USA, Indiana, Tippecanoe, Lafayette	Indiana	Calystegia	sepium
16213	Uromyces euphorbiae		Arthur, J C	1900.08.01	USA, Indiana, Tippecanoe, Lafayette	Indiana	Chamaesyce	hyssopifolia
16277	Uromyces euphorbiae		Arthur, J C	1900.08.01	USA, Indiana, Tippecanoe, Lafayette	Indiana	Chamaesyce	hyssopifolia
31130	Puccinia polygoni-amphibii		Arthur, J C	1900.10.03	USA, Indiana, Tippecanoe, Lafayette	Indiana	Polygonum	scandens
88191	Coleosporium vernoniae		Arthur, J C	1900.10.12	USA, Indiana, Tippecanoe, Lafayette	Indiana	Vernonia	gigantea
10762	Gymnosporangium globosum		Arthur, J C	1900.10.16	USA, Indiana, Tippecanoe, Lafayette	Indiana	Crataegus	punctata
31655	Puccinia argentata		Arthur, J C	1900.10.16	USA, Indiana, Tippecanoe, Lafayette	Indiana	Impatiens	capensis
37475	Puccinia kuhniae		Arthur, J C	1900.10.20	USA, Indiana, Tippecanoe, Lafayette	Indiana	Kuhnia	eupatorioides
30674	Puccinia asparagi		Arthur, J C	1900.10.22	USA, Indiana, Tippecanoe, Lafayette	Indiana	Asparagus	officinalis
33102	Puccinia menthae		Arthur, J C	1900.10.23	USA, Indiana, Tippecanoe, Lafayette	Indiana	Monarda	fistulosa
581	Coleosporium vernoniae		Arthur, J C	1900.10.30	USA, Indiana, Tippecanoe, Lafayette	Indiana	Vernonia	fasciculata
23110	Puccinia windsoriae		Arthur, J C	1900.11.30	USA, Indiana, Tippecanoe, Lafayette	Indiana	Tridens	flavus
30344	Puccinia bolleyana		Arthur, J C	1901.01.25	USA, Indiana, Tippecanoe, Lafayette	Indiana	Carex	lurida
19367	Puccinia graminis		Arthur, J C	1901.02.14	USA, Indiana, Tippecanoe, Lafayette	Indiana	Cinna	arundinacea
30662	Puccinia asparagi		Arthur, J C	1901.03.01	USA, Indiana, Tippecanoe, Lafayette	Indiana	Asparagus	officinalis
30669	Puccinia asparagi		Arthur, J C	1901.03.08	USA, Indiana, Tippecanoe, Lafayette	Indiana	Asparagus	officinalis
9029	Frommeëlla tormentillae		Arthur, J C	1901.04.20	USA, Indiana, Tippecanoe, Lafayette	Indiana	Potentilla	canadensis
9033	Frommeëlla tormentillae		Arthur, J C	1901.04.22	USA, Indiana, Tippecanoe, Lafayette	Indiana	Potentilla	canadensis
30382	Puccinia bolleyana		Arthur, J C	1901.04.23	USA, Indiana, Tippecanoe, Lafayette	Indiana	Carex	trichocarpa
27995	Puccinia caricina		Arthur, J C	1901.04.24	USA, Indiana, Tippecanoe, Lafayette	Indiana	Carex	emoryi
11447	Gymnosporangium juniperi-virginianae		Arthur, J C	1901.04.26	USA, Indiana, Tippecanoe, Lafayette	Indiana	Juniperus	virginiana
19368	Puccinia graminis		Arthur, J C	1901.04.30	USA, Indiana, Tippecanoe, Lafayette	Indiana	Cinna	arundinacea
22217	Puccinia coronata		Arthur, J C	1901.04.30	USA, Indiana, Tippecanoe, Lafayette	Indiana	Cinna	arundinacea
29231	Puccinia dioicae		Arthur, J C	1901.04.30	USA, Indiana, Tippecanoe, Lafayette	Indiana	Carex	foenea
12864	Uromyces ari-triphylli		Arthur, J C	1901.05.13	USA, Indiana, Tippecanoe, Lafayette	Indiana	Arisaema	triphyllum
23206	Puccinia eatoniae		Arthur, J C	1901.05.14	USA, Indiana, Tippecanoe, Lafayette	Indiana	Ranunculus	abortivus
31023	Puccinia polygoni-amphibii		Arthur, J C	1901.05.14	USA, Indiana, Tippecanoe, Lafayette	Indiana	Geranium	maculatum
28813	Puccinia dioicae		Arthur, J C	1901.05.14	USA, Indiana, Tippecanoe, Lafayette	Indiana	Erigeron	annuus
1634	Coleosporium asterum		Arthur, J C	1901.05.15	USA, Indiana, Tippecanoe, Lafayette	Indiana	Solidago	gigantea
30240	Puccinia bolleyana		Arthur, J C	1901.05.17	USA, Indiana, Tippecanoe, Lafayette	Indiana	Sambucus	canadensis
30231	Puccinia bolleyana		Arthur, J C	1901.05.24	USA, Indiana, Tippecanoe, Lafayette	Indiana	Sambucus	canadensis
30228	Puccinia bolleyana		Arthur, J C	1901.05.25	USA, Indiana, Tippecanoe, Lafayette	Indiana	Sambucus	canadensis
18938	Puccinia graminis		Arthur, J C	1901.05.30	USA, Indiana, Tippecanoe, Lafayette	Indiana	Berberis	vulgaris
28694	Puccinia dioicae		Arthur, J C	1901.05.30	USA, Indiana, Tippecanoe, Lafayette	Indiana	Aster	paniculatus
27120	Puccinia caricina		Arthur, J C	1901.06.10	USA, Indiana, Tippecanoe, Lafayette	Indiana	Ribes	cynosbati
33604	Puccinia lateripes		Arthur, J C	1901.09.23	USA, Indiana, Tippecanoe, Lafayette	Indiana	Ruellia	strepens
16733	Uromyces plumbarius		Arthur, J C	1901.09.24	USA, Indiana, Tippecanoe, Lafayette	Indiana	Gaura	biennis
33602	Puccinia lateripes		Arthur, J C	1901.10.21	USA, Indiana, Tippecanoe, Lafayette	Indiana	Ruellia	strepens
1630	Coleosporium asterum		Arthur, J C	1901.11.02	USA, Indiana, Tippecanoe, Lafayette	Indiana	Solidago	gigantea
26225	Puccinia angustata		Arthur, J C	1902.02.17	USA, Indiana, Tippecanoe, Lafayette	Indiana	Scirpus	atrovirens
18062	Puccinia andropogonis		Arthur, J C	1902.03.19	USA, Indiana, Tippecanoe, Lafayette	Indiana	Schizachyrium	scoparium
9083	Frommeëlla tormentillae		Arthur, J C	1902.03.24	USA, Indiana, Tippecanoe, Lafayette	Indiana	Potentilla	canadensis
8539	Phragmidium speciosum		Arthur, J C	1902.04.17	USA, Indiana, Tippecanoe, Lafayette	Indiana	Rosa	carolina
66442	Puccinia caricina		Arthur, J C	1902.04.17	USA, Indiana, Tippecanoe, Lafayette	Indiana	Carex	stricta
25788	Puccinia recondita		Arthur, J C	1902.04.19	USA, Indiana, Tippecanoe, Lafayette	Indiana	Elymus	virginicus
29752	Puccinia dioicae		Arthur, J C	1902.04.25	USA, Indiana, Tippecanoe, Lafayette	Indiana	Oenothera	biennis
28997	Puccinia dioicae		Arthur, J C	1902.04.25	USA, Indiana, Tippecanoe, Lafayette	Indiana	Solidago	canadensis
29921	Puccinia dioicae		Arthur, J C	1902.04.27	USA, Indiana, Tippecanoe, Lafayette	Indiana	Carex	trichocarpa
21592	Puccinia amphigena		Arthur, J C	1902.05.03	USA, Indiana, Tippecanoe, Lafayette	Indiana	Smilax	tamnoides
29734	Puccinia dioicae		Arthur, J C	1902.05.12	USA, Indiana, Tippecanoe, Lafayette	Indiana	Oenothera	biennis
1218	Coleosporium asterum		Arthur, J C	1902.05.12	USA, Indiana, Tippecanoe, Lafayette	Indiana	Symphyotrichum	sp.
23053	Puccinia magnusiana		Arthur, J C	1902.05.16	USA, Indiana, Tippecanoe, Lafayette	Indiana	Anemone	canadensis
29723	Puccinia dioicae		Arthur, J C	1902.05.16	USA, Indiana, Tippecanoe, Lafayette	Indiana	Oenothera	biennis
28814	Puccinia dioicae		Arthur, J C	1902.05.16	USA, Indiana, Tippecanoe, Lafayette	Indiana	Erigeron	annuus
28696	Puccinia dioicae		Arthur, J C	1902.05.16	USA, Indiana, Tippecanoe, Lafayette	Indiana	Aster	paniculatus
30215	Puccinia bolleyana		Arthur, J C	1902.05.19	USA, Indiana, Tippecanoe, Lafayette	Indiana	Sambucus	canadensis
29735	Puccinia dioicae		Arthur, J C	1902.05.19	USA, Indiana, Tippecanoe, Lafayette	Indiana	Oenothera	biennis
29733	Puccinia dioicae		Arthur, J C	1902.05.19	USA, Indiana, Tippecanoe, Lafayette	Indiana	Oenothera	biennis
29741	Puccinia dioicae		Arthur, J C	1902.05.19	USA, Indiana, Tippecanoe, Lafayette	Indiana	Oenothera	biennis
28695	Puccinia dioicae		Arthur, J C	1902.05.19	USA, Indiana, Tippecanoe, Lafayette	Indiana	Aster	paniculatus
8548	Phragmidium speciosum		Arthur, J C	1902.05.21	USA, Indiana, Tippecanoe, Lafayette	Indiana	Rosa	humilis
20560	Puccinia vilfae		Arthur, J C	1902.05.21	USA, Indiana, Tippecanoe, Lafayette	Indiana	Verbena	urticifolia
N5497	Puccinia chloridis		Arthur, J C	1902.05.21	USA, Indiana, Tippecanoe, Lafayette	Indiana	Asclepias	incarnata
29740	Puccinia dioicae		Arthur, J C	1902.05.21	USA, Indiana, Tippecanoe, Lafayette	Indiana	Oenothera	biennis
29725	Puccinia dioicae		Arthur, J C	1902.05.21	USA, Indiana, Tippecanoe, Lafayette	Indiana	Oenothera	biennis
29724	Puccinia dioicae		Arthur, J C	1902.05.21	USA, Indiana, Tippecanoe, Lafayette	Indiana	Oenothera	biennis
11855	Uromyces seditiosus		Arthur, J C	1902.05.22	USA, Indiana, Tippecanoe, Lafayette	Indiana	Plantago	rugelii
29732	Puccinia dioicae		Arthur, J C	1902.05.22	USA, Indiana, Tippecanoe, Lafayette	Indiana	Oenothera	biennis
30089	Puccinia dioicae		Arthur, J C	1902.05.22	USA, Indiana, Tippecanoe, Lafayette	Indiana	Lactuca	sativa
28965	Puccinia dioicae		Arthur, J C	1902.05.22	USA, Indiana, Tippecanoe, Lafayette	Indiana	Solidago	altissima
8538	Phragmidium speciosum		Arthur, J C	1902.05.24	USA, Indiana, Tippecanoe, Lafayette	Indiana	Rosa	carolina
30219	Puccinia bolleyana		Arthur, J C	1902.05.26	USA, Indiana, Tippecanoe, Lafayette	Indiana	Sambucus	canadensis
34167	Puccinia helianthi		Arthur, J C	1902.05.26	USA, Indiana, Tippecanoe, Lafayette	Indiana	Helianthus	grosseserratus
34229	Puccinia helianthi		Arthur, J C	1902.05.26	USA, Indiana, Tippecanoe, Lafayette	Indiana	Helianthus	maximilianii
23085	Puccinia windsoriae		Arthur, J C	1902.05.27	USA, Indiana, Tippecanoe, Lafayette	Indiana	Ptelea	trifoliata
22905	Puccinia chloridis		Arthur, J C	1902.05.27	USA, Indiana, Tippecanoe, Lafayette	Indiana	Asclepias	syriaca
30216	Puccinia bolleyana		Arthur, J C	1902.05.27	USA, Indiana, Tippecanoe, Lafayette	Indiana	Sambucus	canadensis
21601	Puccinia amphigena		Arthur, J C	1902.05.31	USA, Indiana, Tippecanoe, Lafayette	Indiana	Smilax	tamnoides
30217	Puccinia bolleyana		Arthur, J C	1902.05.31	USA, Indiana, Tippecanoe, Lafayette	Indiana	Sambucus	canadensis
20772	Puccinia subnitens		Arthur, J C	1902.06.12	USA, Indiana, Tippecanoe, Lafayette	Indiana	Chenopodium	album
20544	Puccinia vilfae		Arthur, J C	1902.06.12	USA, Indiana, Tippecanoe, Lafayette	Indiana	Verbena	stricta
20559	Puccinia vilfae		Arthur, J C	1902.06.12	USA, Indiana, Tippecanoe, Lafayette	Indiana	Verbena	urticaefolia
N5498	Puccinia chloridis		Arthur, J C	1902.06.12	USA, Indiana, Tippecanoe, Lafayette	Indiana	Asclepias	incarnata
29729	Puccinia dioicae		Arthur, J C	1902.06.12	USA, Indiana, Tippecanoe, Lafayette	Indiana	Oenothera	biennis
28980	Puccinia dioicae		Arthur, J C	1902.06.12	USA, Indiana, Tippecanoe, Lafayette	Indiana	Solidago	altissima
28983	Puccinia dioicae		Arthur, J C	1902.06.12	USA, Indiana, Tippecanoe, Lafayette	Indiana	Solidago	altissima
20769	Puccinia subnitens		Arthur, J C	1902.06.13	USA, Indiana, Tippecanoe, Lafayette	Indiana	Chenopodium	album
28979	Puccinia dioicae		Arthur, J C	1902.06.13	USA, Indiana, Tippecanoe, Lafayette	Indiana	Solidago	altissima
29722	Puccinia dioicae		Arthur, J C	1902.06.13	USA, Indiana, Tippecanoe, Lafayette	Indiana	Oenothera	biennis
16075	Uromyces euphorbiae		Arthur, J C	1902.06.19	USA, Indiana, Tippecanoe, Lafayette	Indiana	Chamaesyce	humistrata
25683	Puccinia recondita		Arthur, J C	1902.06.27	USA, Indiana, Tippecanoe, Lafayette	Indiana	Impatiens	pallida
29736	Puccinia dioicae		Arthur, J C	1902.07.09	USA, Indiana, Tippecanoe, Lafayette	Indiana	Oenothera	biennis
29731	Puccinia dioicae		Arthur, J C	1902.07.11	USA, Indiana, Tippecanoe, Lafayette	Indiana	Oenothera	biennis
34170	Puccinia helianthi		Arthur, J C	1902.07.27	USA, Indiana, Tippecanoe, Lafayette	Indiana	Helianthus	grosseserratus
16443	Uromyces euphorbiae		Arthur, J C	1902.08.15	USA, Indiana, Tippecanoe, Lafayette	Indiana	Euphorbia	dentata
31127	Puccinia polygoni-amphibii		Arthur, J C	1902.10.16	USA, Indiana, Tippecanoe, Lafayette	Indiana	Polygonum	scandens
15876	Uromyces vignae		Arthur, J C	1902.10.17	USA, Indiana, Tippecanoe, Lafayette	Indiana	Vigna	unguiculata
N42	Puccinia poarum		Arthur, J C	1902.11.18	USA, Indiana, Tippecanoe, Lafayette	Indiana	Poa	pratensis
38404	Puccinia hieracii		Arthur, J C	1903.04.09	USA, Indiana, Tippecanoe, Lafayette	Indiana	Taraxacum	officinale
27145	Puccinia caricina		Arthur, J C	1903.05.13	USA, Indiana, Tippecanoe, Lafayette	Indiana	Ribes	cynosbati
17800	Puccinia andropogonis		Arthur, J C	1903.05.16	USA, Indiana, Tippecanoe, Lafayette	Indiana	Comandra	umbellata
17801	Puccinia andropogonis		Arthur, J C	1903.05.16	USA, Indiana, Tippecanoe, Lafayette	Indiana	Comandra	umbellata
29178	Puccinia dioicae		Arthur, J C	1903.05.20	USA, Indiana, Tippecanoe, Lafayette	Indiana	Carex	cephaloidea
33417	Puccinia caulicola		Arthur, J C	1903.05.20	USA, Indiana, Tippecanoe, Lafayette	Indiana	Salvia	lanceolata
27122	Puccinia caricina		Arthur, J C	1903.05.21	USA, Indiana, Tippecanoe, Lafayette	Indiana	Ribes	cynosbati
29726	Puccinia dioicae		Arthur, J C	1903.05.21	USA, Indiana, Tippecanoe, Lafayette	Indiana	Oenothera	biennis
12709	Uromyces perigynius		Arthur, J C	1903.05.23	USA, Indiana, Tippecanoe, Lafayette	Indiana	Solidago	canadensis
23287	Puccinia eatoniae	Type	Arthur, J C	1903.05.23	USA, Indiana, Tippecanoe, Lafayette	Indiana	Sphenopholis	intermedia
2018	Melampsora medusae		Arthur, J C	1903.05.23	USA, Indiana, Tippecanoe, Lafayette	Indiana	Larix	decidua
25674	Puccinia recondita		Arthur, J C	1903.05.26	USA, Indiana, Tippecanoe, Lafayette	Indiana	Impatiens	pallida
27292	Puccinia caricina		Arthur, J C	1903.05.26	USA, Indiana, Tippecanoe, Lafayette	Indiana	Ribes	aureum
27228	Puccinia caricina		Arthur, J C	1903.05.27	USA, Indiana, Tippecanoe, Lafayette	Indiana	Ribes	uva-crispa
34258	Puccinia helianthi		Arthur, J C	1903.05.28	USA, Indiana, Tippecanoe, Lafayette	Indiana	Helianthus	mollis
34259	Puccinia helianthi		Arthur, J C	1903.05.28	USA, Indiana, Tippecanoe, Lafayette	Indiana	Helianthus	mollis
34254	Puccinia helianthi		Arthur, J C	1903.05.28	USA, Indiana, Tippecanoe, Lafayette	Indiana	Helianthus	mollis
17906	Puccinia andropogonis		Arthur, J C	1903.05.29	USA, Indiana, Tippecanoe, Lafayette	Indiana	Penstemon	hirsutus
17905	Puccinia andropogonis		Arthur, J C	1903.06.11	USA, Indiana, Tippecanoe, Lafayette	Indiana	Penstemon	hirsutus
21602	Puccinia amphigena		Arthur, J C	1903.06.12	USA, Indiana, Tippecanoe, Lafayette	Indiana	Smilax	tamnoides
12711	Uromyces perigynius		Arthur, J C	1903.06.21	USA, Indiana, Tippecanoe, Lafayette	Indiana	Solidago	flexicaulis
12721	Uromyces perigynius		Arthur, J C	1903.06.21	USA, Indiana, Tippecanoe, Lafayette	Indiana	Solidago	serotina
14269	Uromyces lespedezae-procumbentis		Arthur, J C	1903.06.21	USA, Indiana, Tippecanoe, Lafayette	Indiana	Lespedeza	capitata
23289	Puccinia eatoniae	Lectotype	Arthur, J C	1903.06.21	USA, Indiana, Tippecanoe, Lafayette	Indiana	Sphenopholis	intermedia
17802	Puccinia andropogonis		Arthur, J C	1903.06.21	USA, Indiana, Tippecanoe, Lafayette	Indiana	Comandra	umbellata
29727	Puccinia dioicae		Arthur, J C	1903.06.21	USA, Indiana, Tippecanoe, Lafayette	Indiana	Oenothera	biennis
33982	Puccinia helianthi		Arthur, J C	1903.06.21	USA, Indiana, Tippecanoe, Lafayette	Indiana	Helianthus	annuus
34253	Puccinia helianthi		Arthur, J C	1903.06.21	USA, Indiana, Tippecanoe, Lafayette	Indiana	Helianthus	mollis
34370	Puccinia helianthi		Arthur, J C	1903.06.21	USA, Indiana, Tippecanoe, Lafayette	Indiana	Helianthus	tomentosus
10841	Gymnosporangium globosum		Arthur, J C	1903.06.26	USA, Indiana, Tippecanoe, Lafayette	Indiana	Crataegus	sp.
12707	Uromyces perigynius		Arthur, J C	1903.07.10	USA, Indiana, Tippecanoe, Lafayette	Indiana	Solidago	caesia
25044	Puccinia recondita		Arthur, J C	1903.08.10	USA, Indiana, Tippecanoe, Lafayette	Indiana	Bromus	pubescens
15874	Uromyces vignae		Arthur, J C	1903.10.26	USA, Indiana, Tippecanoe, Lafayette	Indiana	Vigna	unguiculata
1636	Coleosporium asterum		Arthur, J C	1904.01.01	USA, Indiana, Tippecanoe, Lafayette	Indiana	Solidago	gigantea
30377	Puccinia bolleyana		Arthur, J C	1904.04.13	USA, Indiana, Tippecanoe, Lafayette	Indiana	Carex	trichocarpa
29923	Puccinia dioicae		Arthur, J C	1904.04.13	USA, Indiana, Tippecanoe, Lafayette	Indiana	Carex	trichocarpa
13438	Uromyces silphii		Arthur, J C	1904.04.19	USA, Indiana, Tippecanoe, Lafayette	Indiana	Juncus	tenuis
27400	Puccinia caricina		Arthur, J C	1904.04.19	USA, Indiana, Tippecanoe, Lafayette	Indiana	Carex	blanda
26224	Puccinia angustata		Arthur, J C	1904.04.20	USA, Indiana, Tippecanoe, Lafayette	Indiana	Scirpus	atrovirens
29393	Puccinia dioicae		Arthur, J C	1904.04.20	USA, Indiana, Tippecanoe, Lafayette	Indiana	Carex	sparganioides
35814	Puccinia podophylli		Arthur, J C	1904.05.07	USA, Indiana, Tippecanoe, Lafayette	Indiana	Podophyllum	peltatum
23159	Puccinia windsoriae		Arthur, J C	1904.05.09	USA, Indiana, Tippecanoe, Lafayette	Indiana	Tridens	flavus
33113	Puccinia menthae		Arthur, J C	1904.05.09	USA, Indiana, Tippecanoe, Lafayette	Indiana	Monarda	fistulosa
29737	Puccinia dioicae		Arthur, J C	1904.05.13	USA, Indiana, Tippecanoe, Lafayette	Indiana	Oenothera	biennis
34368	Puccinia helianthi		Arthur, J C	1904.05.21	USA, Indiana, Tippecanoe, Lafayette	Indiana	Helianthus	tomentosus
22423	Puccinia sparganioides		Arthur, J C	1904.05.23	USA, Indiana, Tippecanoe, Lafayette	Indiana	Fraxinus	pennsylvanica
27213	Puccinia caricina		Arthur, J C	1904.05.23	USA, Indiana, Tippecanoe, Lafayette	Indiana	Ribes	cynosbati
29739	Puccinia dioicae		Arthur, J C	1904.05.23	USA, Indiana, Tippecanoe, Lafayette	Indiana	Oenothera	biennis
25675	Puccinia recondita		Arthur, J C	1904.05.24	USA, Indiana, Tippecanoe, Lafayette	Indiana	Impatiens	pallida
34330	Puccinia helianthi		Arthur, J C	1904.05.24	USA, Indiana, Tippecanoe, Lafayette	Indiana	Helianthus	pauciflorus
8490	Phragmidium speciosum		Arthur, J C	1904.05.28	USA, Indiana, Tippecanoe, Lafayette	Indiana	Rosa	carolina
23293	Puccinia eatoniae		Arthur, J C	1904.05.28	USA, Indiana, Tippecanoe, Lafayette	Indiana	Sphenopholis	intermedia
26141	Puccinia angustata		Arthur, J C	1904.05.28	USA, Indiana, Tippecanoe, Lafayette	Indiana	Lycopus	americanus
35750	Puccinia podophylli		Arthur, J C	1904.05.28	USA, Indiana, Tippecanoe, Lafayette	Indiana	Podophyllum	peltatum
35751	Puccinia podophylli		Arthur, J C	1904.05.28	USA, Indiana, Tippecanoe, Lafayette	Indiana	Podophyllum	peltatum
28806	Puccinia dioicae		Arthur, J C	1904.05.28	USA, Indiana, Tippecanoe, Lafayette	Indiana	Erigeron	annuus
8545	Phragmidium speciosum		Arthur, J C	1904.06.03	USA, Indiana, Tippecanoe, Lafayette	Indiana	Rosa	carolina
23087	Puccinia windsoriae		Arthur, J C	1904.06.03	USA, Indiana, Tippecanoe, Lafayette	Indiana	Ptelea	trifoliata
20985	Puccinia subnitens		Arthur, J C	1904.06.03	USA, Indiana, Tippecanoe, Lafayette	Indiana	Cleome	spinosa
24421	Puccinia recondita		Arthur, J C	1904.06.03	USA, Indiana, Tippecanoe, Lafayette	Indiana	Clematis	virginiana
20090	Puccinia stipae		Arthur, J C	1904.06.03	USA, Indiana, Tippecanoe, Lafayette	Indiana	Symphyotrichum	ericoides
27121	Puccinia caricina		Arthur, J C	1904.06.03	USA, Indiana, Tippecanoe, Lafayette	Indiana	Ribes	cynosbati
27232	Puccinia caricina		Arthur, J C	1904.06.03	USA, Indiana, Tippecanoe, Lafayette	Indiana	Ribes	rotundifolium
27234	Puccinia caricina		Arthur, J C	1904.06.03	USA, Indiana, Tippecanoe, Lafayette	Indiana	Ribes	rotundifolium
34162	Puccinia helianthi		Arthur, J C	1904.06.03	USA, Indiana, Tippecanoe, Lafayette	Indiana	Helianthus	grosseserratus
34163	Puccinia helianthi		Arthur, J C	1904.06.03	USA, Indiana, Tippecanoe, Lafayette	Indiana	Helianthus	grosseserratus
2019	Melampsora medusae		Arthur, J C	1904.06.04	USA, Indiana, Tippecanoe, Lafayette	Indiana	Larix	decidua
2023	Melampsora medusae		Arthur, J C	1904.06.04	USA, Indiana, Tippecanoe, Lafayette	Indiana	Larix	decidua
2370	Melampsora paradoxa		Arthur, J C	1904.06.04	USA, Indiana, Tippecanoe, Lafayette	Indiana	Larix	decidua
29742	Puccinia dioicae		Arthur, J C	1904.06.05	USA, Indiana, Tippecanoe, Lafayette	Indiana	Oenothera	biennis
2025	Melampsora medusae		Arthur, J C	1904.06.06	USA, Indiana, Tippecanoe, Lafayette	Indiana	Larix	laricina
20089	Puccinia stipae		Arthur, J C	1904.06.07	USA, Indiana, Tippecanoe, Lafayette	Indiana	Symphyotrichum	ericoides
34220	Puccinia helianthi		Arthur, J C	1904.06.07	USA, Indiana, Tippecanoe, Lafayette	Indiana	Helianthus	maximilianii
34267	Puccinia helianthi		Arthur, J C	1904.06.07	USA, Indiana, Tippecanoe, Lafayette	Indiana	Helianthus	mollis
34279	Puccinia helianthi		Arthur, J C	1904.06.07	USA, Indiana, Tippecanoe, Lafayette	Indiana	Helianthus	occidentalis
20936	Puccinia subnitens		Arthur, J C	1904.06.08	USA, Indiana, Tippecanoe, Lafayette	Indiana	Lepidium	densiflorum
20096	Puccinia stipae		Arthur, J C	1904.06.08	USA, Indiana, Tippecanoe, Lafayette	Indiana	Symphyotrichum	novae-angliae
20768	Puccinia subnitens		Arthur, J C	1904.06.09	USA, Indiana, Tippecanoe, Lafayette	Indiana	Chenopodium	album
18908	Puccinia graminis		Arthur, J C	1904.06.09	USA, Indiana, Tippecanoe, Lafayette	Indiana	Berberis	vulgaris
18923	Puccinia graminis		Arthur, J C	1904.06.09	USA, Indiana, Tippecanoe, Lafayette	Indiana	Berberis	vulgaris
27293	Puccinia caricina		Arthur, J C	1904.06.09	USA, Indiana, Tippecanoe, Lafayette	Indiana	Ribes	aureum
24422	Puccinia recondita		Arthur, J C	1904.06.11	USA, Indiana, Tippecanoe, Lafayette	Indiana	Clematis	virginiana
17361	Puccinia sorghi		Arthur, J C	1904.06.11	USA, Indiana, Tippecanoe, Lafayette	Indiana	Zea	mays
30230	Puccinia bolleyana		Arthur, J C	1904.06.11	USA, Indiana, Tippecanoe, Lafayette	Indiana	Sambucus	canadensis
2021	Melampsora medusae		Arthur, J C	1904.06.11	USA, Indiana, Tippecanoe, Lafayette	Indiana	Larix	decidua
2022	Melampsora medusae		Arthur, J C	1904.06.11	USA, Indiana, Tippecanoe, Lafayette	Indiana	Larix	decidua
2371	Melampsora paradoxa		Arthur, J C	1904.06.11	USA, Indiana, Tippecanoe, Lafayette	Indiana	Larix	decidua
28810	Puccinia dioicae		Arthur, J C	1904.06.11	USA, Indiana, Tippecanoe, Lafayette	Indiana	Erigeron	annuus
34268	Puccinia helianthi		Arthur, J C	1904.06.11	USA, Indiana, Tippecanoe, Lafayette	Indiana	Helianthus	mollis
34278	Puccinia helianthi		Arthur, J C	1904.06.11	USA, Indiana, Tippecanoe, Lafayette	Indiana	Helianthus	occidentalis
34284	Puccinia helianthi		Arthur, J C	1904.06.11	USA, Indiana, Tippecanoe, Lafayette	Indiana	Helianthus	occidentalis
34371	Puccinia helianthi		Arthur, J C	1904.06.11	USA, Indiana, Tippecanoe, Lafayette	Indiana	Helianthus	tomentosus
20984	Puccinia subnitens		Arthur, J C	1904.06.16	USA, Indiana, Tippecanoe, Lafayette	Indiana	Cleome	spinosa
22016	Puccinia coronata avenae		Marquis, J C	1904.06.18	USA, Indiana, Tippecanoe, Lafayette	Indiana	Avena	sativa
22017	Puccinia coronata avenae		Marquis, J C	1904.06.18	USA, Indiana, Tippecanoe, Lafayette	Indiana	Avena	sativa
22021	Puccinia coronata avenae		Marquis, J C	1904.06.18	USA, Indiana, Tippecanoe, Lafayette	Indiana	Avena	sativa
8562	Phragmidium speciosum		Arthur, J C	1904.06.18	USA, Indiana, Tippecanoe, Lafayette	Indiana	Rosa	nitida
20922	Puccinia subnitens		Arthur, J C	1904.06.18	USA, Indiana, Tippecanoe, Lafayette	Indiana	Erysimum	capitatum
20944	Puccinia subnitens		Arthur, J C	1904.06.18	USA, Indiana, Tippecanoe, Lafayette	Indiana	Lepidium	virginicum
24423	Puccinia recondita		Arthur, J C	1904.06.18	USA, Indiana, Tippecanoe, Lafayette	Indiana	Clematis	virginiana
24424	Puccinia recondita		Arthur, J C	1904.06.18	USA, Indiana, Tippecanoe, Lafayette	Indiana	Clematis	virginiana
26486	Puccinia canaliculata		Arthur, J C	1904.06.18	USA, Indiana, Tippecanoe, Lafayette	Indiana	Cyperus	strigosus
29738	Puccinia dioicae		Arthur, J C	1904.06.18	USA, Indiana, Tippecanoe, Lafayette	Indiana	Oenothera	biennis
34120	Puccinia helianthi		Arthur, J C	1904.06.18	USA, Indiana, Tippecanoe, Lafayette	Indiana	Helianthus	decapetalus
34372	Puccinia helianthi		Arthur, J C	1904.06.18	USA, Indiana, Tippecanoe, Lafayette	Indiana	Helianthus	tomentosus
29091	Puccinia dioicae		Arthur, J C	1904.06.28	USA, Indiana, Tippecanoe, Lafayette	Indiana	Solidago	ulmifolia
27231	Puccinia caricina		Arthur, J C	1904.06.29	USA, Indiana, Tippecanoe, Lafayette	Indiana	Ribes	rotundifolium
27233	Puccinia caricina		Arthur, J C	1904.06.29	USA, Indiana, Tippecanoe, Lafayette	Indiana	Ribes	rotundifolium
25492	Puccinia recondita		Arthur, J C	1904.07.01	USA, Indiana, Tippecanoe, Lafayette	Indiana	Triticum	aestivum
17364	Puccinia sorghi		Arthur, J C	1904.07.23	USA, Indiana, Tippecanoe, Lafayette	Indiana	Zea	mays
41317	Puccinia xanthii		Arthur, J C	1904.09.26	USA, Indiana, Tippecanoe, Lafayette	Indiana	Xanthium	sp.
31283	Puccinia polygoni-amphibii		Arthur, J C	1904.10.04	USA, Indiana, Tippecanoe, Lafayette	Indiana	Polygonum	amphibium
N43	Puccinia sorghi		Arthur, J C	1904.10.05	USA, Indiana, Tippecanoe, Lafayette	Indiana	Zea	mays
1136	Coleosporium asterum		Arthur, J C	1904.11.03	USA, Indiana, Tippecanoe, Lafayette	Indiana	Symphyotrichum	lanceolatum
11201	Gymnosporangium juniperi-virginianae		Arthur, J C	1904.11.08	USA, Indiana, Tippecanoe, Lafayette	Indiana	Crataegus	coccinea
29397	Puccinia dioicae		Arthur, J C	1905.03.25	USA, Indiana, Tippecanoe, Lafayette	Indiana	Carex	sparganioides
29149	Puccinia dioicae		Arthur, J C	1905.04.14	USA, Indiana, Tippecanoe, Lafayette	Indiana	Carex	brevior
20562	Puccinia vilfae		Arthur, J C	1905.05.22	USA, Indiana, Tippecanoe, Lafayette	Indiana	Verbena	urticaefolia
29728	Puccinia dioicae		Arthur, J C	1905.06.01	USA, Indiana, Tippecanoe, Lafayette	Indiana	Oenothera	biennis
21603	Puccinia amphigena		Arthur, J C	1905.06.10	USA, Indiana, Tippecanoe, Lafayette	Indiana	Smilax	tamnoides
34266	Puccinia helianthi		Arthur, J C	1905.06.15	USA, Indiana, Tippecanoe, Lafayette	Indiana	Helianthus	mollis
17020	Uromyces asclepiadis		Arthur, J C	1905.09.12	USA, Indiana, Tippecanoe, Lafayette	Indiana	Asclepias	syriaca
589	Coleosporium vernoniae		Arthur, J C	1905.09.24	USA, Indiana, Tippecanoe, Lafayette	Indiana	Vernonia	fasciculata
15662	Uromyces appendiculatus appendiculatus		Wilson, Guy West	1905.09.26	USA, Indiana, Tippecanoe, Lafayette	Indiana	Phaseolus	vulgaris
88185	Pucciniastrum hydrangeae		Arthur, J C	1905.10.16	USA, Indiana, Tippecanoe, Lafayette	Indiana	Hydrangea	arborescens
23553	Puccinia brachypodii poae-nemoralis		Kern, F D	1905.11.25	USA, Indiana, Tippecanoe, Lafayette	Indiana	Poa	pratensis
21347	Puccinia sp.		Arthur, J C	1906.02.28	USA, Indiana, Tippecanoe, Lafayette	Indiana	Melica	mutica
20603	Puccinia vilfae		Arthur, J C	1906.02.28	USA, Indiana, Tippecanoe, Lafayette	Indiana	Sporobolus	compositus
15773	Uromyces appendiculatus appendiculatus		Thomas, Mason B	1906.08.30	USA, Indiana, Tippecanoe, Lafayette	Indiana	Strophostyles	helvola
10378	Gymnosporangium clavariiforme		Arthur, J C	1907.04.17	USA, Indiana, Tippecanoe, Lafayette	Indiana	Amelanchier	intermedia
28651	Puccinia dioicae		Arthur, J C	1907.05.13	USA, Indiana, Tippecanoe, Lafayette	Indiana	Aster	drummondii
28717	Puccinia dioicae		Arthur, J C	1907.05.14	USA, Indiana, Tippecanoe, Lafayette	Indiana	Aster	salicifolius
28692	Puccinia dioicae		Arthur, J C	1907.05.15	USA, Indiana, Tippecanoe, Lafayette	Indiana	Aster	paniculatus
28999	Puccinia dioicae		Arthur, J C	1907.05.15	USA, Indiana, Tippecanoe, Lafayette	Indiana	Solidago	canadensis
29761	Puccinia dioicae		Arthur, J C	1907.05.16	USA, Indiana, Tippecanoe, Lafayette	Indiana	Oenothera	biennis
22996	Puccinia phragmitis phragmitis		Vasku, Frank	1907.05.20	USA, Indiana, Tippecanoe, Lafayette	Indiana	Rumex	crispus
42058	Puccinia silphii		Arthur, J C	1907.05.30	USA, Indiana, Tippecanoe, Lafayette	Indiana	Silphium	perfoliatum
20558	Puccinia vilfae		Arthur, J C	1907.06.06	USA, Indiana, Tippecanoe, Lafayette	Indiana	Verbena	urticaefolia
28633	Puccinia dioicae		Arthur, J C	1907.06.06	USA, Indiana, Tippecanoe, Lafayette	Indiana	Aster	cordifolius
8507	Phragmidium speciosum		Arthur, J C	1907.06.07	USA, Indiana, Tippecanoe, Lafayette	Indiana	Rosa	suffulta
30611	Puccinia granulispora		Arthur, J C	1907.06.15	USA, Indiana, Tippecanoe, Lafayette	Indiana	Allium	cernuum
18681	Puccinia emaculata		Arthur, J C	1907.06.19	USA, Indiana, Tippecanoe, Lafayette	Indiana	Euphorbia	marginata
23051	Puccinia magnusiana		Arthur, J C	1907.06.21	USA, Indiana, Tippecanoe, Lafayette	Indiana	Anemone	canadensis
12294	Uromyces acuminatus		Arthur, J C	1907.06.22	USA, Indiana, Tippecanoe, Lafayette	Indiana	Lysimachia	ciliata
22400	Puccinia sparganioides		Arthur, J C	1907.06.22	USA, Indiana, Tippecanoe, Lafayette	Indiana	Fraxinus	pennsylvanica
28691	Puccinia dioicae		Arthur, J C	1907.06.23	USA, Indiana, Tippecanoe, Lafayette	Indiana	Aster	paniculatus
13312	Uromyces silphii		Arthur, J C	1907.07.06	USA, Indiana, Tippecanoe, Lafayette	Indiana	Silphium	perfoliatum
25987	Puccinia obtecta		Arthur, J C	1907.07.10	USA, Indiana, Tippecanoe, Lafayette	Indiana	Bidens	connata
25994	Puccinia obtecta		Arthur, J C	1907.07.10	USA, Indiana, Tippecanoe, Lafayette	Indiana	Bidens	frondosa
25993	Puccinia obtecta		Arthur, J C	1907.07.10	USA, Indiana, Tippecanoe, Lafayette	Indiana	Bidens	frondosa
30383	Puccinia bolleyana		Arthur, J C	1907.10.31	USA, Indiana, Tippecanoe, Lafayette	Indiana	Carex	trichocarpa
37728	Puccinia tanaceti dracunculina		Johnson, A G	1908.05.06	USA, Indiana, Tippecanoe, Lafayette	Indiana	Artemisia	dracunculoides
37731	Puccinia tanaceti dracunculina		Johnson, A G	1908.05.20	USA, Indiana, Tippecanoe, Lafayette	Indiana	Artemisia	dracunculoides
23333	Puccinia brachypodii arrhenatheri		Johnson, A G	1908.05.25	USA, Indiana, Tippecanoe, Lafayette	Indiana	Mahonia	sp.
37734	Puccinia tanaceti dracunculina		Johnson, A G	1908.05.25	USA, Indiana, Tippecanoe, Lafayette	Indiana	Artemisia	dracunculoides
8685	Gymnoconia peckiana		Allison, Evelyn	1909.05.30	USA, Indiana, Tippecanoe, Lafayette	Indiana	Rubus	allegheniensis
18699	Puccinia emaculata		Arthur, J C	1909.06.03	USA, Indiana, Tippecanoe, Lafayette	Indiana	Euphorbia	corollata
28718	Puccinia dioicae		Arthur, J C	1909.06.03	USA, Indiana, Tippecanoe, Lafayette	Indiana	Aster	salicifolius
34017	Puccinia helianthi		Arthur, J C	1909.06.03	USA, Indiana, Tippecanoe, Lafayette	Indiana	Helianthus	annuus
34019	Puccinia helianthi		Arthur, J C	1909.06.03	USA, Indiana, Tippecanoe, Lafayette	Indiana	Helianthus	annuus
34020	Puccinia helianthi		Arthur, J C	1909.06.03	USA, Indiana, Tippecanoe, Lafayette	Indiana	Helianthus	annuus
34206	Puccinia helianthi		Arthur, J C	1909.06.11	USA, Indiana, Tippecanoe, Lafayette	Indiana	Helianthus	x laetiflorus
20561	Puccinia vilfae		Arthur, J C	1909.06.18	USA, Indiana, Tippecanoe, Lafayette	Indiana	Verbena	urticaefolia
18697	Puccinia emaculata		Arthur, J C	1909.06.18	USA, Indiana, Tippecanoe, Lafayette	Indiana	Euphorbia	corollata
34021	Puccinia helianthi		Arthur, J C	1909.06.18	USA, Indiana, Tippecanoe, Lafayette	Indiana	Helianthus	annuus
31135	Puccinia polygoni-amphibii		Arthur, J C	1909.10.24	USA, Indiana, Tippecanoe, Lafayette	Indiana	Polygonum	scandens
33686	Puccinia punctata		Arthur, J C	1909.10.24	USA, Indiana, Tippecanoe, Lafayette	Indiana	Galium	concinnum
37733	Puccinia tanaceti dracunculina		Uhde, Irma A	1910.05.21	USA, Indiana, Tippecanoe, Lafayette	Indiana	Artemisia	dracunculoides
15318	Uromyces trifolii-repentis fallens		Johnson, A G	1910.09.20	USA, Indiana, Tippecanoe, Lafayette	Indiana	Trifolium	pratense
16554	Uromyces dictyosperma		Arthur, J C	1911.06.01	USA, Indiana, Tippecanoe, Lafayette	Indiana	Euphorbia	spathulata
11281	Gymnosporangium juniperi-virginianae		Arthur, J C	1912.09.01	USA, Indiana, Tippecanoe, Lafayette	Indiana	Malus	ioensis
23990	Puccinia recondita		Arthur, J C	1913.07.15	USA, Indiana, Tippecanoe, Lafayette	Indiana	Secale	cereale
15767	Uromyces appendiculatus appendiculatus		Mains, E B	1924.06.19	USA, Indiana, Tippecanoe, Lafayette	Indiana	Phaseolus	vulgaris
45630	Puccinia coronata avenae		Stone, G M	1931.10.16	USA, Indiana, Tippecanoe, Lafayette	Indiana	Avena	sativa
36336	Puccinia difformis		Boulds, Mayme; Tracy, S M	1898.05.04	USA, Indiana, Tippecanoe, Lafayette	Indiana	Galium	aparine
33677	Puccinia punctata		Boulds (class of '98), Mayme	1898.05.04	USA, Indiana, Tippecanoe, Lafayette	Indiana	Galium	concinnum
10608	Gymnosporangium globosum		Billings, T	1909.07.26	USA, Indiana, Tippecanoe, Lafayette	Indiana	Crataegus	coccinea
9613	Gymnosporangium nidus-avis		Billings, T	1910.06.09	USA, Indiana, Tippecanoe, Lafayette	Indiana	Amelanchier	erecta
12684	Uromyces perigynius		Billings, Thos	1910.06.09	USA, Indiana, Tippecanoe, Lafayette	Indiana	Aster	ericoides
13140	Uromyces junci		Billings, Thos	1910.06.09	USA, Indiana, Tippecanoe, Lafayette	Indiana	Cirsium	flodmanii
23636	Puccinia crandallii		Billings, Thos	1910.06.09	USA, Indiana, Tippecanoe, Lafayette	Indiana	Symphoricarpos	albus
21233	Puccinia schedonnardi		Billings, Thos	1910.06.09	USA, Indiana, Tippecanoe, Lafayette	Indiana	Callirhoe	involucrata
17806	Puccinia andropogonis		Billings, Thos	1910.06.09	USA, Indiana, Tippecanoe, Lafayette	Indiana	Comandra	umbellata
31675	Puccinia argentata		Billings, Tho	1910.06.09	USA, Indiana, Tippecanoe, Lafayette	Indiana	Impatiens	pallida
31937	Puccinia violae		Billings, Tho	1910.06.09	USA, Indiana, Tippecanoe, Lafayette	Indiana	Viola	pubescens
2220	Melampsora medusae		Billings, Thos	1910.06.10	USA, Indiana, Tippecanoe, Lafayette	Indiana	Pseudotsuga	menziesii
9960	Gymnosporangium clavipes		Billings, Thos	1910.06.11	USA, Indiana, Tippecanoe, Lafayette	Indiana	Amelanchier	erecta
23635	Puccinia crandallii		Billings, Thos	1910.06.12	USA, Indiana, Tippecanoe, Lafayette	Indiana	Symphoricarpos	albus
10043	Gymnosporangium clavipes		Billings, Thos	1910.06.13	USA, Indiana, Tippecanoe, Lafayette	Indiana	Crataegus	tomentosa
12713	Uromyces perigynius		Billings, Thos	1910.06.16	USA, Indiana, Tippecanoe, Lafayette	Indiana	Solidago	rugosa
20780	Puccinia subnitens		Billings, Thos	1910.06.16	USA, Indiana, Tippecanoe, Lafayette	Indiana	Chenopodium	album
18918	Puccinia graminis		Billings, Thos	1910.06.16	USA, Indiana, Tippecanoe, Lafayette	Indiana	Berberis	vulgaris
22678	Puccinia seymouriana		Billings, Thos	1910.06.24	USA, Indiana, Tippecanoe, Lafayette	Indiana	Cephalanthus	occidentalis
23655	Puccinia crandallii		Billings, Thos	1910.07.05	USA, Indiana, Tippecanoe, Lafayette	Indiana	Symphoricarpos	albus
18916	Puccinia graminis		Billings, Thos	1910.07.05	USA, Indiana, Tippecanoe, Lafayette	Indiana	Berberis	vulgaris
29716	Puccinia dioicae		Billings, Tho	1910.07.05	USA, Indiana, Tippecanoe, Lafayette	Indiana	Oenothera	serrulata
28894	Puccinia dioicae		Billings, Tho	1910.07.05	USA, Indiana, Tippecanoe, Lafayette	Indiana	Euthamia	graminifolia
21843	Puccinia coronata		Billings, Thos	1910.07.25	USA, Indiana, Tippecanoe, Lafayette	Indiana	Rhamnus	alnifolia
22679	Puccinia seymouriana		Billings, T	1910.08.02	USA, Indiana, Tippecanoe, Lafayette	Indiana	Cephalanthus	occidentalis
10367	Gymnosporangium clavariiforme		Billings, Thos	1911.06.27	USA, Indiana, Tippecanoe, Lafayette	Indiana	Amelanchier	erecta
21831	Puccinia monoica		Billings, Thos	1911.06.27	USA, Indiana, Tippecanoe, Lafayette	Indiana	Trisetum	spicatum
10294	Gymnosporangium speciosum		Billings, Thos	1911.07.24	USA, Indiana, Tippecanoe, Lafayette	Indiana	Philadelphus	coronarius
16254	Uromyces euphorbiae		Billings, T	1912.07.13	USA, Indiana, Tippecanoe, Lafayette	Indiana	Chamaesyce	hyssopifolia
62068	Puccinia graminis		Britton, M P	1956.04.30	USA, Indiana, Tippecanoe, Lafayette	Indiana	Koeleria	macrantha
N5267	Puccinia graminis		Britton, M P	1956.04.30	USA, Indiana, Tippecanoe, Lafayette	Indiana	Poa	pratensis
N5295	Puccinia graminis		Britton, M P	1956.04.30	USA, Indiana, Tippecanoe, Lafayette	Indiana	Poa	compressa
N5296	Puccinia graminis		Britton, M P	1956.04.30	USA, Indiana, Tippecanoe, Lafayette	Indiana	Poa	compressa
N5352	Puccinia sp.		Britton, M P	1956.04.30	USA, Indiana, Tippecanoe, Lafayette	Indiana	Poa	compressa
N5354			Britton, M P	1956.04.30	USA, Indiana, Tippecanoe, Lafayette	Indiana	Poa	nemoralis
N5354	Puccinia pseudostriiformis		Britton, M P	1956.04.30	USA, Indiana, Tippecanoe, Lafayette	Indiana	Poa	nemoralis
62080	Puccinia graminis		Britton, M P	1956.05.10	USA, Indiana, Tippecanoe, Lafayette	Indiana	Poa	compressa
N5353	Puccinia striiformis		Britton, M P	1956.05.10	USA, Indiana, Tippecanoe, Lafayette	Indiana	Poa	compressa
88827	Puccinia poarum		Cummins, George B		USA, Indiana, Tippecanoe, Lafayette	Indiana	Hymenoxys	hoopesii
45797	Puccinia recondita		Cummins, George B	1930.05.30	USA, Indiana, Tippecanoe, Lafayette	Indiana	Clematis	virginiana
43586	Coleosporium ipomoeae		Cummins, George B	1930.08.21	USA, Indiana, Tippecanoe, Lafayette	Indiana	Ipomoea	pandurata
43867	Melampsora paradoxa		Cummins, George B	1930.09.01	USA, Indiana, Tippecanoe, Lafayette	Indiana	Salix	amygdaloides
45348	Uromyces euphorbiae		Cummins, George B	1930.09.04	USA, Indiana, Tippecanoe, Lafayette	Indiana	Chamaesyce	hyssopifolia
44029	Pucciniastrum hydrangeae		Cummins, George B	1930.09.14	USA, Indiana, Tippecanoe, Lafayette	Indiana	Hydrangea	arborescens
43866	Melampsora paradoxa		Cummins, George B	1930.09.15	USA, Indiana, Tippecanoe, Lafayette	Indiana	Salix	amygdaloides
44875	Kuehneola uredinis		Cummins, George B	1930.09.15	USA, Indiana, Tippecanoe, Lafayette	Indiana	Rubus	allegheniensis
46454	Puccinia polygoni-amphibii		Cummins, George B	1930.09.16	USA, Indiana, Tippecanoe, Lafayette	Indiana	Polygonum	convolvulus
46641	Puccinia menthae		Cummins, George B	1930.09.19	USA, Indiana, Tippecanoe, Lafayette	Indiana	Monarda	fistulosa
45283	Uromyces hedysari-paniculati		Cummins, George B	1930.09.25	USA, Indiana, Tippecanoe, Lafayette	Indiana	Desmodium	perplexum
45708	Puccinia windsoriae		Cummins, George B	1930.09.25	USA, Indiana, Tippecanoe, Lafayette	Indiana	Tridens	flavus
46400	Puccinia asparagi		Cummins, George B	1930.09.25	USA, Indiana, Tippecanoe, Lafayette	Indiana	Asparagus	officinalis
46452	Puccinia polygoni-amphibii		Cummins, George B	1930.09.25	USA, Indiana, Tippecanoe, Lafayette	Indiana	Polygonum	convolvulus
44887	Frommeëlla tormentillae		Cummins, George B	1930.09.25	USA, Indiana, Tippecanoe, Lafayette	Indiana	Potentilla	canadensis
46672	Puccinia punctata		Cummins, George B	1930.10.15	USA, Indiana, Tippecanoe, Lafayette	Indiana	Galium	concinnum
47196	Puccinia cnici-oleracei		Cummins, George B	1930.10.15	USA, Indiana, Tippecanoe, Lafayette	Indiana	Aster	paniculatus
45174	Uromyces ari-triphylli		Cummins, George B	1931.05.12	USA, Indiana, Tippecanoe, Lafayette	Indiana	Arisaema	triphyllum
46077	Puccinia caricina		Cummins, George B	1931.05.12	USA, Indiana, Tippecanoe, Lafayette	Indiana	Ribes	cynosbati
46795	Puccinia podophylli		Cummins, George B	1931.05.12	USA, Indiana, Tippecanoe, Lafayette	Indiana	Podophyllum	peltatum
46519	Puccinia violae		Cummins, George B	1931.05.12	USA, Indiana, Tippecanoe, Lafayette	Indiana	Viola	eriocarpa
45175	Uromyces ari-triphylli		Cummins, George B	1931.05.17	USA, Indiana, Tippecanoe, Lafayette	Indiana	Arisaema	triphyllum
44833	Gymnoconia peckiana		Cummins, George B	1931.05.23	USA, Indiana, Tippecanoe, Lafayette	Indiana	Rubus	allegheniensis
46263	Puccinia dioicae		Cummins, George B	1931.06.08	USA, Indiana, Tippecanoe, Lafayette	Indiana	Solidago	ulmifolia
47304	Aecidium (Incertae sedis) hydnoideum		Cummins, George B	1931.06.08	USA, Indiana, Tippecanoe, Lafayette	Indiana	Dirca	palustris
46264	Puccinia dioicae		Cummins, George B	1931.06.09	USA, Indiana, Tippecanoe, Lafayette	Indiana	Solidago	ulmifolia
46265	Puccinia dioicae		Cummins, George B	1931.06.09	USA, Indiana, Tippecanoe, Lafayette	Indiana	Solidago	ulmifolia
46266	Puccinia dioicae		Cummins, George B	1931.06.09	USA, Indiana, Tippecanoe, Lafayette	Indiana	Solidago	ulmifolia
46267	Puccinia dioicae		Cummins, George B	1931.06.09	USA, Indiana, Tippecanoe, Lafayette	Indiana	Solidago	ulmifolia
46691	Puccinia helianthi		Cummins, George B	1931.06.09	USA, Indiana, Tippecanoe, Lafayette	Indiana	Helianthus	decapetalus
47302	Aecidium (Incertae sedis) hydnoideum		Cummins, George B	1931.06.11	USA, Indiana, Tippecanoe, Lafayette	Indiana	Dirca	palustris
47307	Aecidium (Incertae sedis) hydnoideum		Cummins, George B	1931.06.11	USA, Indiana, Tippecanoe, Lafayette	Indiana	Dirca	palustris
45594	Puccinia schedonnardi		Cummins, George B	1931.10.03	USA, Indiana, Tippecanoe, Lafayette	Indiana	Muhlenbergia	schreberi
46172	Puccinia caricina		Cummins, George B	1931.10.03	USA, Indiana, Tippecanoe, Lafayette	Indiana	Carex	blanda
47147	Puccinia hyssopi		Cummins, George B	1931.10.03	USA, Indiana, Tippecanoe, Lafayette	Indiana	Agastache	nepetoides
47341	Coleosporium asterum		Cummins, George B	1931.10.03	USA, Indiana, Tippecanoe, Lafayette	Indiana	Solidago	canadensis
47363	Coleosporium asterum		Cummins, George B	1931.10.03	USA, Indiana, Tippecanoe, Lafayette	Indiana	Solidago	ulmifolia
46292	Puccinia dioicae		Cummins, George B	1932.06.24	USA, Indiana, Tippecanoe, Lafayette	Indiana	Carex	pennsylvanica
46290	Puccinia dioicae		Cummins, George B	1932.07.15	USA, Indiana, Tippecanoe, Lafayette	Indiana	Carex	pennsylvanica
46293	Puccinia dioicae		Cummins, George B	1933.04.12	USA, Indiana, Tippecanoe, Lafayette	Indiana	Carex	pennsylvanica
45419	Puccinia andropogonis		Cummins, George B; Smucker, S	1933.05.23	USA, Indiana, Tippecanoe, Lafayette	Indiana	Comandra	umbellata
45448	Puccinia andropogonis		Cummins, George B; Smucker, S	1933.05.23	USA, Indiana, Tippecanoe, Lafayette	Indiana	Schizachyrium	scoparium
46335	Puccinia dioicae		Cummins, George B; Smucker, S	1933.05.23	USA, Indiana, Tippecanoe, Lafayette	Indiana	Oenothera	biennis
46273	Puccinia dioicae		Cummins, George B; Smucker, S	1933.05.23	USA, Indiana, Tippecanoe, Lafayette	Indiana	Solidago	sp.
47308	Aecidium (Incertae sedis) hydnoideum		Cummins, George B	1933.05.29	USA, Indiana, Tippecanoe, Lafayette	Indiana	Dirca	palustris
47305	Aecidium (Incertae sedis) hydnoideum		Cummins, George B	1933.06.08	USA, Indiana, Tippecanoe, Lafayette	Indiana	Dirca	palustris
47306	Aecidium (Incertae sedis) hydnoideum		Cummins, George B	1933.06.08	USA, Indiana, Tippecanoe, Lafayette	Indiana	Dirca	palustris
45705	Puccinia windsoriae		Cummins, George B	1933.06.09	USA, Indiana, Tippecanoe, Lafayette	Indiana	Ptelea	trifoliata
47472	Puccinia windsoriae		Cummins, George B	1933.07.01	USA, Indiana, Tippecanoe, Lafayette	Indiana	Ptelea	trifoliata
N5789	Puccinia asparagi		Cummins, George B	1933.09.24	USA, Indiana, Tippecanoe, Lafayette	Indiana	Asparagus	officinalis
46401	Puccinia asparagi		Cummins, George B	1933.09.24	USA, Indiana, Tippecanoe, Lafayette	Indiana	Asparagus	officinalis
46406	Puccinia smilacis		Cummins, George B	1934.06.12	USA, Indiana, Tippecanoe, Lafayette	Indiana	Apocynum	cannabinum
45704	Puccinia windsoriae		Cummins, George B	1935.06.15	USA, Indiana, Tippecanoe, Lafayette	Indiana	Ptelea	trifoliata
47017	Puccinia anemones-virginianae		Cummins, George B	1935.06.15	USA, Indiana, Tippecanoe, Lafayette	Indiana	Anemone	virginiana
46810	Puccinia podophylli		Cummins, George B	1935.06.15	USA, Indiana, Tippecanoe, Lafayette	Indiana	Podophyllum	peltatum
46261	Puccinia dioicae		Cummins, George B	1935.06.15	USA, Indiana, Tippecanoe, Lafayette	Indiana	Solidago	juncea
45961	Puccinia arundinariae		Cummins, George B	1935.07.15	USA, Indiana, Tippecanoe, Lafayette	Indiana	Smilax	sp.
50593	Puccinia andropogonis		Cummins, George B	1942.05.24	USA, Indiana, Tippecanoe, Lafayette	Indiana	Comandra	umbellata
50590	Puccinia andropogonis		Cummins, George B	1942.06.01	USA, Indiana, Tippecanoe, Lafayette	Indiana	Penstemon	hirsutus
50591	Puccinia andropogonis		Cummins, George B	1942.06.01	USA, Indiana, Tippecanoe, Lafayette	Indiana	Penstemon	hirsutus
50588	Puccinia andropogonis		Cummins, George B	1942.06.04	USA, Indiana, Tippecanoe, Lafayette	Indiana	Penstemon	hirsutus
N5535	Puccinia substriata		Cummins	1942.06.07	USA, Indiana, Tippecanoe, Lafayette	Indiana	Solanum	carolinense
50827	Puccinia poarum		Cummins, George B	1943.06.29	USA, Indiana, Tippecanoe, Lafayette	Indiana	Liatris	spheroidea
50829	Puccinia poarum		Cummins, George B	1943.06.29	USA, Indiana, Tippecanoe, Lafayette	Indiana	Liatris	spheroidea
50828	Puccinia poarum		Cummins, George B	1943.06.29	USA, Indiana, Tippecanoe, Lafayette	Indiana	Liatris	spicata
N6432	Puccinia sp.		Cummins, George B	1944.09.26	USA, Indiana, Tippecanoe, Lafayette	Indiana	Cyperus	esculentus
46615	Puccinia convolvuli		Cummins, George B	1950.09.03	USA, Indiana, Tippecanoe, Lafayette	Indiana	Calystegia	sepium
41030	Puccinia lobeliae		Golden, K E	1887.09.17	USA, Indiana, Tippecanoe, Lafayette	Indiana	Lobelia	syphilitica
34169	Puccinia helianthi		Golden, K E	1887.09.17	USA, Indiana, Tippecanoe, Lafayette	Indiana	Helianthus	grosseserratus
17004	Uromyces asclepiadis		Golden, K E	1890.09.01	USA, Indiana, Tippecanoe, Lafayette	Indiana	Asclepias	syriaca
41281	Puccinia xanthii		Golden, K E	1890.09.19	USA, Indiana, Tippecanoe, Lafayette	Indiana	Xanthium	sp.
6563	Pileolaria brevipes		Golden, K E	1893.08.01	USA, Indiana, Tippecanoe, Lafayette	Indiana	Toxicodendron	radicans
12842	Uromyces ari-triphylli		Golden, K E	1894.01.01	USA, Indiana, Tippecanoe, Lafayette	Indiana	Arisaema	triphyllum
24284	Puccinia recondita		Golden, K E	1894.01.01	USA, Indiana, Tippecanoe, Lafayette	Indiana	Actaea	racemosa
29087	Puccinia dioicae		Golden, K E	1894.01.01	USA, Indiana, Tippecanoe, Lafayette	Indiana	Solidago	ulmifolia
23213	Puccinia eatoniae		Golden, K E	1894.04.01	USA, Indiana, Tippecanoe, Lafayette	Indiana	Ranunculus	abortivus
23214	Puccinia eatoniae		Golden, K E	1894.05.09	USA, Indiana, Tippecanoe, Lafayette	Indiana	Ranunculus	abortivus
31024	Puccinia polygoni-amphibii		Golden, K E	1894.05.09	USA, Indiana, Tippecanoe, Lafayette	Indiana	Geranium	maculatum
28843	Puccinia dioicae		Golden, K E	1894.05.29	USA, Indiana, Tippecanoe, Lafayette	Indiana	Erigeron	pulchellus
12841	Uromyces ari-triphylli		Golden, K E	1894.06.07	USA, Indiana, Tippecanoe, Lafayette	Indiana	Arisaema	triphyllum
16224	Uromyces euphorbiae		Golden, K E	1894.09.24	USA, Indiana, Tippecanoe, Lafayette	Indiana	Chamaesyce	hyssopifolia
15471	Uromyces trifolii		Golden, K E	1894.10.21	USA, Indiana, Tippecanoe, Lafayette	Indiana	Trifolium	repens
10759	Gymnosporangium globosum		Doan, John L	1898.10.01	USA, Indiana, Tippecanoe, Lafayette	Indiana	Crataegus	punctata
N40	Puccinia hieracii		Dorner, H B	1899.11.10	USA, Indiana, Tippecanoe, Lafayette	Indiana	Chrysanthemum	sp.
42017	Puccinia silphii		Dorner, Herman B	1901.08.26	USA, Indiana, Tippecanoe, Lafayette	Indiana	Silphium	integrifolium
17388	Puccinia sorghi		Dorner, H B	1901.10.05	USA, Indiana, Tippecanoe, Lafayette	Indiana	Zea	mays
13005	Uromyces ari-triphylli		Davis, J J	1903.06.01	USA, Indiana, Tippecanoe, Lafayette	Indiana	Arisaema	dracontium
40773	Puccinia seymeriae		Dorner, H B	1907.08.12	USA, Indiana, Tippecanoe, Lafayette	Indiana	Dasistoma	macrophylla
271	Coleosporium ipomoeae		Dorner, H B	1907.08.20	USA, Indiana, Tippecanoe, Lafayette	Indiana	Ipomoea	pandurata
32804	Puccinia menthae		Dorner, Herman B	1907.09.08	USA, Indiana, Tippecanoe, Lafayette	Indiana	Blephilia	hirsuta
30221	Puccinia bolleyana		Falk, Louise	1909.05.07	USA, Indiana, Tippecanoe, Lafayette	Indiana	Sambucus	canadensis
29776	Puccinia dioicae		Falk, Louise	1909.05.10	USA, Indiana, Tippecanoe, Lafayette	Indiana	Oenothera	biennis
24550	Puccinia recondita		Falk, Louise	1909.05.14	USA, Indiana, Tippecanoe, Lafayette	Indiana	Thalictrum	alpinum
20749	Puccinia subnitens		Falk, Louise	1909.05.15	USA, Indiana, Tippecanoe, Lafayette	Indiana	Atriplex	hastata
28364	Puccinia atrofusca		Falk, Louise	1909.05.15	USA, Indiana, Tippecanoe, Lafayette	Indiana	Artemisia	dracunculus
29783	Puccinia dioicae		Falk, Louise	1909.05.15	USA, Indiana, Tippecanoe, Lafayette	Indiana	Oenothera	biennis
25680	Puccinia recondita		Falk, Louise	1909.05.29	USA, Indiana, Tippecanoe, Lafayette	Indiana	Impatiens	pallida
25681	Puccinia recondita		Falk, Louise	1909.05.29	USA, Indiana, Tippecanoe, Lafayette	Indiana	Impatiens	pallida
12301	Uromyces acuminatus		Falk, Louise	1909.05.31	USA, Indiana, Tippecanoe, Lafayette	Indiana	Lysimachia	ciliata
12306	Uromyces acuminatus		Falk, Louise	1909.05.31	USA, Indiana, Tippecanoe, Lafayette	Indiana	Lysimachia	ciliata
19856	Puccinia graminis		Falk, Louise	1909.06.03	USA, Indiana, Tippecanoe, Lafayette	Indiana	Triticum	aestivum
20429	Puccinia substerilis		Falk, Louise	1909.06.03	USA, Indiana, Tippecanoe, Lafayette	Indiana	Nassella	viridula
5136	Cronartium quercuum		Demaree, J B	1913.04.03	USA, Indiana, Tippecanoe, Lafayette	Indiana	Quercus	rubra
598	Coleosporium vernoniae		Demaree, J D	1913.04.03	USA, Indiana, Tippecanoe, Lafayette	Indiana	Vernonia	fasciculata
28970	Puccinia dioicae		Demaree, J B; Travelbee, H C	1913.05.10	USA, Indiana, Tippecanoe, Lafayette	Indiana	Solidago	altissima
29020	Puccinia dioicae		Demaree, J B	1913.05.10	USA, Indiana, Tippecanoe, Lafayette	Indiana	Solidago	glaberrima
29056	Puccinia dioicae		Demaree, J B	1913.05.10	USA, Indiana, Tippecanoe, Lafayette	Indiana	Solidago	rugosa
16508	Uromyces euphorbiae		Fromme, F D	1913.09.23	USA, Indiana, Tippecanoe, Lafayette	Indiana	Euphorbia	dentata
594	Coleosporium vernoniae		Fromme, F D; Ludwig, C A	1913.10.03	USA, Indiana, Tippecanoe, Lafayette	Indiana	Vernonia	fasciculata
21295	Puccinia schedonnardi		Gibson, C B	1914.04.04	USA, Indiana, Tippecanoe, Lafayette	Indiana	Sphaeralcea	incana
21302	Puccinia schedonnardi		Gibson, C B	1914.04.18	USA, Indiana, Tippecanoe, Lafayette	Indiana	Sphaeralcea	angustifolia
21304	Puccinia schedonnardi		Gibson, C B	1914.04.20	USA, Indiana, Tippecanoe, Lafayette	Indiana	Sphaeralcea	angustifolia
30224	Puccinia bolleyana		Gibson, C B	1914.04.20	USA, Indiana, Tippecanoe, Lafayette	Indiana	Sambucus	canadensis
24344	Puccinia recondita		Gibson, C B	1914.04.22	USA, Indiana, Tippecanoe, Lafayette	Indiana	Clematis	drummondii
21301	Puccinia schedonnardi		Gibson, C B	1914.04.22	USA, Indiana, Tippecanoe, Lafayette	Indiana	Sphaeralcea	angustifolia
28973	Puccinia dioicae		Gibson, C B	1914.04.22	USA, Indiana, Tippecanoe, Lafayette	Indiana	Solidago	altissima
12688	Uromyces perigynius		Gibson, C B	1914.05.08	USA, Indiana, Tippecanoe, Lafayette	Indiana	Aster	tweedyi
29801	Puccinia dioicae		Gibson, C B	1914.05.08	USA, Indiana, Tippecanoe, Lafayette	Indiana	Oenothera	biennis
28310	Puccinia minutissima		Gibson, C B	1914.05.16	USA, Indiana, Tippecanoe, Lafayette	Indiana	Decodon	verticillatus
12579	Uromyces lineolatus		Fromme, F D	1914.05.26	USA, Indiana, Tippecanoe, Lafayette	Indiana	Sium	suave
33750	Puccinia splendens		Fromme, F D	1914.05.26	USA, Indiana, Tippecanoe, Lafayette	Indiana	Hymenoclea	monogyra
600	Coleosporium vernoniae		Gibson, C B	1914.05.28	USA, Indiana, Tippecanoe, Lafayette	Indiana	Vernonia	fasciculata
599	Coleosporium vernoniae		Gibson, C B	1914.05.28	USA, Indiana, Tippecanoe, Lafayette	Indiana	Vernonia	fasciculata
596	Coleosporium vernoniae		Gibson, C B	1914.05.29	USA, Indiana, Tippecanoe, Lafayette	Indiana	Vernonia	fasciculata
601	Coleosporium vernoniae		Gibson, C B	1914.05.29	USA, Indiana, Tippecanoe, Lafayette	Indiana	Vernonia	fasciculata
10441	Gymnosporangium ellisii		Fromme, F D	1914.06.01	USA, Indiana, Tippecanoe, Lafayette	Indiana	Myrica	cerifera
33744	Puccinia splendens		Fromme, F D	1914.06.17	USA, Indiana, Tippecanoe, Lafayette	Indiana	Hymenoclea	monogyra
602	Coleosporium vernoniae		Fromme, F D	1914.07.01	USA, Indiana, Tippecanoe, Lafayette	Indiana	Vernonia	fasciculata
11258	Gymnosporangium juniperi-virginianae		Fromme, F D	1914.08.03	USA, Indiana, Tippecanoe, Lafayette	Indiana	Malus	coronaria
37161	Puccinia paradoxapoda		Fromme, F D	1915.01.02	USA, Indiana, Tippecanoe, Lafayette	Indiana	Lycium	halmifolium
37158	Puccinia paradoxapoda		Fromme, F D	1915.02.08	USA, Indiana, Tippecanoe, Lafayette	Indiana	Lycium	halmifolium
27155	Puccinia caricina		Fromme, F D	1915.03.31	USA, Indiana, Tippecanoe, Lafayette	Indiana	Ribes	cynosbati
12098	Uromyces hordeinus		Fromme, F D	1915.04.15	USA, Indiana, Tippecanoe, Lafayette	Indiana	Nothoscordum	bivalve
34341	Puccinia helianthi		Golden, K E	1894.05.09	USA, Indiana, Tippecanoe, Lafayette	Indiana	Helianthus	strumosus
8698	Gymnoconia peckiana		Golden, K E	1894.06.07	USA, Indiana, Tippecanoe, Lafayette	Indiana	Rubus	allegheniensis
38425	Puccinia hieracii		Golden, K E	1894.10.21	USA, Indiana, Tippecanoe, Lafayette	Indiana	Taraxacum	officinale
33062	Puccinia menthae		Golden, K E	1894.10.25	USA, Indiana, Tippecanoe, Lafayette	Indiana	Monarda	fistulosa
23215	Puccinia eatoniae		Golden, K E	1895.05.03	USA, Indiana, Tippecanoe, Lafayette	Indiana	Ranunculus	abortivus
34774	Puccinia orbicula		Golden, K E	1895.05.20	USA, Indiana, Tippecanoe, Lafayette	Indiana	Prenanthes	alba
N5166	Uromyces sp.		Hansen, A A	1922.08.01	USA, Indiana, Tippecanoe, Lafayette	Indiana	Chamaesyce	nutans
N5167	Uromyces sp.		Hansen, A A	1922.08.01	USA, Indiana, Tippecanoe, Lafayette	Indiana	Chamaesyce	nutans
35241	Uromyces elegans		Kern, F D		USA, Indiana, Tippecanoe, Lafayette	Indiana	Trifolium	carolinianum
12478	Uromyces rhynchosporae		King, A H	1874.10.01	USA, Indiana, Tippecanoe, Lafayette	Indiana	Rhynchospora	alba
42021	Puccinia silphii		Kern, F D	1905.04.20	USA, Indiana, Tippecanoe, Lafayette	Indiana	Silphium	integrifolium
42019	Puccinia silphii		Kern, F D	1905.04.25	USA, Indiana, Tippecanoe, Lafayette	Indiana	Silphium	integrifolium
41318	Puccinia xanthii		Kern, F D	1905.04.25	USA, Indiana, Tippecanoe, Lafayette	Indiana	Xanthium	sp.
27198	Puccinia caricina		Kern, F D	1905.05.03	USA, Indiana, Tippecanoe, Lafayette	Indiana	Ribes	cynosbati
41319	Puccinia xanthii		Kern, F D	1905.05.04	USA, Indiana, Tippecanoe, Lafayette	Indiana	Xanthium	sp.
31028	Puccinia polygoni-amphibii		Kern, F D	1905.05.05	USA, Indiana, Tippecanoe, Lafayette	Indiana	Geranium	maculatum
17336	Puccinia sorghi		Kern, F D	1905.05.08	USA, Indiana, Tippecanoe, Lafayette	Indiana	Oxalis	stricta
20923	Puccinia subnitens		Kern, F D	1905.05.08	USA, Indiana, Tippecanoe, Lafayette	Indiana	Erysimum	capitatum
18933	Puccinia graminis		Kern, F D	1905.05.08	USA, Indiana, Tippecanoe, Lafayette	Indiana	Berberis	vulgaris
2020	Melampsora medusae		Kern, F D	1905.05.08	USA, Indiana, Tippecanoe, Lafayette	Indiana	Larix	decidua
2026	Melampsora medusae		Kern, F D	1905.05.08	USA, Indiana, Tippecanoe, Lafayette	Indiana	Larix	laricina
20914	Puccinia subnitens		Kern, F D	1905.05.09	USA, Indiana, Tippecanoe, Lafayette	Indiana	Capsella	bursa-pastoris
20943	Puccinia subnitens		Kern, F D	1905.05.09	USA, Indiana, Tippecanoe, Lafayette	Indiana	Lepidium	virginicum
35753	Puccinia podophylli		Kern, F D	1905.05.09	USA, Indiana, Tippecanoe, Lafayette	Indiana	Podophyllum	peltatum
42020	Puccinia silphii		Kern, F D	1905.05.09	USA, Indiana, Tippecanoe, Lafayette	Indiana	Silphium	integrifolium
31029	Puccinia polygoni-amphibii		Kern, F D	1905.05.13	USA, Indiana, Tippecanoe, Lafayette	Indiana	Geranium	maculatum
20422	Puccinia substerilis		Kern, F D	1905.05.16	USA, Indiana, Tippecanoe, Lafayette	Indiana	Nassella	viridula
17338	Puccinia sorghi		Kern, F D	1905.05.22	USA, Indiana, Tippecanoe, Lafayette	Indiana	Oxalis	stricta
6824	Tranzschelia arthurii		Kern, F D	1905.05.22	USA, Indiana, Tippecanoe, Lafayette	Indiana	Prunus	serotina
22418	Puccinia sparganioides		Kern, F D	1905.05.22	USA, Indiana, Tippecanoe, Lafayette	Indiana	Fraxinus	pennsylvanica
17383	Puccinia sorghi		Kern, F D	1905.05.22	USA, Indiana, Tippecanoe, Lafayette	Indiana	Zea	mays
41820	Puccinia grindeliae		Kern, F D	1905.05.22	USA, Indiana, Tippecanoe, Lafayette	Indiana	Gutierrezia	sarothrae
41821	Puccinia grindeliae		Kern, F D	1905.05.22	USA, Indiana, Tippecanoe, Lafayette	Indiana	Gutierrezia	sarothrae
26702	Puccinia eleocharidis		Kern, F D	1905.05.27	USA, Indiana, Tippecanoe, Lafayette	Indiana	Eupatorium	perfoliatum
33574	Puccinia lateripes		Kern, F D	1905.05.27	USA, Indiana, Tippecanoe, Lafayette	Indiana	Ruellia	ciliosa
33606	Puccinia lateripes		Kern, F D	1905.05.27	USA, Indiana, Tippecanoe, Lafayette	Indiana	Ruellia	strepens
6823	Tranzschelia arthurii		Kern, F D	1905.05.29	USA, Indiana, Tippecanoe, Lafayette	Indiana	Prunus	serotina
30212	Puccinia bolleyana		Kern, F D	1905.05.29	USA, Indiana, Tippecanoe, Lafayette	Indiana	Sambucus	canadensis
28966	Puccinia dioicae		Kern, F D	1905.05.29	USA, Indiana, Tippecanoe, Lafayette	Indiana	Solidago	altissima
22682	Puccinia seymouriana		Kern, F D	1905.05.31	USA, Indiana, Tippecanoe, Lafayette	Indiana	Cephalanthus	occidentalis
27296	Puccinia caricina		Klebahn, H	1905.06.01	USA, Indiana, Tippecanoe, Lafayette	Indiana	Ribes	aureum
27229	Puccinia caricina		Klebahn, H	1905.06.01	USA, Indiana, Tippecanoe, Lafayette	Indiana	Ribes	uva-crispa
26704	Puccinia eleocharidis		Kern, F D	1905.06.03	USA, Indiana, Tippecanoe, Lafayette	Indiana	Eupatorium	perfoliatum
12289	Uromyces acuminatus		Kern, F D	1905.06.07	USA, Indiana, Tippecanoe, Lafayette	Indiana	Lysimachia	ciliata
34161	Puccinia helianthi		Kern, F D	1905.06.09	USA, Indiana, Tippecanoe, Lafayette	Indiana	Helianthus	grosseserratus
26434	Puccinia canaliculata		Kern, F D	1905.06.10	USA, Indiana, Tippecanoe, Lafayette	Indiana	Cyperus	esculentus
34028	Puccinia helianthi		Kern, F D	1905.06.10	USA, Indiana, Tippecanoe, Lafayette	Indiana	Helianthus	annuus
20564	Puccinia vilfae		Kern, F D	1905.06.15	USA, Indiana, Tippecanoe, Lafayette	Indiana	Verbena	urticifolia
18700	Puccinia emaculata		Kern, F D	1905.06.16	USA, Indiana, Tippecanoe, Lafayette	Indiana	Euphorbia	corollata
17804	Puccinia andropogonis		Kern, F D	1905.06.16	USA, Indiana, Tippecanoe, Lafayette	Indiana	Comandra	umbellata
17385	Puccinia sorghi		Kern, F D	1905.06.16	USA, Indiana, Tippecanoe, Lafayette	Indiana	Zea	mays
41906	Puccinia grindeliae		Kern, F D	1905.06.16	USA, Indiana, Tippecanoe, Lafayette	Indiana	Solidago	canadensis
12292	Uromyces acuminatus		Kern, F D	1905.06.17	USA, Indiana, Tippecanoe, Lafayette	Indiana	Lysimachia	ciliata
25480	Puccinia recondita		Kern, F D	1905.06.21	USA, Indiana, Tippecanoe, Lafayette	Indiana	Triticum	aestivum
[truncated: 2,987 more rows]

## Sheet: PivotSummary
Count of PUR Code
Locality [Formatted]	Total
USA, Indiana or Mississippi, Scott, Indiana or Mississippi	1
[truncated: 1,648 more rows]

## Sheet: ListCounties
Locality [Formatted]	County	Total
[truncated: 1,649 more rows]

[truncated: 3 more sheets: PivotSummaryCounties, INCountiesSampled, Figure]
