# Supplementary material for: ﻿Checklist of Rust Fungi (Basidiomycota, Pucciniales) and their hosts in Indiana, United States of America
Source: MycoKeys. 2025 Aug 29;121:167–235. doi: 10.3897/mycokeys.121.148853 (PMC12413621; doi:10.3897/mycokeys.121.148853)
Supplement: Supplementary material 3 — Results of searching all taxa reported for Indiana in MycoBank and IndexFungorum databases [file mycokeys-121-167-s003.xlsx]

## Sheet: Suppl_Table3
Supplementary Table 3. Results of searching all taxa reported for Indiana in MycoBank and IndexFungorum databases.
Rust	Genus	Name Status	Current Name	MycoBank Current Name Result	MycoBank-Summary	Index Fungorum Current Name Result	Index Fungorum-Summary
Aecidium albiperidium Arthur	Aecidium	Old name	Puccinia caricina DC., s.lat.	Aecidium albiperidium	Refers to old name as current name	Puccinia albiperidia	Refers to other name as current name
Aecidium aquilegiae Pers.	Aecidium	Old name	Puccinia persistens Plowr. s.lat.	Aecidium aquilegiae Pers.	Refers to old name as current name	Puccinia recondita Roberge ex Desm., current name under synonyms	Correct name in synonyms
Aecidium asperifolii Pers.	Aecidium	Old name	Puccinia recondita Roberge ex Desm.	Aecidium asperifolii Pers.	Refers to old name as current name	Puccinia recondita Roberge ex Desm., current name under synonyms	Correct name in synonyms
Aecidium asterum Schwein.	Aecidium	Old name	Puccinia dioicae Magnus, s.lat.	Puccinia asterum	Refers to other name as current name	Puccinia asterum	Refers to other name as current name
Aecidium berberidis Pers.	Aecidium	Old name	Puccinia graminis Pers.	Puccinia graminis Pers.	Current Name	Puccinia graminis Pers.	Current Name
Aecidium boehmeriae Arthur	Aecidium	Current name		Aecidium boehmeriae Arthur	Current Name	Aecidium boehmeriae Arthur	Current Name
Aecidium compositarum Mart.	Aecidium	Current name		Aecidium compositarum Wallr.	Not in MycoBank - CURRENT	Puccinia lapsanae Fuckel	Refers to other name as current name
Aecidium cyparissiae DC.	Aecidium	Current name		Aecidium euphorbiae Pers.	Refers to other name as current name	No matches	Not in IndexFungorum - CURRENT
Aecidium dakotense Griffiths	Aecidium	Current name		Aecidium dakotense Griffiths	Current Name	Aecidium dakotense Griffiths	Current Name
Aecidium dicentrae Trel.	Aecidium	Old name	Aplopsora dicentrae (Mains & H.W. Anderson) Buriticá & J.F. Hennen	Ochropsora dicentrae (Trel.)	Refers to other name as current name	Ochropsora dicentrae (Trel.)	Refers to other name as current name
Aecidium dracontii Schwein.	Aecidium	Old name	Uromyces ari-triphylli (Schwein.) Seeler	Caeoma dracontianum Schwein.	Refers to other name as current name	No matches	Not in IndexFungorum - OLD
Aecidium erigeronatum Schwein.	Aecidium	Old name	Puccinia dioicae Magnus, s.lat.	Caeoma erigeronatum Schwein.	Refers to other name as current name	Aecidium erigeronatum Schwein.	Refers to old name as current name
Aecidium eupatorii Dietel	Aecidium	Old name	Puccinia eleocharidis Arthur	Aecidium eupatorii Dietel	Refers to old name as current name	Aecidium eupatorii Dietel	Refers to old name as current name
Aecidium euphorbiae Pers. ex J.F. Gmel.	Aecidium	Old name	Uromyces proëminens (DC.) Lév.	Aecidium euphorbiae Pers. ex J.F. Gmel.	Refers to old name as current name	Endophyllum euphorbiae-sylvaticae (DC) G. Winter	Refers to other name as current name
Aecidium geranii DC.	Aecidium	Old name	Uromyces geranii (DC.) Lév.	Uromyces geranii (DC.) Lév.	Current Name	Uromyces geranii (DC.) Lév.	Current Name
Aecidium grossulariae (J.F. Gmel.) DC.	Aecidium	Old name	Puccinia caricina DC., s.lat.	Aecidium rubellum var. grossulariae Pers. Ex. J.F. Gmel	Refers to other name as current name	Aecidium rubellum var. grossulariae Pers. Ex. J.F. Gmel	Refers to other name as current name
Aecidium hepaticatum Schwein.	Aecidium	Old name	Tranzschelia arthurii Tranzschel & M.A. Litv.	Aecidium hepaticatum Schwein.	Refers to old name as current name	Tranzchelia pruni-spinosae (Pers.)Dietel, current name in synonyms	Correct name in synonyms
Aecidium hydnoideum Berk. & M.A. Curtis	Aecidium	Old name	Puccinia dioicae Magnus, s.lat.	Aecidium hydnoideum Berk. & M.A. Curtis	Current Name	Aecidium hydnoideum Berk. & M.A. Curtis	Current Name
Aecidium impatientis Schwein.	Aecidium	Old name	Puccinia impatientis (Schwein.) Arthur	Aecidium impatientis Schwein.	Current Name	No matches for this authority	Not in IndexFungorum - OLD
Aecidium lycopi W.R. Gerard	Aecidium	Old name	Puccinia angustata Peck	Aecidium lycopodis WR Gerard	Refers to old name as current name	No matches	Not in IndexFungorum - OLD
Aecidium mariae-wilsoniae Peck	Aecidium	Old name	Puccinia ellisiana Thüm.	Aecidium mariae-wilsoniae Peck	Refers to old name as current name	Dicaeoma mariae-wilsoniae (Peck) Arthur & F. Kern	Refers to other name as current name
Aecidium oenotherae Peck	Aecidium	Old name	Puccinia dioicae Magnus, s.lat.	Aecidium oenotherae Peck	Refers to old name as current name	Puccinia peckii (De Toni) Kellerm.	Refers to other name as current name
Aecidium onobrychidis Burrill	Aecidium	Old name	Puccinia andropogonis Schwein.	Aecidium onobrychidis Burrill	Refers to old name as current name	Aecidium onobrychidis Burrill	Refers to old name as current name
Aecidium pedatatum Schwein	Aecidium	Old name	Uromyces andropogonis Tracy	Nigredo pedatatum (Schwein.) Arthur	Refers to other name as current name	Nigredo pedatatum (Schwein.) Arthur	Refers to other name as current name
Aecidium pentastemonis Schwein.	Aecidium	Old name	Puccinia andropogonis Schwein.	Aecidium pentastemonis Schwein.	Refers to old name as current name	Aecidium pentastemonis Schwein., but P. andropogonis is under homotypic synonyms	Refers to old name as current name
Aecidium physalidis Burrill	Aecidium	Old name	Puccinia kansensis Ellis & Barthol.	Aecidium physalidis Burrill	Refers to old name as current name	Aecidium physalidis Burrill	Refers to old name as current name
Aecidium pteleae Berk. & M.A. Curtis	Aecidium	Old name	Puccinia windsoriae Schwein.	Aecidium pteleae Berk. & M.A. Curtis	Refers to old name as current name	Aecidium pteleae Berk. & M.A. Curtis	Refers to old name as current name
Aecidium pustulatum M.A. Curtis	Aecidium	Old name	Puccinia andropogonis Schwein.	Aecidium pustulatum M.A. Curtis	Refers to old name as current name	Aecidium pustulatum M.A. Curtis	Refers to old name as current name
Aecidium ranunculacearum DC.	Aecidium	Ambiguous	Puccinia magnusianum, P. recondita, or Uromyces dactylidis	Aecidium ranunculacearum DC.	Refers to old name as current name	Uromyces dactylidis G.H. Otth	Current Name
Aecidium ranunculi Schwein.	Aecidium	Old name	Puccinia eatoniae Arthur	Aecidium ranunculi Schwein.	Refers to old name as current name	Puccinia magnusiana Körn	Refers to other name as current name
Aecidium sambuci Schwein.	Aecidium	Old name	Puccinia sambuci (Schwein.) Arthur	Aecidium sambuci Schwein., but P. sambuci (Schwein.) Arthur in homotypic synonyms	Correct name in synonyms	Aecidium sambuci Schwein., but P. sambuci (Schwein.) Arthur in obligate synonyms	Correct name in synonyms
Aecidium tithymali Arthur	Aecidium	Current name		Aecidium tithymali Arthur	Current Name	Aecidium tithymali Arthur	Current Name
Aecidium trillii Burrill	Aecidium	Old name	Uromyces halstedii De Toni	Aecidium trillii Burrill	Refers to old name as current name	Aecidium trillii Burrill	Refers to old name as current name
Aecidium verbenicola Ellis & Kellerm.	Aecidium	Old name	Puccinia vilfae Arthur & Holw.	Aecidium verbenicola Ellis & Kellerm.	Refers to old name as current name	Aecidium verbenicola Ellis & Kellerm.	Refers to old name as current name
Allodus ambigua (Alb. & Schwein.) Arthur	Allodus	Old name	Puccinia difformis Kunze	No matches	Not in MycoBank - OLD	Puccinia difformis Kunze	Current Name
Allodus claytoniata (Schwein.) Arthur	Allodus	Old name	Puccinia mariae-wilsoniae G.W. Clinton	No matches	Not in MycoBank - OLD	Puccinia claytoniana (Schwein.) P. Syd. & Syd.	Refers to other name as current name
Allodus podophylli (Schwein.) Arthur	Allodus	Current name		Allodus podophylli (Schwein.) Arthur	Current Name	Allodus podophylli (Schwein.) Arthur	Current Name
Allodus tenuis (Schwein.) Arthur	Allodus	Old name	Puccinia tenuis Burrill	No matches	Not in MycoBank - OLD	Puccinia tenuis Burrill	Current Name
Aplopsora dicentrae (Mains & H.W. Anderson) Buriticá & J.F. Hennen	Aplopsora	Current name		Aplopsora dicentrae (Mains & H.W. Anderson) Buriticá & J.F. Hennen	Current Name	Aplopsora dicentrae (Mains & H.W. Anderson) Buriticá & J.F. Hennen	Current Name
Aplopsora tanakae (S. Ito) Buriticá & J.F. Hennen	Aplopsora	Current name		Aplopsora tanakae (S. Ito) Buriticá & J.F. Hennen	Correct name in synonyms	Aplopsora tanakae (S. Ito) Buriticá & J.F. Hennen	Current Name
Aregma disciflora (Tode) Arthur	Aregma	Old name	Phragmidium mucronatum (Pers.) Schltdl.	Aregma disciflora (Tode) Arthur	Refers to old name as current name	Phragmidium mucronatum (Pers.) Schltdl.	Current Name
Aregma fragariae (DC.) Arthur	Aregma	Old name	Phragmidium tormentillae Fuckel	Aregma fragariae (DC.) Arthur	Refers to old name as current name	Phragmidium fragariae (Rabenh.) Ces.	Refers to other name as current name
Aregma speciosum Fr.	Aregma	Old name	Phragmidium speciosum (Fr.) Cooke	Phragmidium speciosum (Fr.) Cooke	Current Name	Phragmidium speciosum (Fr.) Cooke	Current Name
Bubakia crotonis (Cooke) Arthur	Bubakia	Current name		Phakopsora crotonis (Cooke) Arthur	Refers to other name as current name	Phakopsora crotonis (Cooke) Arthur	Refers to other name as current name
Bullaria bardanae (Corda) Arthur	Bullaria	Old name	Puccinia bardanae (Wallr.) Corda	No matches	Not in MycoBank - OLD	Puccinia bardanae (Wallr.) Corda	Current Name
Bullaria bullata (Pers.) Arthur	Bullaria	Old name	Puccinia angelicae (Schumach.) Fuckel	Puccinia bullata (Pers.) J. Schröt.	Refers to other name as current name	Puccinia bullata (Pers.) J. Schröt.	Refers to other name as current name
Bullaria chrysanthemi (Roze) Arthur	Bullaria	Old name	Puccinia tanaceti var. tanaceti DC.	No matches	Not in MycoBank - OLD	Puccinia chrysanthemi Roze	Refers to other name as current name
Bullaria globosipes (Peck) H.S. Jacks.	Bullaria	Old name	Puccinia globosipes Peck	No matches	Not in MycoBank - OLD	No matches	Not in IndexFungorum - OLD
Bullaria hieracii (Schumach.) Arthur	Bullaria	Old name	Puccinia hieracii (Röhl.) H. Mart.	No matches	Not in MycoBank - OLD	Puccinia hieracii (Röhl.) H. Mart.	Current Name
Bullaria kuhniae (Schwein.) Kern	Bullaria	Old name	Puccinia kuhniae Schwein.	Puccinia kuhniae Schwein.	Current Name	Bullaria kuhniae (Schwein.) Kern	Refers to old name as current name
Bullaria kuhniae (Schwein.) H.S. Jacks. (nomen invalidum)	Bullaria	Old name	Puccinia kuhniae Schwein.	No matches	Not in MycoBank - OLD	No matches	Not in IndexFungorum - OLD
Bullaria taraxaci Arthur	Bullaria	Old name	Puccinia hieracii (Röhl.) H. Mart.	No matches	Not in MycoBank - OLD	Puccinia hieracii (Röhl.) H. Mart.	Current Name
Caeoma agrimoniae Schwein.	Caeoma	Old name	Pucciniastrum agrimoniae (Dietel) Tranzschel	Quasipucciniastrum ochraceum (Bonord.) M Scholler & U. Braun	Refers to other name as current name	Pucciniastrum agrimoniae (Dietel) Tranzschel	Current Name
Caeoma nitens Schwein.	Caeoma	Old name	Gymnoconia nitens (Schwein.) Arthur	Gymnoconia nitens (Schwein.) Arthur	Current Name	Gymnoconia nitens (Schwein.) Arthur	Current Name
Caeomurus caladii (Schwein.) Kuntze	Caeomurus	Old name	Uromyces ari-triphylli (Schwein.) Seeler	Uromyces caladii Farl.	Refers to other name as current name	Uromyces caladii (Schwein.) Farl.	Refers to other name as current name
Caeomurus caryophyllinus (Schrank) Kuntze	Caeomurus	Old name	Uromyces dianthi (Pers.) Niessl	Uromyces caryophyllinus (Schrank) G. Winter, but correct current name in taxonomic synonyms	Correct name in synonyms	Uromyces dianthi (Pers.) Niessl	Current Name
Caeomurus euphorbiae (Cooke & Peck) Kuntze	Caeomurus	Old name	Uromyces proëminens (DC.) Lév.	Uromyces euphorbiae Cooke & Peck	Refers to other name as current name	Uromyces euphorbiae Cooke & Peck	Refers to other name as current name
Caeomurus gaurinus (Peck) Arthur	Caeomurus	Old name	Uromyces plumbarius Peck	No matches	Not in MycoBank - OLD	No matches	Not in IndexFungorum - OLD
Caeomurus graminicola (Burrill) Kuntze	Caeomurus	Old name	Puccinia graminicola (Burrill) Demers & Castl.	Puccinia graminicola (Burrill) Demers & Castl.	Current Name	Puccinia graminicola (Burrill) Demers & Castl.	Current Name
Caeomurus howei (Peck) Kuntze	Caeomurus	Old name	Uromyces asclepiadis Cooke	Trichobasis howei Peck	Refers to other name as current name	Uromyces howei (Peck) De Toni	Refers to other name as current name
Caeomurus hedysari-paniculati (Schwein.) Arthur	Caeomurus	Old name	Uromyces hedysari-paniculati (Schwein.) Farl.	No matches	Not in MycoBank - OLD	No matches	Not in IndexFungorum - OLD
Caeomurus hyperici-frondosi (Schwein.) Arthur	Caeomurus	Old name	Uromyces triquetrus Cooke	No matches	Not in MycoBank - OLD	No matches	Not in IndexFungorum - OLD
Caeomurus junci (Tul. & C. Tul.) Kuntze	Caeomurus	Old name	Uromyces junci (Desm.) Tul. & C. Tul.	Uromyces junci (Desm.) Tul. & C. Tul.	Current Name	Uromyces junci (Desm.) Tul. & C. Tul.	Current Name
Caeomurus lespedezae-procumbentis (Schwein.) Arthur	Caeomurus	Old name	Uromyces lespedezae-procumbentis (Schwein.) M.A. Curtis	No matches	Not in MycoBank - OLD	No matches	Not in IndexFungorum - OLD
Caeomurus peryginus (Halst.) Kuntze	Caeomurus	Old name	Uromyces perigynius Halst.	Uromyces perigynius Halst.	Current Name	Uromyces perigynius Halst.	Current Name
Caeomurus phaseoli (Pers.) Arthur	Caeomurus	Old name	Uromyces appendiculatus var. appendiculatus (Pers.) Unger	No matches	Not in MycoBank - OLD	No matches	Not in IndexFungorum - OLD
Caeomurus pisi (Pers.) Gray	Caeomurus	Old name	Uromyces viciae-fabae (Pers.) J. Schröt.	Uromyces pisi-sativi (Pers.) Liro	Refers to other name as current name	Uromyces pisi-sativi (Pers.) Liro	Refers to other name as current name
Caeomurus polygoni (Pers.) Kuntze	Caeomurus	Old name	Uromyces polygoni-avicularis (Pers.) G.H. Otth	Uromyces polygoni-avicularis (Pers.) G.H. Otth	Current Name	Uromyces polygoni-avicularis (Pers.) G.H. Otth	Current Name
Caeomurus rudbeckiae (Arthur & Holw.) Kuntze	Caeomurus	Old name	Uromyces rudbeckiae Arthur & Holw	Uromyces rudbeckiae Arthur & Holw	Current Name	Uromyces rudbeckiae Arthur & Holw	Current Name
Caeomurus terebinthi (DC.) Kuntze	Caeomurus	Old name	Pileolaria brevipes Berk. & Ravenel	Pileolaria terebinthi (DC.) Castagne	Refers to other name as current name	Pileolaria terebinthi (DC.) Castagne	Refers to other name as current name
Caeomurus trifolii (R. Hedw.) Gray, nom. ambig.	Caeomurus	Ambiguous	Uromyces trifolii, Ur. trifolii-repentis var. trifolii-repentis and U. trifolii-repentis var. fallens	Uromyces trifolii (R. Hedw. exDC.)Fuckel	Current Name	Caeomurus trifolii (R. Hedw.) Kuntze	Refers to old name as current name
Calyptospora columnaris (Alb. & Schwein.) J.G. Kühn	Calypstospora	Current name		Calyptospora columnaris (Alb. & Schwein.) J.G. Kühn	Current Name	Calyptospora columnaris (Alb. & Schwein.) J.G. Kühn	Current Name
Cerotelium tanakae S. Ito	Cerotelium	Old name	Aplopsora tanakae (S. Ito) Buriticá & J.F. Hennen	Ochropsora tanakae (S. Ito), but Aplopsora tanakae in obligate synonyms	Correct name in synonyms	Aplopsora tanakae (S. Ito) Buriticá & J.F. Hennen	Current Name
Chrysomyxa albida J.G. Kühn	Chrysomyxa	Old name	Kuehneola uredinis (Link) Arthur	Chrysomyxa albida J.G. Kühn	Current Name	Chrysomyxa albida J.G. Kühn	Current Name
Chrysomyxa ledicola (Peck) Lagerh.	Chrysomyxa	Current name		Chrysomyxa ledicola (Peck) Lagerh.	Current Name	Chrysomyxa ledicola (Peck) Lagerh.	Current Name
Coleosporium apocynaceum Cooke	Coleosporium	Current name		Peridermium apocynaceum (Cooke) Hedgc. & N.R. Hunt	Refers to other name as current name	Peridermium apocynaceum (Cooke) Hedgc. & N.R. Hunt	Refers to other name as current name
Coleosporium asterum (Dietel) Syd. & P. Syd.	Coleosporium	Current name		Coleosporium asterum (Dietel) Syd. & P. Syd.	Current Name	Coleosporium asterum (Dietel) Syd. & P. Syd.	Current Name
Coleosporium campanulae (Pers.) Tul.	Coleosporium	Current name		Coleosporium campanulae (Pers.) Tul.	Current Name	Coleosporium campanulae (Pers.) Tul.	Current Name
Coleosporium delicatulum (Arthur & F. Kern) Hedgc. & Long	Coleosporium	Current name		Coleosporium delicatulum (Arthur & F. Kern) Hedgc. & Long	Current Name	Coleosporium delicatulum (Arthur & F. Kern) Hedgc. & Long	Current Name
Coleosporium elephantopi Thüm.	Coleosporium	Current name		Coleosporium elephantopodis Thüm.	Refers to other name as current name	Peridermium elephantopodis (Schwein.) Hedgc. & G. Hahn	Refers to other name as current name
Coleosporium helianthi (Schweinitz) Arthur	Coleosporium	Current name		Coleosporium helianthi (Schweinitz) Arthur	Current Name	Coleosporium helianthi (Schweinitz) Arthur	Current Name
Coleosporium hydrangeae (Berk. & M.A. Curtis) L. Snyder	Coleosporium	Old name	Pucciniastrum hydrangeae (Magnus) Arthur	Pucciniastrum hydrangeae (Magnus) Arthur	Current Name	Pucciniastrum hydrangeae (Magnus) Arthur	Current Name
Coleosporium ipomoeae (Schwein.) Burrill	Coleosporium	Current name		Coleosporium ipomoeae (Schwein.) Burrill	Current Name	Coleosporium ipomoeae (Schwein.) Burrill	Current Name
Coleosporium montanum (Arthur & F. Kern) McTaggart & Aime	Coleosporium	Current name		Coleosporium montanum (Arthur & F. Kern) McTaggart & Aime	Current Name	Coleosporium montanum (Arthur & F. Kern) McTaggart & Aime	Current Name
Coleosporium pinicola (Arthur) Arthur	Coleosporium	Current name		Gallowaya pinicola Arthur	Refers to other name as current name	Gallowaya pinicola Arthur	Refers to other name as current name
Coleosporium rubi Ellis & Holw.	Coleosporium	Old name	Kuehneola uredinis (Link) Arthur	Coleosporium rubi Ellis & Holw.	Refers to old name as current name	Coleosporium rubi Ellis & Holw.	Refers to old name as current name
Coleosporium solidaginis (Schwein.) Thüm.	Coleosporium	Current name		Coleosporium solidaginis (Schwein.) Thüm.	Current Name	Colesporium asterum (Dietel) Syd. & P. Syd.	Refers to other name as current name
Coleosporium sonchi-arvensis (Pers.) Lév.	Coleosporium	Old name	Coleosporium asterum (Dietel) Syd. & P. Syd. and C. vernoniae Berk. & M.A. Curtis	Coleosporium sonchi-arvensis (Pers.) Lév.	Refers to old name as current name	Coleosporium sonchi-arvensis (Pers.) Lév.	Refers to old name as current name
Coleosporium terebinthinaceae (Schwein.) Arthur	Coleosporium	Old name	Coleosporium helianthi (Schweinitz) Arthur	Uredo terebinthinaceae Schwein.	Refers to other name as current name	Coleosporium terebinthinaceae (Schwein.) Arthur	Refers to old name as current name
Coleosporium tussilaginis (Pers.) Lév.	Coleosporium	Current name		Coleosporium tussilaginis (Pers.) Lév.	Current Name	Coleosporium tussilaginis (Pers.) Lév.	Current Name
Coleosporium vernoniae Berk. & M.A. Curtis	Coleosporium	Current name		Coleosporium vernoniae Berk. & M.A. Curtis	Current Name	Coleosporium vernoniae Berk. & M.A. Curtis	Current Name
Coleosporium viburni Arthur	Coleosporium	Current name		Coleosporium viburni Arthur	Current Name	Coleosporium viburni Arthur	Current Name
Coleosporium sp.	Coleosporium	Current name		Coleosporium sp.	Current Name	Coleosporium sp.	Current Name
Cronartium comandrae Peck	Cronartium	Current name		Cronartium comandrae Peck	Current Name	Cronartium comandrae Peck	Current Name
Cronartium fusiforme Hedgc. & N.R. Hunt ex Cummins	Cronartium	Current name		Cronartium fusiforme Hedgc. & N.R. Hunt ex Cummins	Current Name	Cronartium quercuum (Berk.) Miyabe ex Shirai	Refers to other name as current name
Cronartium harknessii E. Meinecke	Cronartium	Current name		Cronartium harknessii E. Meinecke	Current Name	Cronartium harknessii E. Meinecke	Current Name
Cronartium quercuum (Berk.) Miyabe ex Shirai	Cronartium	Current name		Cronartium quercuum (Berk.) Miyabe ex Shirai	Current Name	Cronartium quercuum (Berk.) Miyabe ex Shirai	Current Name
Cronartium ribicola J.C. Fisch.	Cronartium	Current name		Cronartium ribicola J.C. Fisch.	Current Name	Cronartium ribicola J.C. Fisch.	Current Name
Dasyspora anemones-virginianae (Schwein.) Arthur	Dasyspora	Old name	Puccinia anemones-virginianae Schwein.	Puccinia anemones-virginianae Schwein.	Current Name	Puccinia anemones-virginianae Schwein.	Current Name
Dasyspora asteris (Duby) Arthur	Dasyspora	Old name	Puccinia cnici-oleracei Pers. ex Desm.	Puccinia asteris Duby	Refers to other name as current name	Puccinia cnici-oleracei Pers. ex Desm.	Current Name
Dasyspora circaeae (Pers.) Arthur	Dasyspora	Old name	Puccinia circaeae Pers.	Dasyspora circaeae (Pers.) Arthur	Current Name	Dasyspora circaeae (Pers.) Arthur	Current Name
Dasyspora dayi (Clinton) Arthur	Dasyspora	Old name	Puccinia dayi Clinton	Dasyspora dayi (Clinton) Arthur	Current Name	Dasyspora dayi (Clinton) Arthur	Current Name
Dasyspora glechomatis (DC.) Arthur [as gleocomatis]	Dasyspora	Old name	Puccinia glechomatis DC.	Dasyspora glechomatis (DC.) Arthur [as gleocomatis]	Current Name	Dasyspora glechomatis (DC.) Arthur [as gleocomatis]	Current Name
Dasyspora lobeliae (W.R. Gerard) Arthur	Dasyspora	Old name	Puccinia lobeliae W.R. Gerard	Dasyspora lobeliae (W.R. Gerard) Arthur	Current Name	Dasyspora lobeliae (W.R. Gerard) Arthur	Current Name
Dasyspora malvacearum (Bertero) Arthur	Dasyspora	Old name	Puccinia malvacearum Bertero ex Mont.	Dasyspora malvacearum (Bertero) Arthur	Current Name	Dasyspora malvacearum (Bertero) Arthur	Current Name
Dasyspora physostegiae (Peck & Clinton) H.S. Jacks.	Dasyspora	Old name	Puccinia physostegiae Peck & Clinton	No matches	Not in MycoBank - OLD	No matches	Not in IndexFungorum - OLD
Dasyspora ranunculi (Kuntze) Arthur	Dasyspora	Old name	Puccinia andina Dietel & Neger	Puccinia ranunculi Seym.	Refers to other name as current name	Dasyspora ranunculi (Kuntze) Arthur	Refers to old name as current name
Dasyspora saxifragae (Schltdl.) Arthur	Dasyspora	Old name	Puccinia heucherae (Schwein.) Dietel	Puccinia saxifragae Schltdl., correct current name in obligate synonyms	Correct name in synonyms	Puccinia saxifragae Schltdl.	Refers to other name as current name
Dasyspora seymeriae (Burrill) Arthur [as ‘seymouriae’ by Arthur (1906)]	Dasyspora	Old name	Puccinia seymeriae Burrill	No matches	Not in MycoBank - OLD	No matches	Not in IndexFungorum - OLD
Dasyspora silphii (Schwein.) Arthur	Dasyspora	Old name	Puccinia silphii Schwein.	Puccinia silphii Schwein.	Current Name	Puccinia silphii Schwein.	Current Name
Dasyspora xanthii (Schwein.) Arthur	Dasyspora	Old name	Puccinia xanthii Schwein.	Puccinia xanthii Schwein.	Current Name	Puccinia xanthii Schwein.	Current Name
Dicaeoma aletridis (Berk. & M.A. Curtis) Kuntze	Dicaeoma	Old name	Puccinia aletridis Berk. & M.A. Curtis	Puccinia aletridis Berk. & M.A. Curtis	Current Name	Puccinia aletridis Berk. & M.A. Curtis	Current Name
Dicaeoma andropogi (Schwein.) Kuntze	Dicaeoma	Old name	Puccinia andropogonis Schwein.	No matches	Not in MycoBank - OLD	No matches	Not in IndexFungorum - OLD
Dicaeoma andropogonis (Schwein.) Kuntze	Dicaeoma	Old name	Puccinia andropogonis Schwein.	Puccinia andropogonis Schwein.	Current Name	Puccinia andropogonis Schwein.	Current Name
Dicaeoma anemones (Pers.) Arthur	Dicaeoma	Old name	Tranzschelia pseudofusca M. Scholler & M. Abbasi	Tranzschelia anemones (Pers.) Gray	Refers to other name as current name	Tranzschelia anemones (Pers.) Gray	Refers to other name as current name
Dicaeoma anemones-virginianae (Schwein.) Arthur	Dicaeoma	Old name	Puccinia anemones-virginianae Schwein.	No matches	Not in MycoBank - OLD	No matches	Not in IndexFungorum - OLD
Dicaeoma angustatum (Peck) Kuntze	Dicaeoma	Old name	Puccinia angustata Peck	Puccinia angustata Peck	Current Name	Puccinia angustata Peck	Current Name
Dicaeoma antirrhini (Dietel & Holw.) H.S. Jacks.	Dicaeoma	Old name	Puccinia antirrhini Dietel & Holw.	Puccinia antirrhini Dietel & Holw.	Current Name	Puccinia antirrhini Dietel & Holw.	Current Name
Dicaeoma apocryptum (Ellis & Tracy) Kuntze	Dicaeoma	Old name	Puccinia apocrypta Ellis & Tracy	Puccinia apocrypta Ellis & Tracy	Current Name	Puccinia apocrypta Ellis & Tracy	Current Name
Dicaeoma argentatum (Schultz) Kuntze	Dicaeoma	Old name	Puccinia argentata (Schultz) G. Winter	Puccinia argentata (Schultz) G. Winter	Current Name	Puccinia argentata (Schultz) G. Winter	Current Name
Dicaeoma asparagi (DC.) Kuntze	Dicaeoma	Old name	Puccinia asparagi DC.	Puccinia asparagi DC.	Current Name	Puccinia asparagi DC.	Current Name
Dicaeoma asperifolii (Pers.) Kuntze	Dicaeoma	Old name	Puccinia recondita Roberge ex Desm. s.str.	Aecidium asperifolii Pers.	Refers to other name as current name	Puccinia recondita Roberge ex Desm., current name under synonyms	Correct name in synonyms
Dicaeoma asperifolii (Pers.) Kuntze, sensu Arthur (1899), nom. ambig.	Dicaeoma	Ambiguous	Puccinia impatientis (Schwein.) Arthur and P. recondita Roberge ex Desm. s.str.	Aecidium asperifolii Pers.	Refers to other name as current name	Puccinia impatientis (Schwein.) Arthur and P. recondita Roberge ex Desm. s.str.	Current Name
Dicaeoma asteris (Duby) Kuntze	Dicaeoma	Old name	Puccinia cnici-oleracei Pers. ex Desm.	Puccinia asteris Duby	Refers to other name as current name	Puccinia cnici-oleracei Pers. ex Desm.	Current Name
Dicaeoma bolleyanum (Sacc.) Kuntze	Dicaeoma	Old name	Puccinia sambuci (Schwein.) Arthur	Puccinia bolleyana Sacc.	Refers to other name as current name	Puccinia bolleyana Sacc.	Refers to other name as current name
Dicaeoma calthae (Link) Kuntze	Dicaeoma	Old name	Puccinia calthae Link	Puccinia calthae Link	Current Name	Puccinia calthae Link	Current Name
Dicaeoma canaliculatum (Schwein.) Kuntze	Dicaeoma	Old name	Puccinia canaliculata (Schwein.) Lagerh.	Puccinia canaliculata (Schwein.) Lagerh.	Current Name	Puccinia canaliculata (Schwein.) Lagerh.	Current Name
Dicaeoma cephalanthi (Seym.) H.S. Jacks.	Dicaeoma	Old name	Puccinia seymouriana Arthur	Aecidium cephalanthi Seym. ex Burrill	Refers to other name as current name	Dicaeoma cephalanthi (Seym.) H.S. Jacks.	Refers to old name as current name
Dicaeoma circaeae (Pers.) Kuntze	Dicaeoma	Old name	Puccinia circaeae Pers.	Puccinia circaeae Pers.	Current Name	Puccinia circaeae Pers.	Current Name
Dicaeoma cnici H. (Mart.) Arthur	Dicaeoma	Old name	Puccinia cnici H. Mart.	No matches	Not in MycoBank - OLD	Puccinia cnici H. Mart.	Current Name
Dicaeoma clematidis (DC.) Arthur, nom. ambig.	Dicaeoma	Ambiguous	Applied by different authors to different taxa	Dicaeoma clematidis Arthur	Refers to old name as current name	Puccinia clematidis DC.	Refers to other name as current name
Dicaeoma conoclinii (Seym.) Kuntze	Dicaeoma	Old name	Puccinia conoclinii Seym. ex Burrill	Puccinia conoclinii Seym. ex Burrill	Current Name	Puccinia conoclinii Seym. ex Burrill	Current Name
Dicaeoma convolvuli (Pers.) Kuntze	Dicaeoma	Old name	Puccinia convolvuli (Pers.) Castagne	Puccinia convolvuli (Pers.) Castagne	Current Name	Puccinia convolvuli (Pers.) Castagne	Current Name
Dicaeoma cyperi (Arthur) Kuntze	Dicaeoma	Old name	Puccinia cyperi Arthur	Dicaeoma cyperi (Arthur) Kuntze	Refers to old name as current name	Dicaeoma cyperi (Arthur) Kuntze	Refers to old name as current name
Dicaeoma cypripedii (Arthur) Arthur	Dicaeoma	Old name	Puccinia cypripedii Arthur	Puccinia cypripedii Arthur	Current Name	Puccinia cypripedii Arthur	Current Name
Dicaeoma dayi (Clinton) Kuntze	Dicaeoma	Old name	Puccinia dayi Clinton	Puccinia dayi Clinton	Current Name	Puccinia dayi Clinton	Current Name
Dicaeoma dochmia (Berk. & M.A. Curtis) Kuntze	Dicaeoma	Old name	Puccinia dochmia Berk. & M.A. Curtis	Puccinia dochmia Berk. & M.A. Curtis	Current Name	Puccinia dochmia Berk. & M.A. Curtis	Current Name
Dicaeoma eatoniae Arthur	Dicaeoma	Old name	Puccinia eatoniae Arthur	No matches	Not in MycoBank - OLD	Puccinia eatoniae Arthur	Current Name
Dicaeoma eleocharidis (Arthur) Kuntze	Dicaeoma	Old name	Puccinia eleocharidis Arthur	Puccinia eleocharidis Arthur	Current Name	Puccinia eleocharidis Arthur	Current Name
Dicaeoma ellisianum (Thüm.) Kuntze	Dicaeoma	Old name	Puccinia ellisiana Thüm.	Puccinia ellisiana Thüm.	Current Name	Puccinia ellisiana Thüm.	Current Name
Dicaeoma emaculatum (Schwein.) Kuntze	Dicaeoma	Old name	Puccinia emaculata Schwein.	Puccinia emaculata Schwein.	Current Name	Puccinia emaculata Schwein.	Current Name
Dicaeoma epiphyllum (L.) Kuntze	Dicaeoma	Old name	Puccinia poarum Nielsen	Puccinia poarum Nielsen	Current Name	Puccinia poarum Nielsen	Current Name
Dicaeoma eriophori (Thüm.) Kuntze	Dicaeoma	Old name	Puccinia eriophori Thüm.	Puccinia eriophori Thüm.	Current Name	Puccinia eriophori Thüm.	Current Name
Dicaeoma extensicola (Plowr.) Kuntze	Dicaeoma	Old name	Puccinia dioicae Magnus. s. lat.	Puccinia dioicae Magnus. s. lat.	Current Name	Puccinia dioicae Magnus. s. lat.	Current Name
Dicaeoma flosculosorum (Alb. & Schwein.) H. Mart.	Dicaeoma	Old name	Puccinia hieracii (Röhl.) H. Mart.	No matches	Not in MycoBank - OLD	No matches	Not in IndexFungorum - OLD
Dicaeoma fraxini (Schwein.) Arthur	Dicaeoma	Old name	Puccinia sparganioides Ellis & Barthol.	No matches	Not in MycoBank - OLD	Dicaeoma fraxini (Schwein.) Arthur	Refers to old name as current name
Dicaeoma galiorum (Link) Arthur, nom. ambig.	Dicaeoma	Ambiguous	Puccinia punctata Link; P. punctata var. troglodytes (Lindr.) Arthur and P. difformis Kunze	No matches	Not in MycoBank - OLD	No matches	Not in IndexFungorum - OLD
Dicaeoma grossulariae (Schumach.) H.S. Jacks.	Dicaeoma	Old name	Puccinia caricina DC., s.lat.	No matches	Not in MycoBank - OLD	No matches	Not in IndexFungorum - OLD
Dicaeoma helianthii (Schwein.) Kuntze	Dicaeoma	Old name	Puccinia helianthi Schwein.	Puccinia helianthi Schwein.	Current Name	Puccinia helianthi-mollis (Schwein.) H.S. Jacks	Refers to other name as current name
Dicaeoma heliopsidis (Schwein.) Kuntze	Dicaeoma	Old name	Puccinia helianthi Schwein.	Puccinia helianthi Schwein.	Current Name	Dicaeoma heliopsidis (Schwein.) Kuntze	Refers to old name as current name
Dicaeoma hibisciatum (Schwein.) Arthur	Dicaeoma	Old name	Puccinia schedonnardi Kellerm. & Swingle	Dicaeoma hibisciatum (Schwein.) Arthur	Refers to old name as current name	Puccinia schedonnardi Kellerm. & Swingle	Current Name
Dicaeoma impatientis (Schwein.) Arthur	Dicaeoma	Old name	Puccinia impatientis (Schwein.) Arthur	No matches	Not in MycoBank - OLD	Dicaeoma impatientis (Schwein.) Arthur	Refers to old name as current name
Dicaeoma iridis (DC.) Kuntze	Dicaeoma	Old name	Puccinia iridis Wallr.	Puccinia iridis Wallr.	Current Name	Puccinia iridis Wallr.	Current Name
Dicaeoma kuhniae (Schwein.) Kuntze	Dicaeoma	Old name	Puccinia kuhniae Schwein.	Puccinia kuhniae Schwein.	Current Name	Dicaeoma kuhniae (Schwein.) Kuntze	Refers to old name as current name
Dicaeoma lateripes (Berk. & Ravenel) Kuntze	Dicaeoma	Old name	Puccinia lateripes Berk. & Ravenel	Puccinia lateripes Berk. & Ravenel	Current Name	Puccinia lateripes Berk. & Ravenel	Current Name
Dicaeoma lobeliae (W.R. Gerard) Arthur	Dicaeoma	Old name	Puccinia lobeliae W.R. Gerard	No matches	Not in MycoBank - OLD	No matches	Not in IndexFungorum - OLD
Dicaeoma ludibundum (Ellis & Everh.) Kuntze	Dicaeoma	Old name	Puccinia dioicae Magnus, s.lat.	Puccinia ludibunda Ellis & Everh.	Refers to other name as current name	Puccinia ludibunda Ellis & Everh.	Refers to other name as current name
Dicaeoma majanthae (Schumach.) Arthur	Dicaeoma	Old name	Puccinia sessilis J. Schröt.	No matches	Not in MycoBank - OLD	Dicaeoma majanthae (Schumach.) Arthur	Refers to old name as current name
Dicaeoma melicae (P. Syd. & Syd.) Arthur	Dicaeoma	Old name	Puccinia melicae P. Syd. & Syd.	No matches	Not in MycoBank - OLD	Puccinia melicae P. Syd. & Syd.	Current Name
Dicaeoma menthae (Pers.) Gray	Dicaeoma	Old name	Puccinia menthae Pers.	Puccinia menthae Pers.	Current Name	Puccinia menthae Pers.	Current Name
Dicaeoma minutissimum (Arthur) H.S. Jacks.	Dicaeoma	Old name	Puccinia minutissima Arthur	No matches	Not in MycoBank - OLD	No matches	Not in IndexFungorum - OLD
Dicaeoma montanense (Ellis) Kuntze	Dicaeoma	Old name	Puccinia montanensis Ellis	Puccinia montanensis Ellis	Current Name	Puccinia montanensis Ellis	Current Name
Dicaeoma obscurum (J. Schröt.) Kuntze	Dicaeoma	Old name	Puccinia obscura J. Schröt.	Puccinia obscura J. Schröt.	Current Name	Puccinia obscura J. Schröt.	Current Name
Dicaeoma obtectum (Peck) Kuntze	Dicaeoma	Old name	Puccinia obtecta Peck	Puccinia obtecta Peck	Current Name	Puccinia obtecta Peck	Current Name
Dicaeoma orbicula (Peck & Clinton) Kuntze	Dicaeoma	Old name	Puccinia orbicula Peck & Clinton	Puccinia orbicula Peck & Clinton	Current Name	Puccinia orbicula Peck & Clinton	Current Name
Dicaeoma pammelii (Trel.) Arthur	Dicaeoma	Old name	Puccinia emaculata Schwein.	Puccinia pammelii (Trel.) Arthur	Refers to other name as current name	Puccinia pammelii (Trel.) Arthur	Refers to other name as current name
Dicaeoma patruelis (Arthur) H.S. Jacks.	Dicaeoma	Old name	Puccinia dioicae Magnus, s.lat.	No matches	Not in MycoBank - OLD	No matches	Not in IndexFungorum - OLD
Dicaeoma peckii (De Toni) Arthur	Dicaeoma	Old name	Puccinia dioicae Magnus, s.lat.	No matches	Not in MycoBank - OLD	Puccinia peckii (De Toni) Kellerm.	Refers to other name as current name
Dicaeoma physostegiae (Peck & Clinton) Kuntze	Dicaeoma	Old name	Puccinia physostegiae Peck & Clinton	Puccinia physostegiae Peck & Clinton	Current Name	Puccinia physostegiae Peck & Clinton	Current Name
Dicaeoma poculiforme (Jacq.) Kuntze	Dicaeoma	Old name	Puccinia graminis Pers.	Puccinia graminis Pers.	Current Name	Puccinia poculiformis (Jacq.) Wettst.	Refers to other name as current name
Dicaeoma podophylli (Schwein.) Kuntze	Dicaeoma	Old name	Allodus podyphylii (Schwein.) Arthur	Allodus podyphylii (Schwein.) Arthur	Current Name	Allodus podyphylii (Schwein.) Arthur	Current Name
Dicaeoma polygoni-amphibii (Pers.) Arthur	Dicaeoma	Old name	Puccinia polygoni-amphibii Pers.	Puccinia polygoni-amphibii Pers.	Current Name	Puccinia polygoni-amphibii Pers.	Current Name
Dicaeoma polygoni-convolvuli (Hedw.) Arthur	Dicaeoma	Old name	Puccinia polygoni-amphibii Pers.	No matches	Not in MycoBank - OLD	No matches	Not in IndexFungorum - OLD
Dicaeoma prenanthis (Pers.) Kuntze	Dicaeoma	Old name	Puccinia orbicula Peck & Clinton	Aecidium prenanthis (Pers.) Kuntze	Refers to other name as current name	Puccinia maculosa Schwein.	Refers to other name as current name
Dicaeoma punctatum (Link) Arthur	Dicaeoma	Ambiguous	Puccinia punctata Link and P. punctata var. troglodytes (Lindr.) Arthur	No matches	Not in MycoBank - OLD	No matches	Not in IndexFungorum - OLD
Dicaeoma pustulatum (M.A. Curtis) Arthur	Dicaeoma	Old name	Puccinia andropogonis Schwein.	No matches	Not in MycoBank - OLD	Dicaeoma pustulatum (M.A. Curtis) Arthur	Refers to old name as current name
Dicaeoma ranunculi (Seym.) Kuntze	Dicaeoma	Old name	Puccinia andina Dietel & Neger	Puccinia ranunculi Seym.	Refers to other name as current name	Dicaeoma ranunculi (Seym.) Kuntze	Refers to old name as current name
Dicaeoma rhamni (J.F. Gmel.) Kuntze, nom. ambig.	Dicaeoma	Ambiguous	Puccinia coronata Corda, s.lat., P. coronata var. avenae f. sp. avenae Urban & Marková and P. coronati-calamagrostidis M. Liu & Hambl.	Aecidium rhamni Pers. ex J. F. Gmel.	Refers to other name as current name	Puccinia coronata Corda	Current Name
Dicaeoma ruelleae (Berk. & Broome) Kuntze	Dicaeoma	Old name	Puccinia lateripes Berk. & Ravenel	Dicaeoma ruelleae (Berk. & Broome) Kuntze	Refers to old name as current name	Dicaeoma ruelleae (Berk. & Broome) Kuntze	Refers to old name as current name
Dicaeoma sambuci (Schwein.) Arthur	Dicaeoma	Old name	Puccinia sambuci (Schwein.) Arthur	No matches	Not in MycoBank - OLD	Dicaeoma sambuci (Schwein.) Arthur	Refers to old name as current name
Dicaeoma saniculae (Grev.) Kuntze	Dicaeoma	Old name	Puccinia marylandica Lindr.	Puccinia saniculae (Grev.) Kuntze	Refers to other name as current name	Puccinia saniculae (Grev.) Kuntze	Refers to other name as current name
Dicaeoma silphii (Schwein.) Kuntze	Dicaeoma	Old name	Puccinia silphii Schwein.	Puccinia silphii Schwein.	Current Name	Puccinia silphii Schwein.	Current Name
Dicaeoma smilacis (Schwein.) Kuntze	Dicaeoma	Old name	Puccinia smilacis Schwein.	Puccinia smilacis Schwein.	Current Name	Puccinia smilacis Schwein.	Current Name
Dicaeoma sorghi (Schwein.) Kuntze	Dicaeoma	Old name	Puccinia sorghi Schwein.	Puccinia sorghi Schwein.	Current Name	Puccinia sorghi Schwein.	Current Name
Dicaeoma tenue (Schwein.) Kuntze	Dicaeoma	Old name	Puccinia tenuis Burrill	Puccinia tenuis Burrill	Current Name	Puccinia tenuis Burrill	Current Name
Dicaeoma thalictri (Chevall.) Kuntze	Dicaeoma	Old name	Tranzschelia thalictri (Chev.) Dietel	Tranzchelia anemones (Pers.) Nannf., current name is in obligate synonyms	Correct name in synonyms	Tranzchelia anemones (Pers.) Nannf.	Refers to other name as current name
Dicaeoma triticinum (Erikss.) H.S. Jacks.	Dicaeoma	Old name	Puccinia persistens subsp. triticina (Erikss.) Z. Urb. & J. Marková	No matches	Not in MycoBank - OLD	No matches	Not in IndexFungorum - OLD
Dicaeoma troglodytes (Lindr.) H.S. Jacks.	Dicaeoma	Old name	Puccinia punctata var. troglodytes (Lindr.) Arthur	No matches	Not in MycoBank - OLD	No matches	Not in IndexFungorum - OLD
Dicaeoma urticae (Schumach.) Kuntze	Dicaeoma	Ambiguous	Puccinia urticata F. Kern	Aecidium urticae Schumach.	Refers to other name as current name	Puccinia urticata F. Kern	Current Name
Dicaeoma verbenicola (Ellis & Kellerm.) Arthur [reported as ‘verbenicolum’]	Dicaeoma	Old name	Puccinia vilfae Arthur & Holw.	No matches	Not in MycoBank - OLD	Dicaeoma verbenicola (Ellis & Kellerm.) Arthur [reported as ‘verbenicolum’]	Refers to old name as current name
Dicaeoma vernoniae (Schwein.) Kuntze	Dicaeoma	Old name	Puccinia longipes L agerh.	Puccinia vernoniae Cooke	Refers to other name as current name	Puccinia vernoniae Kuntze	Refers to other name as current name
Dicaeoma vexans (Farl.) Kuntze	Dicaeoma	Old name	Puccinia vexans Farl.	Puccinia vexans Farl.	Current Name	Puccinia vexans Farl.	Current Name
Dicaeoma vilfae (Arthur & Holw.) Arthur	Dicaeoma	Old name	Puccinia vilfae Arthur & Holw.	No matches	Not in MycoBank - OLD	No matches	Not in IndexFungorum - OLD
Dicaeoma violae (Schumach.) Kuntze	Dicaeoma	Old name	Puccinia violae (Schumach.) DC.	Puccinia violae (Schumach.) DC.	Current Name	Puccinia violae (Schumach.) DC.	Current Name
Dicaeoma vulpinodis (Dietel & Holw.) Kuntze	Dicaeoma	Old name	Puccinia dioicae Magnus, s.lat.	Puccinia vulpinoideae Dietel & Holw.	Refers to other name as current name	Puccinia vulpinoideae Dietel & Holw.	Refers to other name as current name
Dicaeoma windsoriae (Schwein.) Kuntze	Dicaeoma	Old name	Puccinia windsoriae Schwein.	Puccinia windsoriae Schwein.	Current Name	Puccinia windsoriae Schwein.	Current Name
Dicaeoma xanthii (Schwein.) Kuntze	Dicaeoma	Old name	Puccinia xanthii Schwein.	No matches	Not in MycoBank - OLD	No matches	Not in IndexFungorum - OLD
Diorchidium lateripes Magnus	Diorchidium	Old name	Puccinia lateripes var. strepentis G.F. Laundon	Diorchidium lateripes Magnus	Refers to old name as current name	Diorchidium lateripes Magnus	Refers to old name as current name
Earlea speciosa (Fr.) Arthur	Earlea	Old name	Phragmidium speciosum (Fr.) Bonard	Phragmidium speciosum (Fr.) Bonard	Current Name	Phragmidium speciosum (Fr.) Bonard	Current Name
Endocronartium harknessii (J.P. Moore) Y. Hirats.	Endocronartium	Old name	Cronartium harknessii E. Meinecke	Cronartium quercuum (Berk) Miyabe ex Shirai	Refers to other name as current name	Cronartium harknessii E. Meinecke	Current Name
Endophyllum tuberculatum (Ellis & Kellerm.) Arthur & Fromme	Endophyllum	Old name	Pucciniosira tuberculata (Ellis & Kellerm.) Buriticá & J.F. Hennen	Aecidium tuberculatum Ellis & Kellerm	Refers to other name as current name	Pucciniosira tuberculata (Ellis & Kellerm.) Buriticá & J.F. Hennen	Current Name
Frommea obtusa (F. Strauss) Arthur	Frommea	Old name	Phragmidium tormentillae Fuckel	Phragmidium potentillae (Pers.) Corda	Refers to other name as current name	Phragmidium potentillae (Pers.) P. Karst.	Refers to other name as current name
Frommeëlla duchesneae (Arthur) Yohem, Cummins & Gilb.	Frommeëlla	Old name	Phragmidium mexicanum (Mains) H.Y. Yun, Minnis & Aime	Phragmidium mexicanum (Mains) H.Y. Yun, Minnis & Aime	Current Name	Phragmidium duchesneae (Arthur) P. Syd. & Synd.	Refers to other name as current name
Frommeëlla mexicana var. indicae J.W. McCain & J.F. Hennen	Frommeëlla	Old name	Phragmidium mexicanum (Mains) H.Y. Yun, Minnis & Aime	Phragmidium mexicanum (Mains) H.Y. Yun, Minnis & Aime	Current Name	Phragmidium duchesneae (Arthur) P. Syd. & Synd.	Refers to other name as current name
Frommeëlla tormentillae (Fuckel) Cummins & Y. Hirats.	Frommeëlla	Old name	Phragmidium tormentillae Fuckel	Phragmidium tormentillae Fuckel	Current Name	Frommeëlla tormentillae, correct current name in basionyms	Correct name in synonyms
Gymnoconia interstitialis (Schltdl.) Lagerh.	Gymnoconia	Old name	Gymnoconia peckiana (Howe) Trotter	Gymnoconia interstitialis (Schltdl.) Lagerh.	Refers to old name as current name	Gymnoconia interstitialis (Schltdl.) Lagerh.	Refers to old name as current name
Gymnoconia nitens (Schwein.) Arthur	Gymnoconia	Current name		Gymnoconia nitens (Schwein.) Arthur	Current Name	Gymnoconia nitens (Schwein.) Arthur	Current Name
Gymnoconia peckiana (Howe) Trotter	Gymnoconia	Current name		Arthuriomyces peckianus (Howe) Cummins & Y. Hirats.	Refers to other name as current name	Arthuriomyces peckianus (Howe) Cummins & Y. Hirats.	Refers to other name as current name
Gymnosporangium bethelii Kern	Gymnosporangium	Current name		Gymnosporangium bethelii Kern	Current Name	Gymnosporangium bethelii Kern	Current Name
Gymnosporangium biseptatum Ellis	Gymnosporangium	Current name		Gymnosporangium biseptatum Ellis	Current Name	Gymnosporangium biseptatum Ellis	Current Name
Gymnosporangium clavariiforme (Jacq.) DC.	Gymnosporangium	Current name		Gymnosporangium clavariiforme (Jacq.) DC.	Current Name	Gymnosporangium clavariiforme (Jacq.) DC.	Current Name
Gymnosporangium clavipes Cooke & Peck	Gymnosporangium	Current name		Gymnosporangium clavipes Cooke & Peck	Current Name	Gymnosporangium clavipes Cooke & Peck	Current Name
Gymnosporangium confusum Plowr.	Gymnosporangium	Current name		Gymnosporangium confusum Plowr.	Current Name	Gymnosporangium confusum Plowr.	Current Name
Gymnosporangium corniculans Kern	Gymnosporangium	Current name		Gymnosporangium corniculans Kern	Current Name	Gymnosporangium corniculans Kern	Current Name
Gymnosporangium cornutum Arthur ex F. Kern	Gymnosporangium	Current name		Gymnosporangium cornutum (J. F. Gmel.) Arthur	Current Name	Gymnosporangium cornutum (J. F. Gmel.) Arthur	Current Name
Gymnosporangium davisii Kern	Gymnosporangium	Current name		Gymnosporangium davisii Kern	Current Name	Gymnosporangium davisii Kern	Current Name
Gymnosporangium ellisii (Berkeley) Ellis	Gymnosporangium	Old name	Gymnotelium myricatum (Schwein.) Arthur	Podisoma ellisii Berk	Refers to other name as current name	Gymnotelium myricatum (Schwein.) Arthur	Current Name
Gymnosporangium exiguum Kern	Gymnosporangium	Current name		Gymnosporangium exiguum Kern	Current Name	Gymnosporangium exiguum Kern	Current Name
Gymnosporangium exterum Arthur & Kern	Gymnosporangium	Current name		Gymnosporangium exterum Arthur & Kern	Current Name	Gymnosporangium exterum Arthur & Kern	Current Name
Gymnosporangium floriforme Thaxt.	Gymnosporangium	Current name		Gymnosporangium floriforme Thaxt.	Current Name	Gymnosporangium floriforme Thaxt.	Current Name
Gymnosporangium germinale (Schwein.) F. Kern	Gymnosporangium	Old name	Gymnosporangium clavipes Cooke & Peck	Gymnosporangium clavipes Cooke & Peck	Current Name	Gymnosporangium clavipes Cooke & Peck	Current Name
Gymnosporangium globosum Farl.	Gymnosporangium	Current name		Gymnosporangium globosum Farl.	Current Name	Gymnosporangium globosum Farl.	Current Name
Gymnosporangium inconspicuum Kern	Gymnosporangium	Current name		Gymnosporangium inconspicuum Kern	Current Name	Gymnosporangium inconspicuum Kern	Current Name
Gymnosporangium juniperi-virginianae Schwein.	Gymnosporangium	Current name		Gymnosporangium juniperi-virginianae Schwein.	Current Name	Gymnosporangium juniperi-virginianae Schwein.	Current Name
Gymnosporangium kernianum Bethel	Gymnosporangium	Current name		Gymnosporangium kernianum Bethel	Current Name	Gymnosporangium kernianum Bethel	Current Name
Gymnosporangium libocedri (P. Henn.) Kern	Gymnosporangium	Old name	Gymnotelium blasdaleanum (Dietel & Holw.) Arthur	Gymnotelium blasdaleanum (Dietel & Holw.) Arthur	Current Name	Gymnotelium blasdaleanum (Dietel & Holw.) Arthur	Current Name
Gymnosporangium macropus Link	Gymnosporangium	Old name	Gymnosporangium juniperi-virginianae Schwein.	Gymnosporangium juniperi-virginianae Schwein.	Current Name	Gymnosporangium juniperi-virginianae Schwein.	Current Name
Gymnosporangium nelsonii Arthur	Gymnosporangium	Current name		Gymnosporangium nelsonii Arthur	Current Name	Gymnosporangium nelsonii Arthur	Current Name
Gymnosporangium nidus-avis Thaxt.	Gymnosporangium	Current name		Gymnosporangium nidus-avis Thaxt.	Current Name	Gymnosporangium nidus-avis Thaxt.	Current Name
Gymnosporangium speciosum Peck	Gymnosporangium	Old name	Gymnotelium speciosum (Peck) Aime & McTaggart	Gymnotelium speciosum (Peck) Aime & McTaggart	Current Name	Gymnotelium speciosum (Peck) Aime & McTaggart	Current Name
Gymnosporangium trachysorum Kern	Gymnosporangium	Current name		Gymnosporangium trachysorum Kern	Current Name	Gymnosporangium trachysorum Kern	Current Name
Gymnotelium blasdaleanum (Dietel & Holw.) Arthur	Gymnotelium	Current name		Gymnotelium blasdaleanum (Dietel & Holw.) Arthur	Current Name	Gymnotelium blasdaleanum (Dietel & Holw.) Arthur	Current Name
Gymnotelium myricatum (Schwein.) Arthur	Gymnotelium	Current name		Gymnotelium myricatum (Schwein.) Arthur	Current Name	Gymnotelium myricatum (Schwein.) Arthur	Current Name
Gymnotelium speciosum (Peck) Aime & McTaggart	Gymnotelium	Current name		Gymnotelium speciosum (Peck) Aime & McTaggart	Current Name	Gymnotelium speciosum (Peck) Aime & McTaggart	Current Name
Hyalopsora polypodii (Pers.) Magnus	Hyalopsora	Current name		Hyalopsora polypodii (Pers.) Magnus	Current Name	Hyalopsora polypodii (Pers.) Magnus	Current Name
Kuehneola obtusa (F. Strauss) Arthur	Kuehneola	Old name	Phragmidium tormentillae Fuckel	Kuehneola obtusa (F. Strauss) Arthur	Refers to old name as current name	Phragmidium potentillae (Pers.) P. Karst.	Refers to other name as current name
Kuehneola uredinis (Link) Arthur	Kuehneola	Current name		Kuehneola uredinis (Link) Arthur	Current Name	Kuehneola uredinis (Link) Arthur	Current Name
Melampsora abietis-caprearum Tubeuf	Melampsora	Current name		Melampsora abietis-caprearum Tubeuf	Current Name	Melampsora abietis-caprearum Tubeuf	Current Name
Melampsora aff. abietis-caprearum	Melampsora	Current name		Melampsora abietis-caprearum Tubeuf	Current Name	Melampsora abietis-caprearum Tubeuf	Current Name
Melampsora abietis-canadensis C.A. Ludw. ex Arthur	Melampsora	Current name		Melampsora abietis-canadensis C.A. Ludw. ex Arthur	Current Name	Melampsora abietis-canadensis C.A. Ludw. ex Arthur	Current Name
Melampsora bigelowii Thüm.	Melampsora	Old name	Melampsora paradoxa Diet. et Holw.	Melampsora bigelowii Thüm.	Refers to old name as current name	Melampsora bigelowii Thüm.	Refers to old name as current name
Melampsora epitea Thüm., sensu Hylander et al. 1953	Melampsora	Current name		Melampsora epitea Thüm., sensu Hylander et al. 1953	Current Name	Melampsora epitea Thüm., sensu Hylander et al. 1953	Current Name
Melampsora euphorbiae (Schwein.) Castagne	Melampsora	Current name		Melampsora euphorbiae (Schwein.) Castagne	Current Name	Melampsora euphorbiae (Schwein.) Castagne	Current Name
Melampsora euphorbiae-gerardianae W. Müll.	Melampsora	Current name		Melampsora euphorbiae-gerardianae W. Müll.	Current Name	Melampsora euphorbiae (Ficinus & C. Schub.) Castagne	Refers to other name as current name
Melampsora farinosa (Pers.) J. Schröt., sensu Arthur 1899	Melampsora	Ambiguous	Melampsora epitea Thüm. and Melampsora paradoxa Dietel & Holw.	Melampsora farinosa (Pers.) J. Schröt.	Refers to old name as current name	Melampsora caprearum (DC.) Thüm.	Refers to other name as current name
Melampsora ferrinii Toome & Aime	Melampsora	Current name		Melampsora ferrinii Toome & Aime	Current Name	Melampsora ferrinii Toome & Aime	Current Name
Melampsora lini (Ehrenb.) Lév.	Melampsora	Current name		Melampsora lini (Ehrenb.) Lév.	Current Name	Melampsora lini (Ehrenb.) Lév.	Current Name
Melampsora medusae Thüm.	Melampsora	Current name		Melampsora medusae Thüm.	Current Name	Melampsora medusae Thüm.	Current Name
Melampsora paradoxa Dietel & Holw.	Melampsora	Current name		Melampsora paradoxa Dietel & Holw.	Current Name	Melampsora paradoxa Dietel & Holw.	Current Name
Melampsora populina (Jacq.) Lév., sensu Underwood, 1894 [Followed by Arthur (1899)]	Melampsora	Old name	Melampsora abietis-canadensis C.A. Ludw. ex Arthur & Melampsora medusae Thüm.	Melampsora populina (Pers.) Tul.	Refers to old name as current name	Melampsora populnea (Pers.) P. Karst.	Refers to other name as current name
Melampsora populina (Jacq.) Lév.	Melampsora	Old name	Melampsora medusae Thüm.	Melampsora populina (Pers.) Tul.	Refers to old name as current name	Melampsora populnea (Pers.) P. Karst.	Refers to other name as current name
Melampsora salicina (DC.) Lev., sensu Underwood, 1894	Melampsora	Old name	Melampsora epitea Thüm. and Melampsora paradoxa Dietel & Holw.	Melampsora farinosa (Pers.) J. Schröt	Refers to other name as current name	Melampsora salicina	Refers to old name as current name
Melampsora salicis-capreae (Pers.) G. Winter	Melampsora	Old name	Melampsora paradoxa Dietel & Holw.	Melampsora salicis-capreae (Pers.) G. Winter	Refers to other name as current name	Melampsora caprearum (DC.) Thüm.	Refers to other name as current name
Melampsora sp.	Melampsora	Current name		Melampsora sp.	Current Name	Melampsora sp.	Current Name
Melampsorella caryophyllacearum (DC.) J. Schröt.	Melampsorella	Old name	Melampsorella elatina (Alb. & Schwein.) Arthur	Melampsorella elatina (Alb. & Schwein.) Arthur	Current Name	Melampsorella elatina (Alb. & Schwein.) Arthur	Current Name
Melampsorella elatina (Alb. & Schwein.) Arthur	Melampsorella	Current name		Melampsorella elatina (Alb. & Schwein.) Arthur	Current Name	Melampsorella elatina (Alb. & Schwein.) Arthur	Current Name
Melampsoridium betulae Arthur	Melampsoridium	Old name	Melampsoridium betulinum (Pers.) Kleb.	Melampsoridium betulae Arthur	Refers to old name as current name	Melampsoridium betulinum (Pers.) Kleb.	Current Name
Melampsoridium betulinum (Pers.) Kleb.	Melampsoridium	Current name		Melampsoridium betulinum (Pers.) Kleb.	Current Name	Melampsoridium betulinum (Pers.) Kleb.	Current Name
Micropuccinia andina (Dietel & Neger) Arthur & H. S. Jacks.	Micropuccinia	Old name	Puccinia andina Dietel & Neger	Puccinia andina Dietel & Neger	Current Name	Puccinia andina Dietel & Neger	Current Name
Milesia marginalis Faull & W.R. Watson	Milesia	Current name		Milesia marginalis Faull & W.R. Watson	Current Name	Milesia marginalis Faull & W.R. Watson	Current Name
Naohidemyces vaccinii (Jørst.) S. Sato, Katsuya & Y. Hirats. ex Vanderweyen & Fraiture	Naohidemyces	Current name		Naohidemyces vaccinii (Jørst.) S. Sato, Katsuya & Y. Hirats. ex Vanderweyen & Fraiture	Current Name	Naohidemyces vaccinii (Jørst.) S. Sato, Katsuya & Y. Hirats. ex Vanderweyen & Fraiture	Current Name
Nigredo amphidyma (Syd. & P. Syd.) Arthur	Nigredo	Old name	Uromyces amphidymus Syd. & P. Syd.	Uromyces amphidymus Syd. & P. Syd.	Current Name	Uromyces amphidymus Syd. & P. Syd.	Current Name
Nigredo appendiculata (Pers.) Arthur	Nigredo	Old name	Uromyces appendiculatus var. appendiculatus (Pers.) Unger & Uromyces vignae Barclay	Uromyces appendiculatus var. appendiculatus (Pers.) Unger & Uromyces vignae Barclay	Current Name	Uromyces appendiculatus var. appendiculatus (Pers.) Unger & Uromyces vignae Barclay	Current Name
Nigredo caladii (Schwein.) Arthur	Nigredo	Old name	Uromyces ari-triphylli (Schwein.) Seeler	Aecidium caladii Schwein.	Refers to other name as current name	Aecidium caladii Schwein.	Refers to other name as current name
Nigredo caryophyllina (Schrank) Arthur	Nigredo	Old name	Uromyces dianthi (Pers.) Niessl	Uromyces caryophyllinus (Schrank) G. Winter, but correct current name in taxonomic synonyms	Correct name in synonyms	Uromyces dianthi (Pers.) Niessl	Current Name
Nigredo fabae (Pers.) Arthur	Nigredo	Old name	Uromyces viciae-fabae (Pers.) J. Schröt.	Uromyces viciae-fabae (Pers.) J. Schröt.	Current Name	Uromyces viciae-fabae (Pers.) J. Schröt.	Current Name
Nigredo fallens (Desm.) Arthur	Nigredo	Old name	Uromyces trifolii-repentis var. fallens (Arthur) Cumm.	Uromyces fallens (Desm.) Barthol., current name in obligate synonyms	Correct name in synonyms	Uromyces fallens (Desm.) Barthol.	Refers to other name as current name
Nigredo hedysari-paniculati (Schwein.) Arthur	Nigredo	Old name	Uromyces hedysari-paniculati (Schwein.) Farl.	Puccinia hedysari-paniculati Schwein, current name in obligate synonyms	Correct name in synonyms	Uromyces hedysari-paniculati (Schwein.) Farl.	Current Name
Nigredo howei (Peck) Arthur	Nigredo	Old name	Uromyces asclepiadis Cooke	Trichobasis howei Peck	Refers to other name as current name	Uromyces howei (Peck) De Toni	Refers to other name as current name
Nigredo hyperici-frondosi (Schwein.) Arthur	Nigredo	Old name	Uromyces triquetrus Cooke	Aecidium hyperici-frondosi Schwein.	Refers to other name as current name	Aecidium hyperici-frondosi (Schwein.) Arthur	Refers to other name as current name
Nigredo lespedezae-procumbentis (Schwein.) Arthur	Nigredo	Old name	Uromyces lespedezae-procumbentis (Schwein.) M.A. Curtis	Uromyces lespedezae-procumbentis (Schwein.) M.A. Curtis	Current Name	Uromyces lespedezae-procumbentis (Schwein.) M.A. Curtis	Current Name
Nigredo medicaginis (Pass.) Arthur	Nigredo	Old name	Uromyces striatus J. Schröt.	Uromyces medigaginis (Pass.) Pass.	Refers to other name as current name	Uromyces striatus J. Schröt.	Current Name
Nigredo minuta (Dietel) Arthur	Nigredo	Old name	Uromyces minutus Dietel	Uromyces minutus Dietel	Current Name	Uromyces minutus Dietel	Current Name
Nigredo perigynia (Halst.) Arthur	Nigredo	Old name	Uromyces perigynius Halst.	Uromyces perigynius Halst.	Current Name	Uromyces perigynius Halst.	Current Name
Nigredo plumbaria (Peck) Arthur	Nigredo	Old name	Uromyces plumbarius Peck	Uromyces plumbarius Peck	Current Name	Uromyces plumbarius Peck	Current Name
Nigredo polygoni (Pers.) Arthur	Nigredo	Old name	Uromyces polygoni-avicularis (Pers.) G.H. Otth	Uromyces polygoni-avicularis (Pers.) G.H. Otth	Current Name	Uromyces polygoni-avicularis (Pers.) G.H. Otth	Current Name
Nigredo polemonii (Peck) Arthur	Nigredo	Old name	Uromyces acuminatus Arthur	Aecidium polemonii Peck	Refers to other name as current name	Uromyces acuminatus Arthur	Current Name
Nigredo proëminens (DC.) Arthur	Nigredo	Old name	Uromyces proëminens (DC.) Lév.	Uromyces proëminens (DC.) Lév.	Current Name	Nigredo proëminens (DC.) Arthur	Refers to old name as current name
Nigredo rhynchosporae (Ellis) Arthur [as ‘rhyncosporae’]	Nigredo	Old name	Uromyces rhynchosporae Ellis	Uromyces rhynchosporae Ellis	Current Name	Uromyces rhynchosporae Ellis	Current Name
Nigredo scirpi (Castagne) Arthur	Nigredo	Old name	Uromyces lineolatus subsp. nearcticus Savile	Uredo scirpi Westend.	Refers to other name as current name	Uredo scirpi Castagne	Refers to other name as current name
Nigredo silphii (Burrill) Arthur	Nigredo	Old name	Uromyces silphii (Syd. & P. Syd.) Arthur	Nigredo silphii (Burrill) Arthur, current name in basionym	Correct name in synonyms	Uromyces silphii (Syd. & P. Syd.) Arthur	Current Name
Nigredo spermacoces (Schwein.) Arthur	Nigredo	Old name	Uromyces spermacoces (Schwein.) M.A. Curtis	Puccinia spermacoces Schwein., current name in obligate synonyms	Correct name in synonyms	Uromyces spermacoces (Schwein.) M.A. Curtis	Current Name
Nigredo trifolii (R. Hedw.) Arthur	Nigredo	Old name	Uromyces trifolii-repentis Liro & Uromyces trifolii-repentis var. fallens (Arthur) Cummins	names correct current name	Current Name	Nigredo trifolii (R. Hedw.) Arthur	Refers to old name as current name
Nigredo valens (F. Kern) Arthur	Nigredo	Old name	Uromyces valens F. Kern	Uromyces valens F. Kern	Current Name	Uromyces valens F. Kern	Current Name
Phakopsora crotonis (Burrill) Arthur	Phakopsora	Current name		Phakopsora crotonis (Burrill) Arthur	Current Name	Phakopsora crotonis (Burrill) Arthur	Current Name
Phakopsora pachyrhizi Syd. & P. Syd	Phakopsora	Current name		Phakopsora sojae (Henn.) Sawada, current name in taxonomic synonyms	Correct name in synonyms	Phakopsora pachyrhizi Syd. & P. Syd	Current Name
Phragmidium americanum (Peck) Dietel	Phragmidium	Current name		Phragmidium americanum (Peck) Dietel	Current Name	Phragmidium americanum (Peck) Dietel	Current Name
Phragmidium disciflorum (Tode) J. James	Phragmidium	Old name	Phragmidium mucronatum (Pers.) Schltdl.	Ascophora disciflora Tode	Refers to other name as current name	Phragmidium mucronatum (Pers.) Schltdl.	Current Name
Phragmidium fragariae (DC.) Rossmann	Phragmidium	Old name	Phragmidium tormentillae Fuckel	Phragmidium fagrariastri (DC.) J. Schröt	Refers to other name as current name	Phragmidium fragariae (DC.) G. Winter	Refers to old name as current name
Phragmidium ivesiae Syd. & P. Syd.	Phragmidium	Current name		Phragmidium ivesiae Syd. & P. Syd.	Current Name	Phragmidium ivesiae Syd. & P. Syd.	Current Name
Phragmidium mexicanum (Mains) H.Y. Yun, Minnis & Aime	Phragmidium	Current name		Phragmidium mexicanum (Mains) H.Y. Yun, Minnis & Aime	Current Name	Phragmidium mexicanum (Mains) H.Y. Yun, Minnis & Aime	Current Name
Phragmidium montivagum Arthur	Phragmidium	Current name		Phragmidium montivagum Arthur	Current Name	Phragmidium montivagum Arthur	Current Name
Phragmidium mucronatum (Pers.) Schltdl.	Phragmidium	Current name		Phragmidium mucronatum (Pers.) Schltdl.	Current Name	Phragmidium mucronatum (Pers.) Schltdl.	Current Name
Phragmidium rosae-setigerae Dietel	Phragmidium	Old name	Phragmidium americanum (Peck) Dietel	Phragmidium rosae-setigerae Dietel	Refers to old name as current name	Phragmidium rosae-setigerae Dietel	Refers to old name as current name
Phragmidium speciosum (Fr.) Bonard	Phragmidium	Current name		Phragmidium speciosum (Fr.) Bonard	Current Name	Phragmidium speciosum (Fr.) Bonard	Current Name
Phragmidium subcorticium (Schrank) G. Winter	Phragmidium	Old name	Phragmidium mucronatum (Pers.) Schltdl.	Phragmidium mucronatum (Pers.) Schltdl.	Current Name	Phragmidium mucronatum (Pers.) Schltdl.	Current Name
Phragmidium tormentillae Fuckel	Phragmidium	Current name		Phragmidium tormentillae Fuckel	Current Name	Phragmidium tormentillae Fuckel	Current Name
Phragmidium triarticulatum Berk. & M.A. Curtis	Phragmidium	Old name	Phragmidium tormentillae Fuckel	Phragmidium tormentillae Fuckel	Current Name	Phragmidium potentillae (Pers.) P. Karst.	Refers to other name as current name
Pileolaria brevipes Berk. & Ravenel	Pileolaria	Current name		Pileolaria brevipes Berk. & Ravenel	Current Name	Pileolaria brevipes Berk. & Ravenel	Current Name
Pileolaria cotini-coggygriae Tai & Cheo	Pileolaria	Current name		Pileolaria cotini-coggygriae Tai & Cheo	Current Name	Pileolaria cotini-coggygriae Tai & Cheo	Current Name
Pileolaria toxicodendri (Berk. & Ravenel) Arthur	Pileolaria	Old name	Pileolaria brevipes Berk. & Ravenel	Pileolaria toxicodendri (Berk. & Ravenel) Arthur	Refers to old name as current name	Pileolaria toxicodendri (Berk. & Ravenel) Arthur	Refers to old name as current name
Polythelis fusca Arthur	Polythelis	Old name	Tranzschelia pseudofusca M. Scholler, M. Abbasi	Polythelis fusca Arthur	Refers to old name as current name	Polythelis fusca Arthur	Refers to old name as current name
Polythelis thalictri (Chevall.) Arthur	Polythelis	Old name	Tranzschelia thalictri (Chev.) Dietel	Polythelis thalictri (Chevall.)	Refers to old name as current name	Tranzschelia anemones (Pers.) Nannf.	Refers to other name as current name
Prospodium transformans (Ellis & Everh.) Cummins	Prospodium	Current name		Prospodium transformans (Ellis & Everh.) Cummins	Current Name	Prospodium transformans (Ellis & Everh.) Cummins	Current Name
Puccinia acetosae (Schumach.) Körn.	Puccinia	Current name		Puccinia acetosae (Schumach.) Körn.	Current Name	Puccinia acetosae (Schumach.) Körn.	Current Name
Puccinia albiperidia Arthur	Puccinia	Old name	Puccinia caricina DC., s.lat.	Puccinia albiperidia Arthur	Refers to old name as current name	Puccinia albiperidia Arthur	Refers to old name as current name
Puccinia aletridis Berk. & M.A. Curtis	Puccinia	Current name		Puccinia aletridis Berk. & M.A. Curtis	Current Name	Puccinia aletridis Berk. & M.A. Curtis	Current Name
Puccinia amphigena Dietel	Puccinia	Current name		Puccinia amphigena Dietel	Current Name	Puccinia amphigena Dietel	Current Name
Puccinia andina Dietel & Neger	Puccinia	Current name		Puccinia andina Dietel & Neger	Current Name	Puccinia andina Dietel & Neger	Current Name
Puccinia andropogi Schwein.	Puccinia	Old name	Puccinia andropogonis Schwein	No matches	Not in MycoBank - OLD	No matches	Not in IndexFungorum - OLD
Puccinia andropogonis Schwein.	Puccinia	Current name		Puccinia andropogonis Schwein.	Current Name	Puccinia andropogonis Schwein.	Current Name
Puccinia andropogonis var. pentastemonis (Schwein.) Arthur	Puccinia	Old name	Puccinia andropogonis Schwein.	Aecidium pentastemonis Schwein.	Refers to other name as current name	Puccinia andropogonis var penstemonis (Schwein.) Arthur	Refers to other name as current name
Puccinia anemones-virginianae Schwein.	Puccinia	Current name		Puccinia anemones-virginianae Schwein.	Current Name	Puccinia anemones-virginianae Schwein.	Current Name
Puccinia angelicae (Schumach.) Fuckel	Puccinia	Current name		Puccinia angelicae (Schumach.) Fuckel	Current Name	Puccinia angelicae (Schumach.) Fuckel	Current Name
Puccinia angustata Peck	Puccinia	Current name		Puccinia angustata Peck	Current Name	Puccinia angustata Peck	Current Name
Puccinia anomala Rostr.	Puccinia	Old name	Puccinia hordei G.H. Otth	Puccinia hordei G.H. Otth	Current Name	Puccinia hordei G.H. Otth	Current Name
Puccinia antirrhini Dietel & Holw.	Puccinia	Current name		Puccinia antirrhini Dietel & Holw.	Current Name	Puccinia antirrhini Dietel & Holw.	Current Name
Puccinia apocrypta Ellis & Tracy	Puccinia	Current name		Puccinia apocrypta Ellis & Tracy	Current Name	Puccinia apocrypta Ellis & Tracy	Current Name
Puccinia argentata (Schultz) G. Winter	Puccinia	Current name		Puccinia argentata (Schultz) G. Winter	Current Name	Puccinia argentata (Schultz) G. Winter	Current Name
Puccinia aristidae Tracy	Puccinia	Old name	Puccinia subnitens Dietel	Puccinia aristidae Tracy	Refers to old name as current name	Puccinia aristidae Tracy	Refers to old name as current name
Puccinia arundinariae Schweinitz	Puccinia	Current name		Puccinia arundinariae Schweinitz	Current Name	Puccinia arundinariae Schweinitz	Current Name
Puccinia asparagi DC.	Puccinia	Current name		Puccinia asparagi DC.	Current Name	Puccinia asparagi DC.	Current Name
Puccinia asperifolii (Pers.) Wettst. [as’ asperifolia’ by Pipal (1915)]	Puccinia	Old name	Puccinia recondita Roberge ex Desm. s.str.	Aecidium asperifolii Pers.	Refers to other name as current name	Puccinia recondita Roberge ex Desm. s.str.	Current Name
Puccinia asteris Duby	Puccinia	Old name	Puccinia cnici-oleracei Pers. Ex Desm.	Puccinia asteris Duby	Refers to old name as current name	Puccinia asteris Duby	Refers to old name as current name
Puccinia asterum (Schwein.) F. Kern	Puccinia	Old name	Puccinia dioicae Magnus, s.lat.	Puccinia asterum (Schwein.) F. Kern	Refers to old name as current name	Puccinia asterum (Schwein.) F. Kern	Refers to old name as current name
Puccinia atrofusca (Dudley & C.H. Thomps.) Holw.	Puccinia	Current name		Uromyces atrofuscus (Dudley & C.H. Thomps.) Holw.	Refers to other name as current name	Puccinia atrofusca (Dudley & C.H. Thomps.) Holw.	Current Name
Puccinia bardanae (Wallr.) Corda	Puccinia	Current name		Puccinia bardanae (Wallr.) Corda	Current Name	Puccinia bardanae (Wallr.) Corda	Current Name
Puccinia bolleyana Saccardo	Puccinia	Old name	Puccinia sambuci (Schwein.) Arthur	Puccinia bolleyana Saccardo	Refers to old name as current name	Puccinia bolleyana Saccardo	Refers to old name as current name
Puccinia brachypodii G.H. Otth	Puccinia	Old name	Puccinia poae-nemoralis G.H. Otth	Puccinia brachypodii G.H. Otth	Refers to old name as current name	Puccinia brachypodii G.H. Otth	Refers to old name as current name
Puccinia brachypodii var. arrhenatheri (Kleb.) Cummins & H.C. Greene	Puccinia	Old name	Puccinia magelhaenica Peyr.	Puccinia brachypodii var. arrhenatheri (Kleb.) Cummins & H.C. Greene	Refers to old name as current name	Puccinia brachypodi G.H. Otth	Refers to other name as current name
Puccinia brachypodii var. poae-nemoralis (G.H. Otth) Cummins & H.C. Greene	Puccinia	Old name	Puccinia poae-nemoralis G.H. Otth	Puccinia brachypodii var. poae-nemoralis (G.H. Otth) Cummins & H.C. Greene	Refers to old name as current name	Puccinia brachypodi G.H. Otth	Refers to other name as current name
Puccinia bromina Erikss., s.lat.	Puccinia	Current name		Puccinia bromina Erikss., s.lat.	Current Name	Puccinia bromina Erikss., s.lat.	Current Name
Puccinia calcitrapae var. bardanae (Wallr.)	Puccinia	Old name	Puccinia bardanae (Wallr.) Corda	Puccinia bardanae (Wallr.) Corda	Current Name	Puccinia bardanae (Wallr.) Corda	Current Name
Puccinia calcitrapae var. centaureae (DC.) Cummins	Puccinia	Old name	Puccinia laschii var. laschii Lagerh	Puccinia centaurae DC.	Refers to other name as current name	Puccinia carthami Corda	Refers to other name as current name
Puccinia calthae Link	Puccinia	Current name		Puccinia calthae Link	Current Name	Puccinia calthae Link	Current Name
Puccinia canaliculata (Schwein.) Lagerh.	Puccinia	Current name		Puccinia canaliculata (Schwein.) Lagerh.	Current Name	Puccinia canaliculata (Schwein.) Lagerh.	Current Name
Puccinia caricis (Schumach.) Rebent.	Puccinia	Old name	Puccinia caricina DC.	Puccinia caricis Rebent.	Refers to old name as current name	Puccinia dioicae Magnus	Refers to other name as current name
Puccinia caricina DC., s.lat.	Puccinia	Current name		Puccinia caricina DC., s.lat.	Current Name	Puccinia caricina DC., s.lat.	Current Name
Puccinia caricina var. limosae (Magnus) Jørst.	Puccinia	Current name		Puccinia limosae Magnus, current name in taxonomic synonyms	Correct name in synonyms	Puccinia caricina DC.	Refers to other name as current name
Puccinia caricis-erigerontis Arthur	Puccinia	Old name	Puccinia dioicae Magnus, s.lat.	Puccinia caricis-erigerontis Arthur	Refers to old name as current name	Puccinia caricis-erigerontis Arthur	Refers to old name as current name
Puccinia caulicola Tracy & Gall.	Puccinia	Current name		Puccinia caulicola Tracy & Gall.	Current Name	Puccinia caulicola Tracy & Gall.	Current Name
Puccinia chloridis Speg.	Puccinia	Current name		Puccinia chloridis Speg.	Current Name	Puccinia chloridis Speg.	Current Name
Puccinia chrysanthemi Roze	Puccinia	Old name	Puccinia tanaceti var. tanaceti DC.	Puccinia chrysanthemi Roze	Refers to old name as current name	Puccinia chrysanthemi Roze	Refers to old name as current name
Puccinia circaeae Pers.	Puccinia	Current name		Puccinia circaeae Pers.	Current Name	Puccinia circaeae Pers.	Current Name
Puccinia cirsii Lasch	Puccinia	Old name	Puccinia laschii var. laschii Lagerh.	Puccinia cirsii Lasch	Refers to old name as current name	Puccinia calcitrapae DC	Refers to other name as current name
Puccinia clematidis (DC.) Lagerh., nom. ambig.	Puccinia	Ambiguous		Aecidium clematidis DC.	Refers to other name as current name	Puccinia clematidis (DC.) Lagerh.	Refers to old name as current name
Puccinia cnici var. cnici H. Mart.	Puccinia	Current name		Puccinia cnici var. cnici H. Mart.	Current Name	Puccinia cnici var. cnici H. Mart.	Current Name
Puccinia cnici-oleracei Pers. ex Desm.	Puccinia	Current name		Puccinia cnici-oleracei Pers. ex Desm.	Current Name	Puccinia cnici-oleracei Pers. ex Desm.	Current Name
Puccinia cockerelliana Bethel ex Arthur	Puccinia	Current name		Puccinia cockerelliana Bethel ex Arthur	Current Name	Puccinia cockerelliana Bethel ex Arthur	Current Name
Puccinia conoclinii var. conoclinii Seym. ex. Burrill	Puccinia	Current name		Puccinia conoclinii var. conoclinii Seym. ex. Burrill	Current Name	Puccinia conoclinii var. conoclinii Seym. ex. Burrill	Current Name
Puccinia convolvuli (Pers.) Castagne	Puccinia	Current name		Puccinia convolvuli (Pers.) Castagne	Current Name	Puccinia convolvuli (Pers.) Castagne	Current Name
Puccinia coronata Corda, s.lat.	Puccinia	Current name		Puccinia coronata Corda, s.lat.	Current Name	Puccinia coronata Corda, s.lat.	Current Name
Puccinia coronata var. avenae f. sp. avenae Urban & Marková	Puccinia	Current name		No matches	Not in MycoBank - CURRENT	No matches	Not in IndexFungorum - CURRENT
Puccinia coronatae-brevispora M. Liu & Hambl.	Puccinia	Current name		Puccinia coronatae-brevispora M. Liu & Hambl.	Current Name	Puccinia coronatae-brevispora M. Liu & Hambl.	Current Name
Puccinia coronata var. avenae Fraser & Ledinham	Puccinia	Old name	Puccinia coronata var. avenae f. sp. avenae Urban & Marková	Puccinia coronata var. avenae Fraser & Ledinham	Refers to old name as current name	Puccinia coronata Corda	Refers to other name as current name
Puccinia coronatae-calamagrostidis M. Liu & Hambl. [as ‘coronati-calamagrostidis’]	Puccinia	Current name		Puccinia coronatae-calamagrostidis M. Liu & Hambl. [as ‘coronati-calamagrostidis’]	Current Name	Puccinia coronatae-calamagrostidis M. Liu & Hambl. [as ‘coronati-calamagrostidis’]	Current Name
Puccinia crandallii Pammel & H.H. Hume	Puccinia	Current name		Puccinia crandallii Pammel & H.H. Hume	Current Name	Puccinia crandallii Pammel & H.H. Hume	Current Name
Puccinia cyani var. cyani Pass.	Puccinia	Current name		Puccinia cyani Pass., current name in taxonomic synonyms	Correct name in synonyms	Puccinia cyani var. cyani Pass.	Current Name
Puccinia cyperi Arthur	Puccinia	Current name		Puccinia cyperi Arthur	Current Name	Puccinia cyperi Arthur	Current Name
Puccinia cypripedii Arthur	Puccinia	Current name		Puccinia cypripedii Arthur	Current Name	Puccinia cypripedii Arthur	Current Name
Puccinia dayi Clinton	Puccinia	Current name		Puccinia dayi Clinton	Current Name	Puccinia dayi Clinton	Current Name
Puccinia difformis Kunze	Puccinia	Current name		Puccinia difformis Kunze	Current Name	Puccinia difformis Kunze	Current Name
Puccinia dioicae Magnus, s.lat.	Puccinia	Current name		Puccinia dioicae Magnus, s.lat.	Current Name	Puccinia dioicae Magnus, s.lat.	Current Name
Puccinia dispersa Erikss. & Henning	Puccinia	Old name	Puccinia recondita Roberge ex Desm. s.str.	Puccinia recondita Roberge ex Desm. s.str.	Current Name	Puccinia recondita Roberge ex Desm. s.str.	Current Name
Puccinia distichlidis Ellis & Everh.	Puccinia	Current name		Puccinia distichlidis Ellis & Everh.	Current Name	Puccinia distichlidis Ellis & Everh.	Current Name
Puccinia dochmia Berk. & M.A. Curtis	Puccinia	Current name		Puccinia dochmia Berk. & M.A. Curtis	Current Name	Puccinia dochmia Berk. & M.A. Curtis	Current Name
Puccinia dulichii P. Syd. & Syd.	Puccinia	Old name	Puccinia dioicae Magnus, s.lat.	Puccinia dulichii P. Syd. & Syd.	Refers to old name as current name	Puccinia dulichii P. Syd. & Syd.	Refers to old name as current name
Puccinia eatoniae Arthur	Puccinia	Current name		Puccinia eatoniae Arthur	Current Name	Puccinia eatoniae Arthur	Current Name
Puccinia eleocharidis Arthur	Puccinia	Current name		Puccinia eleocharidis Arthur	Current Name	Puccinia eleocharidis Arthur	Current Name
Puccinia ellisiana Thüm.	Puccinia	Current name		Puccinia ellisiana Thüm.	Current Name	Puccinia ellisiana Thüm.	Current Name
Puccinia emaculata Schwein.	Puccinia	Current name		Puccinia emaculata Schwein.	Current Name	Puccinia emaculata Schwein.	Current Name
Puccinia epiphylla (L.) Wettst.	Puccinia	Old name	Puccinia poarum Nielsen	Puccinia poarum Nielsen	Current Name	Puccinia poarum Nielsen	Current Name
Puccinia eriophori Thüm.	Puccinia	Current name		Puccinia eriophori Thüm.	Current Name	Puccinia eriophori Thüm.	Current Name
Puccinia eumacrospora Cummins	Puccinia	Current name		Puccinia eumacrospora Cummins	Current Name	Puccinia eumacrospora Cummins	Current Name
Puccinia extensicola Plowr.	Puccinia	Old name	Puccinia dioicae Magnus, s.lat.	Puccinia dioicae var. extensicola (Plowr.) D.M. Hend.	Refers to other name as current name	Puccinia dioicae Magnus, s.lat.	Current Name
Puccinia extensicola var. asteris (Thum) Arthur	Puccinia	Old name	Puccinia dioicae Magnus, s.lat.	Puccinia extensicola var. asteris (Thum) Arthur	Refers to old name as current name	Puccinia extensicola var. asteris (Thum) Arthur	Refers to other name as current name
Puccinia extensicola var. hieraciata (Schwein.) Arthur	Puccinia	Old name	Puccinia dioicae Magnus, s.lat.	Puccinia hieraciata (Schwein.) H.S. Jacks.	Refers to other name as current name	Puccinia hieraciata (Schwein.) H.S. Jacks.	Refers to other name as current name
Puccinia extensicola var. solidaginis Arthur	Puccinia	Old name	Puccinia dioicae Magnus, s.lat.	Coleosporium solidagnis (Schwein.) Thüm.	Refers to other name as current name	Coleosporium asterum (Dietel) Syd. & P. Syd.	Refers to other name as current name
Puccinia flaveriae H.S. Jacks.	Puccinia	Old name	Puccinia melampodii Dietel & Holw.	Puccinia flaveriae H.S. Jacks.	Refers to old name as current name	Puccinia flaveriae H.S. Jacks.	Refers to old name as current name
Puccinia flosculosorum Röhl.	Puccinia	Old name	Puccinia hieracii (Röhl.) H. Mart.	Puccinia flosculosorum Röhl.	Refers to old name as current name	Puccinia flosculosorum Röhl.	Refers to old name as current name
Puccinia fraxinata (Link) Arthur	Puccinia	Old name	Puccinia sparganioides Ellis & Barthol.	Aecidium fraxini Schwein.	Refers to other name as current name	Puccinia fraxinata (Link) Arthur	Refers to old name as current name
Puccinia galii (Pers.) Schwein.	Puccinia	Old name	Puccinia punctata Link & P. punctata var. troglodytes (Lindr.) Arthur	Puccinia galii (Pers.) Schwein.	Refers to old name as current name	Puccinia difformis Kunze	Refers to other name as current name
Puccinia gentianae (F. Strauss) Link	Puccinia	Current name		Puccinia gentianae (F. Strauss) Link	Current Name	Puccinia gentianae (F. Strauss) Link	Current Name
Puccinia glechomatis DC.	Puccinia	Current name		Puccinia glechomatis DC.	Current Name	Puccinia glechomatis DC.	Current Name
Puccinia globosipes Peck	Puccinia	Current name		Puccinia globosipes Peck	Current Name	Puccinia globosipes Peck	Current Name
Puccinia globosum (Farl.) Kuntze	Puccinia	Old name	Gymnosporangium globosum Farl.	No matches	Not in MycoBank - OLD	No matches	Not in IndexFungorum - OLD
Puccinia goldsbroughii M. Abbasi & Aime	Puccinia	Current name		Puccinia goldsbroughii M. Abbasi & Aime	Current Name	Puccinia goldsbroughii M. Abbasi & Aime	Current Name
Puccinia graminicola (Burrill) Demers & Castl.	Puccinia	Current name		Puccinia graminicola (Burrill) Demers & Castl.	Current Name	Puccinia graminicola (Burrill) Demers & Castl.	Current Name
Puccinia graminis Pers.	Puccinia	Current name		Puccinia graminis Pers.	Current Name	Puccinia graminis Pers.	Current Name
Puccinia graminis subsp. graminicola Z. Urb.	Puccinia	Current name		Puccinia graminis subsp. graminicola Z. Urb.	Current Name	Puccinia graminis Pers.	Refers to other name as current name
Puccinia granulispora Ellis & Galloway	Puccinia	Current name		Puccinia granulispora Ellis & Galloway	Current Name	Puccinia granulispora Ellis & Galloway	Current Name
Puccinia grindeliae Peck	Puccinia	Current name		Puccinia grindeliae Peck	Current Name	Puccinia grindeliae Peck	Current Name
Puccinia grossulariae Lagerh.	Puccinia	Old name	Puccinia caricina DC., s.lat.	Aecidium grossulariae Schumach.	Refers to other name as current name	Puccinia caricina DC., s.lat.	Current Name
Puccinia helianthi Schwein.	Puccinia	Current name		Puccinia helianthi Schwein.	Current Name	Puccinia helianthi-mollis (Schwein.) H.S. Jacks	Refers to other name as current name
Puccinia heliopsidis Schwein.	Puccinia	Old name	Puccinia helianthi Schwein.	Puccinia helianthi Schwein.	Current Name	Puccinia heliopsidis Schwein.	Refers to old name as current name
Puccinia hemerocallidis Thüm.	Puccinia	Current name		Puccinia hemerocallidis Thüm.	Current Name	Puccinia hemerocallidis Thüm.	Current Name
Puccinia heterospora Berk. & M.A. Curtis	Puccinia	Current name		Puccinia heterospora Berk. & M.A. Curtis	Current Name	Puccinia heterospora Berk. & M.A. Curtis	Current Name
Puccinia heucherae (Schwein.) Dietel	Puccinia	Current name		Puccinia heucherae (Schwein.) Dietel	Current Name	Puccinia heucherae (Schwein.) Dietel	Current Name
Puccinia hibisciata (Schwein.) Kellerm.	Puccinia	Old name	Puccinia schedonnardi Kellerm. & Swingle	Puccinia hibisciatum Kellerm.	Refers to other name as current name	Puccinia schedonnardi Kellerm. & Swingle	Current Name
Puccinia hieracii (Röhl.) H. Mart.	Puccinia	Current name		Puccinia flosculosorum Rohl., current name in taxonomic synonyms	Correct name in synonyms	Puccinia hieracii (Röhl.) H. Mart.	Current Name
Puccinia hieraciata (Schwein.) H.S. Jacks.	Puccinia	Old name	Puccinia dioicae Magnus, s.lat.	Puccinia hieraciata (Schwein.) H.S. Jacks.	Refers to old name as current name	Puccinia hieraciata (Schwein.) H.S. Jacks.	Refers to old name as current name
Puccinia hordei G.H. Otth	Puccinia	Current name		Puccinia hordei G.H. Otth	Current Name	Puccinia hordei G.H. Otth	Current Name
Puccinia hydnoidea (Berk. & M.A. Curtis) Arthur	Puccinia	Old name	Puccinia dioicae Magnus, s.lat.	Puccinia hydnoidea (Berk. & M.A. Curtis) Arthur	Refers to old name as current name	Puccinia hydnoidea (Berk. & M.A. Curtis) Arthur	Refers to old name as current name
Puccinia hydrophylli Peck & Clinton	Puccinia	Current name		Puccinia hydrophylli Peck & Clinton	Current Name	Puccinia hydrophylli Peck & Clinton	Current Name
Puccinia hyssopi Schwein.	Puccinia	Current name		Puccinia hyssopi Schwein.	Current Name	Puccinia hyssopi Schwein.	Current Name
Puccinia impatientis (Schwein.) Arthur	Puccinia	Current name		Puccinia impatientis (Schwein.) Arthur	Current Name	Puccinia impatientis (Schwein.) Arthur	Current Name
Puccinia indusiata Dietel & Holw., ined.	Puccinia	Old name	Puccinia cyperi Arthur	No matches	Not in MycoBank - OLD	No matches	Not in IndexFungorum - OLD
Puccinia interstitialis Tranzsch.	Puccinia	Old name	Gymnoconia peckiana (Howe) Trotter	Puccinia interstitialis Tranzsch.	Refers to old name as current name	Puccinia interstitialis Tranzsch.	Refers to old name as current name
Puccinia interveniens (Peck) Bethel	Puccinia	Current name		Puccinia interveniens (Peck) Bethel	Current Name	Puccinia interveniens (Peck) Bethel	Current Name
Puccinia iridis Wallr.	Puccinia	Current name		Puccinia iridis Wallr.	Current Name	Puccinia iridis Wallr.	Current Name
Puccinia juniperi-virginianae (Schwein.) Arthur	Puccinia	Old name	Gymnosporangium juniperi-virginianae Schwein.	Puccinia juniperi-virginianae (Schwein.) Arthur	Refers to old name as current name	Puccinia juniperi-virginianae (Schwein.) Arthur	Refers to old name as current name
Puccinia kansensis Ellis & Barthol.	Puccinia	Current name		Puccinia kansensis Ellis & Barthol.	Current Name	Puccinia kansensis Ellis & Barthol.	Current Name
Puccinia kuhniae Schwein.	Puccinia	Current name		Puccinia kuhniae Schwein.	Current Name	Puccinia kuhniae Schwein.	Current Name
Puccinia laschii var. laschii Lagerh.	Puccinia	Current name		Puccinia laschii var. laschii	Current Name	Puccinia laschii var. laschii Lagerh.	Current Name
Puccinia lateripes Berk. & Ravenel	Puccinia	Current name		Puccinia lateripes Berk. & Ravenel	Current Name	Puccinia lateripes Berk. & Ravenel	Current Name
Puccinia lateripes var. lateripes Berk. & Ravenel	Puccinia	Current name		Puccinia lateripes var. lateripes Berk. & Ravenel	Current Name	Puccinia lateripes var. lateripes Berk. & Ravenel	Current Name
Puccinia lateripes var. strepentis G.F. Laundon	Puccinia	Current name		Puccinia lateripes var. strepentis G.F. Laundon	Current Name	Puccinia lateripes Berk. & Ravenel	Refers to other name as current name
Puccinia leptochloae Arthur & Fromme	Puccinia	Current name		Puccinia leptochloae Arthur & Fromme	Current Name	Puccinia leptochloae Arthur & Fromme	Current Name
Puccinia liatridis Bethel.	Puccinia	Current name		Puccinia liatridis Bethel.	Current Name	Dicaeoma liatridis (Ellis & H.W. Anderson)	Refers to other name as current name
Puccinia liliacearum Duby	Puccinia	Current name		Puccinia liliacearum Duby	Current Name	Puccinia liliacearum Duby	Current Name
Puccinia lithospermi Ellis & Kellerm.	Puccinia	Current name		Puccinia lithospermi Ellis & Kellerm.	Current Name	Puccinia lithospermi Ellis & Kellerm.	Current Name
Puccinia lobeliae W.R. Gerard	Puccinia	Current name		Puccinia lobeliae W.R. Gerard	Current Name	Puccinia lobeliae W.R. Gerard	Current Name
Puccinia longipes var. brevipes (Dietel) Z. Urb.	Puccinia	Current name		Puccinia vernoniae var. brevipes	Refers to other name as current name	Puccinia longipes var. brevipes (Dietel) Z. Urb.	Current Name
Puccinia longipes var. longipes Lagerh.	Puccinia	Current name		Puccinia longipes var. longipes Lagerh.	Current Name	Puccinia longipes var. longipes Lagerh.	Current Name
Puccinia ludibunda Ellis & Everh.	Puccinia	Old name	Puccinia dioicae Magnus, s.lat.	Puccinia ludibunda Ellis & Everh.	Refers to old name as current name	Puccinia ludibunda Ellis & Everh.	Refers to old name as current name
Puccinia ludovicianae Fahrend.	Puccinia	Current name		Puccinia ludovicianae Fahrend.	Current Name	Puccinia ludovicianae Fahrend.	Current Name
Puccinia lysimachiata (Link) Kern	Puccinia	Old name	Puccinia caricina var. limosae (Magnus) Jørst.	Caeoma lysimachlae Schltdl.	Refers to other name as current name	Puccinia lysimachiata (Link) Kern	Refers to old name as current name
Puccinia magelhaenica Peyr.	Puccinia	Current name		Puccinia magelhaenica Peyr.	Current Name	Puccinia magelhaenica Peyr.	Current Name
Puccinia magnusiana Körn.	Puccinia	Current name		Puccinia magnusiana Körn.	Current Name	Puccinia magnusiana Körn.	Current Name
Puccinia majanthae Arthur & Holw.	Puccinia	Old name	Puccinia sessilis J. Schröt.	Puccinia majanthae Arthur & Holw.	Refers to old name as current name	Puccinia majanthae Arthur & Holw.	Refers to old name as current name
Puccinia malvacearum Bertero ex Mont.	Puccinia	Current name		Puccinia malvacearum Bertero ex Mont.	Current Name	Puccinia malvacearum Bertero ex Mont.	Current Name
Puccinia mariae-wilsoniae G.W. Clinton [as ‘mariae-wilsoni’]	Puccinia	Current name		Puccinia mariae-wilsoniae G.W. Clinton [as ‘mariae-wilsoni’]	Current Name	Puccinia mariae-wilsoniae G.W. Clinton [as ‘mariae-wilsoni’]	Current Name
Puccinia marylandica Lindr.	Puccinia	Current name		Puccinia marylandica Lindr.	Current Name	Puccinia marylandica Lindr.	Current Name
Puccinia maydis Carr.	Puccinia	Old name	Puccinia sorghi Schwein.	Puccinia sorghi Schwein.	Current Name	Puccinia sorghi Schwein.	Current Name
Puccinia melampodii Dietel & Holw.	Puccinia	Current name		Puccinia melampodii Dietel & Holw.	Current Name	Puccinia melampodii Dietel & Holw.	Current Name
Puccinia melicae P. Syd. & Syd.	Puccinia	Current name		Puccinia melicae P. Syd. & Syd.	Current Name	Puccinia melicae P. Syd. & Syd.	Current Name
Puccinia menthae Pers.	Puccinia	Current name		Puccinia menthae Pers.	Current Name	Puccinia menthae Pers.	Current Name
Puccinia minutissima Arthur	Puccinia	Current name		Puccinia minutissima Arthur	Current Name	Puccinia minutissima Arthur	Current Name
Puccinia modiolae P. Syd & Syd.	Puccinia	Current name		Puccinia modiolae P. Syd & Syd.	Current Name	Puccinia modiolae P. Syd & Syd.	Current Name
Puccinia monoica Arthur	Puccinia	Current name		Puccinia monoica Arthur	Current Name	Puccinia monoica Arthur	Current Name
Puccinia montanensis Ellis	Puccinia	Current name		Puccinia montanensis Ellis	Current Name	Puccinia montanensis Ellis	Current Name
Puccinia muhlenbergiae Arthur & Holw.	Puccinia	Old name	Puccinia schedonnardi Kellerm. & Swingle	Puccinia muhlenbergiae Arthur & Holw.	Refers to old name as current name	Puccinia schedonnardi Kellerm. & Swingle	Current Name
Puccinia nigrovelata Ellis & Tracy	Puccinia	Old name	Puccinia canaliculata (Schwein.) Lagerh.	Puccinia nigrovelata Ellis & Tracy	Refers to old name as current name	Puccinia nigrovelata Ellis & Tracy	Refers to old name as current name
Puccinia nolitangeris Corda [reported as ‘nolitangere’]	Puccinia	Old name	Puccinia argentata (Schultz) G. Winter	Puccinia argentata (Schultz) G. Winter	Current Name	Puccinia argentata (Schultz) G. Winter	Current Name
Puccinia novopanici Demers, Miao Liu & Hambl.	Puccinia	Current name		Puccinia novopanici Demers, Miao Liu & Hambl.	Current Name	Puccinia novopanici Demers, Miao Liu & Hambl.	Current Name
Puccinia obliqua Berk. & M.A. Curtis	Puccinia	Current name		Puccinia obliqua Berk. & M.A. Curtis	Current Name	Puccinia obliqua Berk. & M.A. Curtis	Current Name
Puccinia obscura J. Schröt.	Puccinia	Current name		Puccinia obscura J. Schröt.	Current Name	Puccinia obscura J. Schröt.	Current Name
Puccinia obtecta Peck	Puccinia	Current name		Puccinia obtecta Peck	Current Name	Puccinia obtecta Peck	Current Name
Puccinia orbicula Peck & Clinton	Puccinia	Current name		Puccinia orbicula Peck & Clinton	Current Name	Puccinia orbicula Peck & Clinton	Current Name
Puccinia pammelii (Trel.) Arthur	Puccinia	Current name		Puccinia pammelii (Trel.) Arthur	Current Name	Puccinia pammelii (Trel.) Arthur	Current Name
Puccinia panici Dietel	Puccinia	Old name	Puccinia emaculata Schwein.	Puccinia pammelii (Trel.) Arthur	Refers to other name as current name	Puccinia panici Dietel	Refers to old name as current name
Puccinia patruelis Arthur	Puccinia	Old name	Puccinia dioicae Magnus, s.lat.	Puccinia patruelis Arthur	Refers to old name as current name	Puccinia patruelis Arthur	Refers to old name as current name
Puccinia pattersoniae P. Syd. & Syd.	Puccinia	Current name		Puccinia pattersoniae P. Syd. & Syd.	Current Name	Puccinia pattersoniae P. Syd. & Syd.	Current Name
Puccinia peckii (De Toni) Kellerm.	Puccinia	Old name	Puccinia dioicae Magnus, s.lat.	Aecidium peckii De Toni	Refers to other name as current name	Puccinia peckii (De Toni) Kellerm.	Refers to old name as current name
Puccinia peckiana Howe	Puccinia	Old name	Gymnoconia peckiana (Howe) Trotter	Arthuriomyces peckianus (Howe) Cummins & Y. Hirats.	Refers to other name as current name	Arthuriomyces peckianus (Howe) Cummins & Y. Hirats.	Refers to other name as current name
Puccinia persistens Plowr., s.lat.	Puccinia	Current name		Puccinia persistens Plowr., s.lat.	Current Name	Puccinia recondita Roberge ex Desm., current name under synonyms	Correct name in synonyms
Puccinia persistens subsp. agropyri (Ellis & Everh.) J. Marková & Z. Urb.	Puccinia	Current name		Puccinia agropyri Ellis & Everh.	Correct name in synonyms	Puccinia recondita Roberge ex Desm., current name under synonyms	Correct name in synonyms
Puccinia persistens subsp. triticina (Erikss.) Z. Urb. & J. Marková	Puccinia	Current name		Puccinia triticina Erikss	Refers to other name as current name	Puccinia recondita Roberge ex Desm., current name under synonyms	Correct name in synonyms
Puccinia phragmitis var. phragmitis (Schumach.) Körn.	Puccinia	Current name		Puccinia phragmitis var. phragmitis (Schumach.) Körn.	Current Name	Puccinia phragmitis var. phragmitis (Schumach.) Körn.	Current Name
Puccinia physostegiae Peck & Clinton	Puccinia	Current name		Puccinia physostegiae Peck & Clinton	Current Name	Puccinia physostegiae Peck & Clinton	Current Name
Puccinia pimpinellae (F. Strauss) Link	Puccinia	Current name		Puccinia pimpinellae (F. Strauss) Link	Current Name	Puccinia pimpinellae (F. Strauss) Link	Current Name
Puccinia poae-nemoralis G.H. Otth	Puccinia	Current name		Puccinia brachypodii var. poae-nemoralis (G.H. Otth) Cummins & H.C. Greene, current name in basionym	Correct name in synonyms	Puccinia brachypodii G.H. Otth	Refers to other name as current name
Puccinia poarum Nielsen	Puccinia	Current name		Puccinia poarum Nielsen	Current Name	Puccinia poarum Nielsen	Current Name
Puccinia poculiformis (Jacq.) Wettst.	Puccinia	Old name	Puccinia graminis Pers.	Puccinia graminis Pers.	Current Name	Puccinia poculiformis (Jacq.) Wettst.	Refers to old name as current name
Puccinia podophylli Schwein.	Puccinia	Old name	Allodus podophylli (Schwein.) Arthur	Allodus podophylli (Schwein.) Arthur	Current Name	Allodus podophylli (Schwein.) Arthur	Current Name
Puccinia polemonii Dietel & Holw.	Puccinia	Current name		Puccinia polemonii Dietel & Holw.	Current Name	Puccinia polemonii Dietel & Holw.	Current Name
Puccinia polygoni-amphibii Pers.	Puccinia	Current name		Puccinia polygoni-amphibii Pers.	Current Name	Puccinia polygoni-amphibii Pers.	Current Name
Puccinia polysora Underw.	Puccinia	Current name		Puccinia polysora Underw.	Current Name	Puccinia polysora Underw.	Current Name
Puccinia prenanthis (Pers.) Fuckel	Puccinia	Old name	Puccinia orbicula Peck & Clinton	Puccinia prenanthis (Pers.) Fuckel	Refers to other name as current name	Puccinia maculosa Schwein.	Refers to other name as current name
Puccinia pringsheimiana Kleb.	Puccinia	Old name	Puccinia caricina DC., s.lat.	Puccinia caricina var. pringsheimiana (Kleb.) D.M. Hend.	Refers to other name as current name	Puccinia caricina DC.	Current Name
Puccinia procera Dietel & Holway	Puccinia	Current name		Puccinia procera Dietel & Holway	Current Name	Puccinia procera Dietel & Holway	Current Name
Puccinia proserpinacae Farl.	Puccinia	Current name		Puccinia proserpinacae Farl.	Current Name	Puccinia proserpinacae Farl.	Current Name
Puccinia pruni-spinosae Pers., sensu Anderson & Anderson (1919)	Puccinia	Old name	Tranzschelia arthurii Tranzschel & M.A. Litv.	Transchelia pruni-spinosae (Pers.) Dietel	Refers to other name as current name	Transchelia pruni-spinosae (Pers.) Dietel	Refers to other name as current name
Puccinia pseudostriiformis M. Abbasi, Hedjar. & M. Scholler	Puccinia	Current name		Puccinia pseudostriiformis M. Abbasi, Hedjar. & M. Scholler	Current Name	Puccinia pseudostriiformis M. Abbasi, Hedjar. & M. Scholler	Current Name
Puccinia punctata Link	Puccinia	Current name		Puccinia punctata Link	Current Name	Puccinia punctata Link	Current Name
Puccinia punctata var. troglodytes (Lindr.) Arthur	Puccinia	Current name		Puccinia troglodytes Lindr., current name in taxonomic synonyms	Correct name in synonyms	Puccinia troglodytes Lindr.	Refers to other name as current name
Puccinia punctiformis (F. Strauss) Röhl.	Puccinia	Current name		Puccinia suaveolens (Pers) Rostr., current name under taxonomic synonyms	Correct name in synonyms	Puccinia suaveolens (Pers) Rostr.	Refers to other name as current name
Puccinia purpurea Cooke	Puccinia	Current name		Puccinia purpurea Cooke	Current Name	Puccinia purpurea Cooke	Current Name
Puccinia pustulata Arthur	Puccinia	Old name	Puccinia andropogonis Schwein.	Puccinia andropogonis Schwein.	Current Name	Puccinia andropogonis Schwein.	Current Name
Puccinia pygmaea Erikss.	Puccinia	Current name		Puccinia pygmaea Erikss.	Current Name	Puccinia pygmaea Erikss.	Current Name
Puccinia ranunculi Seym., Nom. illegit.	Puccinia	Old name	Tranzschelia pseudofusca M. Scholler, M. Abbasi	Puccinia ranunculi Seym.	Refers to old name as current name	Puccinia ranunculi Seym.	Refers to old name as current name
Puccinia recondita Roberge ex Desm. s.str.	Puccinia	Current name		Puccinia recondita Roberge ex Desm. s.str.	Current Name	Puccinia recondita Roberge ex Desm. s.str.	Current Name
Puccinia recondita Roberge ex Desm., sensu Cummins 1971, nom. ambig.	Puccinia	Ambiguous	Puccinia persistens Plowr., s.lat.; P. impatientis (Schwein.) Arthur; P. bromina Erikss. s.lat.	Puccinia persistens Plowr., s.lat.; P. impatientis (Schwein.) Arthur; P. bromina Erikss. s.lat.	Current Name	Puccinia persistens Plowr., s.lat.; P. impatientis (Schwein.) Arthur; P. bromina Erikss. s.lat.	Current Name
Puccinia rhamni (Pers. ex J.F. Gmel.) Wettst.	Puccinia	Old name	Puccinia coronata Corda, s.lat. & Puccinia coronata var. avenae f. sp. avenae Urban & Marková	Aecidium rhamni Pers. ex J. F. Gmel.	Refers to other name as current name	Puccinia coronata Corda, s.lat. & Puccinia coronata var. avenae f. sp. avenae Urban & Marková	Current Name
Puccinia rubella (Pers. ex J.F. Gmel.) Arthur	Puccinia	Old name	Puccinia phragmitis var. phragmitis (Schumach.) Tul.	Aecidium rubellum var. rumicis Pers. Ex J.F. Gmel	Refers to other name as current name	Puccinia phragmitis (Schumach.) Tul., current name under synonyms	Correct name in synonyms
Puccinia rubigo-vera (DC.) G. Winter, nom. ambig.	Puccinia	Ambiguous	Puccinia impatientis (Schwein.) Arthur, Puccinia recondita Roberge ex Desm. s.str. & Puccinia schedonnardi Kellerm. & Swingle	Puccinia rubigo-vera (DC.) G. Winter	Refers to old name as current name	Puccinia recondita Roberge ex Desm.	Current Name
Puccinia rubigo-vera var. agropyrina (Erikss.) Arthur	Puccinia	Old name	Puccinia persistens subsp. agropyri (Ellis & Everh.) J. Marková & Z. Urb.	No matches	Not in MycoBank - OLD	Puccinia recondita Roberge ex Desm., current name under synonyms	Correct name in synonyms
Puccinia rubigo-vera var. apocrypta (Ellis & Tracy) Arthur	Puccinia	Old name	Puccinia apocrypta Ellis & Tracy	No matches	Not in MycoBank - OLD	Puccinia apocrypta Ellis & Tracy	Current Name
Puccinia rubigo-vera f.sp. arthuri Mains	Puccinia	Old name	Puccinia persistens subsp. agropyri (Ellis & Everh.) J. Marková & Z. Urb.	Puccinia rubigo-vera f.sp. arthuri Mains	Refers to old name as current name	Puccinia rubigo-vera f.sp. arthuri Mains	Refers to old name as current name
Puccinia rubigo-vera f.sp. impatiensis Mains	Puccinia	Old name	Puccinia impatientis (Schwein.) Arthur	Puccinia rubigo-vera f.sp. impatiensis Mains	Refers to old name as current name	Puccinia rubigo-vera f.sp. impatiensis Mains	Refers to old name as current name
Puccinia rubigo-vera f.sp. indianensis Mains	Puccinia	Old name	Puccinia impatientis (Schwein.) Arthur	Puccinia rubigo-vera f.sp. indianensis Mains	Refers to old name as current name	Puccinia rubigo-vera f.sp. indianensis Mains	Refers to old name as current name
Puccinia rubigo-vera f. secalis (Erikss. & Henn.) Mains	Puccinia	Old name	Puccinia recondita Roberge ex Desm. s.str.	Puccinia dispersa var. secalis Erikss. & Henn.	Refers to other name as current name	Puccinia rubigo-vera f. secalis (Erikss. & Henn.) Mains	Refers to old name as current name
Puccinia ruelliae (Berk. & Broome) Lagerh.	Puccinia	Old name	Puccinia lateripes Berk. & Ravenel	Puccinia ruelliae (Berk. & Broome) Lagerh.	Refers to old name as current name	Puccinia ruelliae (Berk. & Broome) Lagerh.	Refers to old name as current name
Puccinia sambuci (Schwein.) Arthur	Puccinia	Current name		Aecidium sambuci Schwein., but P. sambuci (Schwein.) Arthur in homotypic synonyms	Correct name in synonyms	Puccinia sambuci (Schwein.) Arthur	Current Name
Puccinia saniculae Grev.	Puccinia	Old name	Puccinia marylandica Lindr.	Puccinia saniculae Grev.	Refers to old name as current name	Puccinia saniculae Grev.	Refers to old name as current name
Puccinia schedonnardi Kellerm. & Swingle	Puccinia	Current name		Puccinia schedonnardi Kellerm. & Swingle	Current Name	Puccinia schedonnardi Kellerm. & Swingle	Current Name
Puccinia schroeteriana Plowr. & Magnus	Puccinia	Old name	Puccinia dioicae Magnus, s.lat.	Puccinia schroeteriana Kleb.	Refers to old name as current name	Puccinia schroeteriana Kleb.	Refers to old name as current name
Puccinia sessilis J. Schröt.	Puccinia	Current name		Puccinia sessilis J. Schröt.	Current Name	Puccinia sessilis J. Schröt.	Current Name
Puccinia seymeriae Burrill	Puccinia	Current name		Puccinia seymeriae Burrill	Current Name	Puccinia seymeriae Burrill	Current Name
Puccinia seymouriana Arthur	Puccinia	Current name		Puccinia seymouriana Arthur	Current Name	Puccinia seymouriana Arthur	Current Name
Puccinia silphii Schwein.	Puccinia	Current name		Puccinia silphii Schwein.	Current Name	Puccinia silphii Schwein.	Current Name
Puccinia smilacis Schwein.	Puccinia	Current name		Puccinia smilacis Schwein.	Current Name	Puccinia smilacis Schwein.	Current Name
Puccinia sorghi Schwein.	Puccinia	Current name		Puccinia sorghi Schwein.	Current Name	Puccinia sorghi Schwein.	Current Name
Puccinia sparganioidis Ellis & Barthol.	Puccinia	Current name		Puccinia sparganioidis Ellis & Barthol.	Current Name	Puccinia sparganioidis Ellis & Barthol.	Current Name
Puccinia splendens Vize	Puccinia	Current name		Puccinia splendens Vize	Current Name	Puccinia splendens Vize	Current Name
Puccinia sporoboli Arthur	Puccinia	Current name		Puccinia sporoboli Arthur	Current Name	Puccinia sporoboli Arthur	Current Name
Puccinia sporoboli var. robusta Cummins & H.C. Greene	Puccinia	Current name		Puccinia sporoboli var. robusta Cummins & H.C. Greene	Current Name	Puccinia sporoboli var. robusta Cummins & H.C. Greene	Current Name
Puccinia stipae Arthur	Puccinia	Current name		Puccinia stipae Arthur	Current Name	Puccinia stipae Arthur	Current Name
Puccinia striiformis Westend.	Puccinia	Current name		Puccinia striiformis Westend.	Current Name	Puccinia striiformis Westend.	Current Name
Puccinia subnitens Dietel	Puccinia	Current name		Puccinia subnitens Dietel	Current Name	Puccinia subnitens Dietel	Current Name
Puccinia substerilis Ellis & Everh.	Puccinia	Current name		Puccinia substerilis Ellis & Everh.	Current Name	Puccinia substerilis Ellis & Everh.	Current Name
Puccinia substriata Ellis & Barthol.	Puccinia	Current name		Puccinia substriata Ellis & Barthol.	Current Name	Puccinia substriata Ellis & Barthol.	Current Name
Puccinia substriata var. imposita (Arthur) Ramachar & Cummins	Puccinia	Current name		Puccinia imposita Arthur, current name in taxonomic synonyms	Correct name in synonyms	Puccinia substriata Ellis & Barthol.	Refers to other name as current name
Puccinia tanaceti DC., sensu Underwood (1894) [also followed by Snyder (1897)]	Puccinia	Old name	Puccinia helianthi Schwein.	Puccinia tanaceti DC.	Refers to old name as current name	Puccinia tanaceti DC.	Refers to old name as current name
Puccinia tanaceti var. tanaceti DC.	Puccinia	Current name		Puccinia tanaceti var. tanaceti DC.	Current Name	Puccinia tanaceti var. tanaceti DC.	Current Name
Puccinia tanaceti var. dracunculina (Fahrend.) Cummins	Puccinia	Current name		Puccinia draculina Fahrend, correct name under taxonomic synonyms	Correct name in synonyms	Puccinia draculina Fahrend, correct name under synonyms	Correct name in synonyms
Puccinia taraxaci Plowr.	Puccinia	Old name	Puccinia hieracii (Röhl.) H. Mart.	Puccinia taraxaci Plowr.	Refers to old name as current name	Puccinia hieracii (Röhl.) H. Mart.	Current Name
Puccinia tenuis (Schwein.) Burrill	Puccinia	Current name		Puccinia tenuis (Schwein.) Burrill	Current Name	Puccinia tenuis (Schwein.) Burrill	Current Name
Puccinia thalictri Chevall.	Puccinia	Old name	Tranzschelia thalictri (Chev.) Dietel	Tranzschelia anemones (Pers.) Nannf., current name under taxonomic synonyms	Correct name in synonyms	Tranzschelia anemones (Pers.) Nannf., current name under synonyms	Correct name in synonyms
Puccinia thelypodii Cummins	Puccinia	Current name		Puccinia thelypodii Cummins	Current Name	Puccinia thelypodii Cummins	Current Name
Puccinia thompsonii Hume	Puccinia	Old name	Puccinia sambuci (Schwein.) Arthur	Puccinia thompsonii Hume	Refers to old name as current name	Puccinia thompsonii Hume	Refers to old name as current name
Puccinia tomipara Trel.	Puccinia	Current name		Puccinia tomipara Trel.	Current Name	Puccinia tomipara Trel.	Current Name
Puccinia triodiae Ellis & Barthol.	Puccinia	Old name	Puccinia schedonnardi Kellerm. & Swingle	Puccinia triodiae Ellis & Barthol.	Refers to old name as current name	Puccinia triodiae Ellis & Barthol.	Refers to old name as current name
Puccinia tripsaci Dietel & Holw.	Puccinia	Current name		Puccinia tripsaci Dietel & Holw.	Current Name	Puccinia tripsaci Dietel & Holw.	Current Name
Puccinia tritici auct. non Oerst.	Puccinia	Old name	Puccinia persistens subsp. triticina (Erikss.) Z. Urb. & J. Marková	Puccinia striiformis Westend.	Refers to other name as current name	Puccinia striiformis Westend., current name under synonyms	Correct name in synonyms
Puccinia triticina Erikss.	Puccinia	Old name	Puccinia persistens subsp. triticina (Erikss.) Z. Urb. & J. Marková	Puccinia triticina Erikss., current name under obligate synonyms	Correct name in synonyms	Puccinia recondita Roberge ex Desm., current name under synonyms	Correct name in synonyms
Puccinia troglodytes Lindr. [as ‘triglodytes’ by Lee (1929)]	Puccinia	Old name	Puccinia punctata var. troglodytes (Lindr.) Arthur	Puccinia troglodytes Lindr	Refers to old name as current name	Puccinia troglodytes Lindr	Refers to old name as current name
Puccinia tumidipes Peck	Puccinia	Current name		Puccinia tumidipes Peck	Current Name	Puccinia tumidipes Peck	Current Name
Puccinia urticae Lagerh.	Puccinia	Old name	Puccinia urticata F. Kern.	Puccinia urticae Lagerh.	Refers to old name as current name	No matches	Not in IndexFungorum - OLD
Puccinia urticata F. Kern	Puccinia	Current name		Puccinia urticata F. Kern	Current Name	Puccinia urticata F. Kern	Current Name
Puccinia verbenicola Arthur	Puccinia	Old name	Puccinia vilfae Arthur & Holw.	Puccinia verbenicola Arthur	Refers to old name as current name	Puccinia verbenicola Arthur	Refers to old name as current name
Puccinia verbesinae Schwein.	Puccinia	Current name		Puccinia verbesinae Schwein.	Current Name	Puccinia verbesinae Schwein.	Current Name
Puccinia vernoniae Schwein.	Puccinia	Old name	Puccinia longipes Lagerh.	Puccinia vernoniae Schwein.	Refers to old name as current name	Puccinia vernoniae Schwein.	Refers to old name as current name
Puccinia vernoniae var. caulicola Ellis & Everh.	Puccinia	Old name	Puccinia longipes var. longipes Lagerh.	No matches	Not in MycoBank - OLD	No matches	Not in IndexFungorum - OLD
Puccinia veronicarum DC., s.lat.	Puccinia	Current name		Puccinia veronicarum DC., s.lat.	Current Name	Puccinia albulensis Magnus, current name under synonyms	Correct name in synonyms
Puccinia verrucosa Link	Puccinia	Old name	Puccinia glechomatis DC.	Aecidium verrucosum Schultz	Refers to other name as current name	Puccinia arenarie (Schumach.) G. Winter, current name under synonyms	Correct name in synonyms
Puccinia vexans Farl.	Puccinia	Current name		Puccinia vexans Farl.	Current Name	Puccinia vexans Farl.	Current Name
Puccinia vilfae Arthur & Holw.	Puccinia	Current name		Puccinia vilfae Arthur & Holw.	Current Name	Puccinia vilfae Arthur & Holw.	Current Name
Puccinia violae (Schumach.) DC.	Puccinia	Current name		Puccinia violae (Schumach.) DC.	Current Name	Puccinia violae (Schumach.) DC.	Current Name
Puccinia virgata Ellis & Everh.	Puccinia	Current name		Puccinia virgata Ellis & Everh.	Current Name	Puccinia virgata Ellis & Everh.	Current Name
Puccinia vulpinoideae Dietel & Holw. [as’vulpinoidis’]	Puccinia	Old name	Puccinia dioicae Magnus, s.lat.	Puccinia vulpinoideae Dietel & Holw.	Refers to old name as current name	Puccinia vulpinoideae Dietel & Holw.	Refers to old name as current name
Puccinia windsoriae Burrill	Puccinia	Old name	Puccinia schedonnardi Kellerm. & Swingle	No matches	Not in MycoBank - OLD	No matches	Not in IndexFungorum - OLD
Puccinia windsoriae Schwein.	Puccinia	Current name		Puccinia windsoriae Schwein.	Current Name	Puccinia windsoriae Schwein.	Current Name
Puccinia xanthii Schwein.	Puccinia	Current name		Puccinia xanthii Schwein.	Current Name	Puccinia xanthii Schwein.	Current Name
Puccinia xanthii f.sp. ambrosiae-trifidae S.W.T. Batra [as ‘ambrosia-trifidae’]	Puccinia	Current name		Puccinia xanthii f.sp. ambrosiae-trifidae S.W.T. Batra [as ‘ambrosia-trifidae’]	Current Name	Puccinia xanthii f.sp. ambrosiae-trifidae S.W.T. Batra [as ‘ambrosia-trifidae’]	Current Name
Puccinia sp.	Puccinia	Current name		Puccinia sp.	Current Name	Puccinia sp.	Current Name
Pucciniastrum agrimoniae (Dietel) Tranzschel	Pucciniastrum	Current name		Quasipucciniastrum ochraceum (Bonord.) M Scholler & U. Braun	Refers to other name as current name	Pucciniastrum agrimoniae (Dietel) Tranzschel	Current Name
Pucciniastrum americanum (Farl.) Arthur	Pucciniastrum	Old name	Thekopsora americana (Farl.) Aime & McTaggart	Aculeastrum americanum (Farl.) M. Scholler & U. Braun, current name in obligate synonyms	Correct name in synonyms	Aculeastrum americanum (Farl.) M. Scholler & U. Braun, current name in synonyms	Correct name in synonyms
Pucciniastrum goeppertianum (Kuehn) Kleb.	Pucciniastrum	Old name	Calyptospora columnaris (Alb. & Schwein.) J.G. Kühn	Calyptospora columnaris (Alb. & Schwein.) J.G. Kühn, current name under synonyms	Correct name in synonyms	Calyptospora goeppertiana J.G. Kühn	Refers to other name as current name
Pucciniastrum hydrangeae (Magnus) Arthur	Pucciniastrum	Current name		Pucciniastrum hydrangeae (Magnus) Arthur	Current Name	Pucciniastrum hydrangeae (Magnus) Arthur	Current Name
Pucciniastrum myrtilli Arthur	Pucciniastrum	Old name	Naohidemyces vaccinii (Jørst.) S. Sato, Katsuya & Y. Hirats. ex Vanderweyen & Fraiture	Naohidemyces vaccinii (Jørst.) S. Sato, Katsuya & Y. Hirats. ex Vanderweyen & Fraiture	Current Name	Naohidemyces vaccinii (Jørst.) S. Sato, Katsuya & Y. Hirats. ex Vanderweyen & Fraiture	Current Name
Pucciniastrum vaccinii (G. Winter) Jørst. 1952	Pucciniastrum	Old name	Naohidemyces vaccinii (Jørst.) S. Sato, Katsuya & Y. Hirats. ex Vanderweyen & Fraiture	Naohidemyces vaccinii (Jørst.) S. Sato, Katsuya & Y. Hirats. ex Vanderweyen & Fraiture	Current Name	Naohidemyces vaccinii (Jørst.) S. Sato, Katsuya & Y. Hirats. ex Vanderweyen & Fraiture	Current Name
Pucciniosira tuberculata (Ellis & Kellerm.) Buriticá & J.F. Hennen	Pucciniosira	Current name		Aecidium tuberculatum Ellis & Kellerm, current name in synonyms	Correct name in synonyms	Pucciniosira tuberculata (Ellis & Kellerm.) Buriticá & J.F. Hennen	Current Name
Ravenelia epiphylla (Schwein) Dietel	Ravenelia	Current name		Ravenelia epiphylla (Schwein) Dietel	Current Name	Ravenelia epiphylla (Schwein) Dietel	Current Name
Roestelia lacerata (Sowerby) Fr.	Roestelia	Old name	Gymnosporangium globosum Farl.	No matches	Not in MycoBank - OLD	Roestelia lacerata (Sowerby) Fr.	Refers to old name as current name
Roestelia pyrate Thaxt.	Roestelia	Old name	Gymnosporangium juniperi-virginianae Schwein.	Gymnosporangium juniperi-virginianae Schwein.	Current Name	Gymnosporangium juniperi-virginianae Schwein.	Current Name
Teleutospora rudbeckiae (Arthur & Holw.) Arthur & Bisby	Teleutospora	Old name	Uromyces rudbeckiae Arthur & Holw.	Uromyces rudbeckiae Arthur & Holw.	Current Name	Uromyces rudbeckiae Arthur & Holw.	Current Name
Thekopsora americana (Farl.) Aime & McTaggart	Thekopsora	Current name		Aculeastrum americanum (Farl.) M. Scholler & U Braun, current name as synonym	Correct name in synonyms	Aculeastrum americanum (Farl.) M. Scholler & U Braun, current name as synonym	Correct name in synonyms
Tranzschelia arthurii Tranzschel & M.A. Litv.	Tranzschelia	Current name		Tranzschelia arthurii Tranzschel & M.A. Litv.	Current Name	Tranzschelia arthurii Tranzschel & M.A. Litv.	Current Name
Tranzschelia fusca (Pers.) Dietel	Tranzschelia	Old name	Tranzschelia pseudofusca M. Scholler, M. Abbasi	Tranzschelia anemones (Pers.) Nannf.	Refers to other name as current name	Tranzschelia anemones (Pers.) Nannf., current name under synonyms	Correct name in synonyms
Tranzschelia pruni-spinosae (Pers.) Dietel	Tranzschelia	Current name		Tranzschelia pruni-spinosae (Pers.) Dietel	Current Name	Tranzschelia pruni-spinosae (Pers.) Dietel	Current Name
Tranzschelia pruni-spinosae var. americana López-Franco & Hennen	Tranzschelia	Current name		Tranzschelia pruni-spinosae var. americana López-Franco & Hennen	Current Name	Tranzschelia pruni-spinosae (Pers.) Dietel, current name in synonyms	Correct name in synonyms
Tranzschelia pseudofusca M. Scholler & M. Abbasi	Tranzschelia	Current name		Tranzschelia pseudofusca M. Scholler & M. Abbasi	Current Name	Tranzschelia pseudofusca M. Scholler & M. Abbasi	Current Name
Tranzschelia punctata Arthur	Tranzschelia	Ambiguous	Tranzschelia arthurii Tranzschel & M.A. Litv., T. pruni-spinosae (Pers.) Dietel & Aecidium dakotense Griffiths	Tranzschelia punctata Arthur	Current Name	Tranzchelia discolor (Fuckel) Tranzchel & M.A. Litv., current name in synonyms	Correct name in synonyms
Tranzschelia thalictri (Chev.) Dietel	Tranzschelia	Current name		Tranzschelia anemones (Pers.) Nannf., current name under taxonomic synonyms	Correct name in synonyms	Tranzschelia anemones (Pers.) Nannf., current name under synonyms	Correct name in synonyms
Triphragmium ulmariae (DC.) Link	Triphragmium	Current name		Triphragmium ulmariae (DC.) Link	Current Name	Triphragmium ulmariae (DC.) Link	Current Name
Uredinopsis americana Syd. & P. Syd.	Uredinopsis	Current name		Uredinopsis americana Syd. & P. Syd.	Current Name	Uredinopsis americana Syd. & P. Syd.	Current Name
Uredinopsis arthurii Faull	Uredinopsis	Current name		Uredinopsis arthurii Faull	Current Name	Uredinopsis arthurii Faull	Current Name
Uredinopsis atkinsonii Magnus	Uredinopsis	Current name		Uredinopsis atkinsonii Magnus	Current Name	Uredinopsis atkinsonii Magnus	Current Name
Uredinopsis ceratophora Faull	Uredinopsis	Current name		Uredinopsis ceratophora Faull	Current Name	Uredinopsis ceratophora Faull	Current Name
Uredinopsis mirabilis (Peck) Magnus	Uredinopsis	Old name	Uredinopsis americana Syd. & P. Syd.	Septoria mirabilis Peck	Refers to other name as current name	names correct current name	Current Name
Uredinopsis osmundae Magnus	Uredinopsis	Current name		Uredinopsis osmundae Magnus	Current Name	Uredinopsis osmundae Magnus	Current Name
Uredinopsis pteridis Dietel & Holw.	Uredinopsis	Current name		Uredinopsis pteridis Dietel & Holw.	Current Name	Uredinopsis pteridis Dietel & Holw.	Current Name
Uredinopsis struthiopteridis F.C.M. Störmer	Uredinopsis	Current name		Uredinopsis struthiopteridis F.C.M. Störmer	Current Name	Uredinopsis struthiopteridis F.C.M. Störmer	Current Name
Uredo bigelowii (Thüm.) Arthur	Uredo	Old name	Melampsora paradoxa Dietel & Holw.	Melampsora bigelowii Thüm.	Refers to other name as current name	Melampsora bigelowii Thüm.	Refers to other name as current name
Uredo hydrangeae Berk. & M.A. Curtis	Uredo	Old name	Pucciniastrum hydrangeae (Magnus) Arthur	Uredo hydrangeae Berk. & M.A. Curtis ex Burrill	Refers to old name as current name	Pucciniastrum hydrangeae (Magnus) Arthur	Current Name
Uredo polypodii (Pers.) DC.	Uredo	Old name	Hyalopsora polypodii (Pers.) Magnus	Hyalopsora polypodii (Pers.) Magnus	Current Name	Hyalopsora polypodii (Pers.) Magnus	Current Name
Uredo similis Ellis	Uredo	Old name	Puccinia globosipes Peck	Puccinia globosipes Peck	Current Name	Uredo similis Ellis	Refers to old name as current name
Uromyces acuminatus Arthur	Uromyces	Current name		Uromyces acuminatus Arthur	Current Name	Uromyces acuminatus Arthur	Current Name
Uromyces acuminatus var. polemonii (Arthur) Davis	Uromyces	Old name	Uromyces acuminatus Arthur	Uromyces acuminatus var. polemonii (Arthur) Davis	Refers to old name as current name	Uromyces acuminatus Arthur	Current Name
Uromyces americanus Speg.	Uromyces	Current name		Uromyces americanus Speg.	Current Name	Uromyces americanus Speg.	Current Name
Uromyces amphidymus Syd. & P. Syd.	Uromyces	Current name		Uromyces amphidymus Syd. & P. Syd.	Current Name	Uromyces amphidymus Syd. & P. Syd.	Current Name
Uromyces andropogonis Tracy	Uromyces	Current name		Uromyces andropogonis Tracy	Current Name	Uromyces andropogonis Tracy	Current Name
Uromyces appendiculatus var. appendiculatus (Pers.) Unger	Uromyces	Current name		Uromyces appendiculatus var. appendiculatus (Pers.) Unger	Current Name	Uromyces appendiculatus var. appendiculatus (Pers.) Unger	Current Name
Uromyces ari-triphylli (Schwein.) Seeler	Uromyces	Current name		Uromyces ari-triphylli (Schwein.) Seeler	Current Name	Uromyces ari-triphylli (Schwein.) Seeler	Current Name
Uromyces asclepiadis Cooke	Uromyces	Current name		Uromyces asclepiadis Cooke	Current Name	Uromyces asclepiadis Cooke	Current Name
Uromyces caladii Farl.	Uromyces	Old name	Uromyces ari-triphylli (Schwein.) Seeler	Uromyces caladii Farl.	Refers to old name as current name	Uromyces caladii Farl.	Refers to old name as current name
Uromyces caryophyllinus (Schrank) J. Schröt.	Uromyces	Old name	Uromyces dianthi (Pers.) Niessl	Uromyces caryophyllinus (Schrank) G. Winter, but correct current name in taxonomic synonyms	Correct name in synonyms	Uromyces dianthi (Pers.) Niessl	Current Name
Uromyces coloradensis Ellis & Everh.	Uromyces	Current name		Uromyces coloradensis Ellis & Everh.	Current Name	Uromyces coloradensis Ellis & Everh.	Current Name
Uromyces dactylidis G.H. Otth	Uromyces	Current name		Uromyces dactylidis G.H. Otth	Current Name	Uromyces dactylidis G.H. Otth	Current Name
Uromyces dianthi (Pers.) Niessl	Uromyces	Current name		Uromyces caryophyllinus (Schrank) G. Winter, but correct current name in taxonomic synonyms	Correct name in synonyms	Uromyces dianthi (Pers.) Niessl	Current Name
Uromyces dictyospermae Ellis & Everh. ex Tranzschel	Uromyces	Current name		Uromyces dictyospermae Ellis & Everh. ex Tranzschel	Current Name	Uromyces dictyospermae Ellis & Everh. ex Tranzschel	Current Name
Uromyces elegans (Berk. & M.A. Curtis) Lagerh.	Uromyces	Current name		Aecidium elegans Berk. & M.A. Curtis, current name in taxonomic synonyms	Correct name in synonyms	Uromyces elegans (Berk. & M.A. Curtis) Lagerh.	Current Name
Uromyces eragrostidis Tracy	Uromyces	Current name		Uromyces eragrostidis Tracy	Current Name	Uromyces eragrostidis Tracy	Current Name
Uromyces euphorbiae Cooke & Peck	Uromyces	Old name	Uromyces proëminens (DC.) Lév.	Uromyces euphorbiae Cooke & Peck	Refers to old name as current name	Uromyces euphorbiae Cooke & Peck	Refers to old name as current name
Uromyces fabae (Pers.) de Bary	Uromyces	Old name	Uromyces viciae-fabae (Pers.) J. Schröt.	Uromyces fabae Fuckel	Refers to old name as current name	Uromyces viciae-fabae (Pers.) J. Schröt.	Current Name
Uromyces fallens (Desm.) Barthol.	Uromyces	Old name	Uromyces trifolii-repentis var. fallens (Arthur) Cumm.	Uromyces fallens (Desm.) Barthol.	Refers to old name as current name	Uromyces fallens (Desm.) Barthol.	Refers to old name as current name
Uromyces gaurinus (Peck) Snyder [as ‘gaurina’]	Uromyces	Old name	Uromyces plumbarius Peck	Aecidium gaurinum Peck.	Refers to other name as current name	Uromyces gaurinus (Peck) Long	Refers to old name as current name
Uromyces geranii (DC.) Lév.	Uromyces	Current name		Uromyces geranii (DC.) Lév.	Current Name	Uromyces geranii (DC.) Lév.	Current Name
Uromyces graminicola Burrill	Uromyces	Old name	Puccinia graminicola (Burrill) Demers & Castl.	Puccinia graminicola (Burrill) Demers & Castl.	Current Name	Puccinia graminicola (Burrill) Demers & Castl.	Refers to old name as current name
Uromyces halstedii De Toni	Uromyces	Current name		Uromyces halstedii De Toni	Current Name	Endoraecium phyllodiorum (Berk. & Broome) Berndt.	Refers to other name as current name
Uromyces hedysari-paniculati (Schwein.) Farl.	Uromyces	Current name		Uromyces hedysari-paniculati (Schwein.) Farl.	Current Name	Uromyces hedysari-paniculati (Schwein.) Farl.	Current Name
Uromyces hordei Tracy	Uromyces	Old name	Uromyces hordeinus (Arthur) Barthol.	Uromyces hordeinus (Arthur) Barthol.	Current Name	Puccinia hordei G.H. Otth	Refers to other name as current name
Uromyces hordeinus (Arthur) Barthol.	Uromyces	Current name		Uromyces hordeinus (Arthur) Barthol.	Current Name	Puccinia hordei G.H. Otth	Refers to other name as current name
Uromyces houstoniatus (Schwein.) J. Sheld.	Uromyces	Current name		Uromyces houstoniatus (Schwein.) J. Sheld.	Current Name	Uromyces houstoniatus (Schwein.) J. Sheld.	Current Name
Uromyces howei Peck	Uromyces	Old name	Uromyces asclepiadis Cooke	Trichobasis howei Peck.	Refers to other name as current name	Uromyces howei (Peck) De Toni	Refers to other name as current name
Uromyces hyperici M.A. Curtis	Uromyces	Old name	Uromyces triquetrus Cooke	Uredo hyperici (Schwein.)	Refers to other name as current name	Uromyces hyperici M.A. Curtis	Refers to old name as current name
Uromyces hyperici-frondosi (Schwein.) Arthur	Uromyces	Old name	Uromyces triquetrus Cooke	Aecidium hyperici-frondosi Schwein., current name under taxonomic synonyms	Correct name in synonyms	Uromyces hyperici-frondosi (Schwein.) Arthur	Refers to old name as current name
Uromyces junci (Desm.) Tul. & C. Tul.	Uromyces	Current name		Uromyces junci (Desm.) Tul. & C. Tul.	Current Name	Uromyces junci (Desm.) Tul. & C. Tul.	Current Name
Uromyces junci-effusi P. Syd. & Syd.	Uromyces	Current name		Uromyces junci-effusi P. Syd. & Syd.	Current Name	Uromyces junci-effusi P. Syd. & Syd.	Current Name
Uromyces lespedezae Peck	Uromyces	Old name	Uromyces lespedezae-procumbentis Schwein.) M.A. Curtis	Uredo lespedezae Thüm.	Refers to other name as current name	Uromyces lespedezae Peck	Refers to old name as current name
Uromyces lespedezae-procumbentis (Schwein.) M.A. Curtis	Uromyces	Current name		Uromyces lespedezae-procumbentis (Schwein.) M.A. Curtis	Current Name	Uromyces lespedezae-procumbentis (Schwein.) M.A. Curtis	Current Name
Uromyces lineolatus (Desm.) J. Schröt.	Uromyces	Old name	Uromyces lineolatus subsp. nearcticus Savile	Uromyces lineolatus (Desm.) J. Schröt.	Refers to old name as current name	Uromyces lineolatus (Desm.) J. Schröt.	Refers to old name as current name
Uromyces lineolatus subsp. nearcticus Savile	Uromyces	Current name		Uromyces lineolatus subsp. nearcticus Savile	Current Name	Uromyces lineolatus subsp. nearcticus Savile	Current Name
Uromyces magnatus Arthur	Uromyces	Old name	Uromyces acuminatus Arthur	Uromyces magnatus Arthur	Refers to old name as current name	Uromyces magnatus Arthur	Refers to old name as current name
Uromyces medicaginis Pass.	Uromyces	Old name	Uromyces striatus J. Schröt.	Uromyces medicaginis (Pass.) Pass.	Refers to old name as current name	Uromyces striatus J. Schröt.	Current Name
Uromyces minutus Dietel	Uromyces	Current name		Uromyces minutus Dietel	Current Name	Uromyces minutus Dietel	Current Name
Uromyces orobi (Pers.) G. Winter	Uromyces	Old name	Uromyces viciae-fabae (Pers.) J. Schröt	Uromyces viciae-fabae (Pers.) J. Schröt	Current Name	Uromyces viciae-fabae (Pers.) J. Schröt	Current Name
Uromyces peckianus Farl.	Uromyces	Current name		Uromyces peckianus Farl.	Current Name	Uromyces peckianus Farl.	Current Name
Uromyces perigynius Halst.	Uromyces	Current name		Uromyces perigynius Halst.	Current Name	Uromyces perigynius Halst.	Current Name
Uromyces phaseoli G. Winter	Uromyces	Old name	Uromyces appendiculatus (Pers.) Unger	Uromyces appendiculatus (Pers.) Unger	Current Name	Uromyces appendiculatus (Pers.) Unger	Current Name
Uromyces phaseoli var. strophostylis Arthur	Uromyces	Old name	Uromyces appendiculatus var. appendiculatus (Pers.) Unger	Uromyces phaseoli var. strophostylis Arthur	Refers to old name as current name	Uromyces phaseoli var. strophostylis Arthur	Refers to old name as current name
Uromyces phaseoli var. typica Arthur, nom. inval.	Uromyces	Old name	Uromyces appendiculatus var. appendiculatus (Pers.) Unger	Uromyces phaseoli var. typica Arthur	Refers to old name as current name	No matches	Not in IndexFungorum - OLD
Uromyces plumbarius Peck	Uromyces	Current name		Uromyces plumbarius Peck	Current Name	Uromyces plumbarius Peck	Current Name
Uromyces polemonii (Peck) Barthol.	Uromyces	Old name	Uromyces acuminatus Arthur	No matches	Not in MycoBank - OLD	No matches	Not in IndexFungorum - OLD
Uromyces polygoni (Pers.) Fuckel	Uromyces	Old name	Uromyces polygoni-avicularis (Pers.) G.H. Otth	Puccinia polygoni-avicularis (Pers.) P. Karst., current name in obligate synonyms	Correct name in synonyms	Uromyces polygoni-avicularis (Pers.) G.H. Otth	Current Name
Uromyces polygoni-avicularis (Pers.) G.H. Otth	Uromyces	Current name		Uromyces polygoni-avicularis (Pers.) G.H. Otth	Current Name	Uromyces polygoni-avicularis (Pers.) G.H. Otth	Current Name
Uromyces porosus (Peck) H.S. Jacks.	Uromyces	Old name	Uromyces coloradensis Ellis & Everh.	Aecidium porosum Peck	Refers to other name as current name	Uromyces coloradensis Ellis & Everh.	Current Name
Uromyces proëminens (DC.) Lév.	Uromyces	Current name		Uromyces proëminens (DC.) Lév.	Current Name	Uromyces proëminens (DC.) Lév.	Current Name
Uromyces punctatus J. Schröt.	Uromyces	Current name		Uromyces punctatus J. Schröt.	Current Name	Uromyces pisi-sativi (Pers.) Liro	Refers to other name as current name
Uromyces rhynchosporae Ellis	Uromyces	Current name		Uromyces rhynchosporae Ellis	Current Name	Uromyces rhynchosporae Ellis	Current Name
Uromyces rudbeckiae Arthur & Holw.	Uromyces	Current name		Uromyces rudbeckiae Arthur & Holw.	Current Name	Uromyces rudbeckiae Arthur & Holw.	Current Name
Uromyces scirpi Burrill	Uromyces	Old name	Uromyces lineolatus subsp. nearcticus Savile	Uromyces scirpi Burrill	Refers to old name as current name	Uromyces lineolatus (Desm.) J. Schröt.	Refers to other name as current name
Uromyces seditiosus F. Kern	Uromyces	Current name		Uromyces seditiosus F. Kern	Current Name	Uromyces seditiosus F. Kern	Current Name
Uromyces silphii (Syd. & P. Syd.) Arthur	Uromyces	Current name		Nigredo silphii (Burill) Arthur, current name in basionym	Correct name in synonyms	Uromyces silphii (Syd. & P. Syd.) Arthur	Current Name
Uromyces solidaginis-caricis Arthur	Uromyces	Old name	Uromyces perigynius Halst.	Uromyces solidaginis-caricis Arthur	Refers to old name as current name	Uromyces solidaginis-caricis Arthur	Refers to old name as current name
Uromyces sparganii Cooke & Peck	Uromyces	Current name		Uromyces sparganii Cooke & Peck	Current Name	Uromyces sparganii Cooke & Peck	Current Name
Uromyces spermacoces (Schwein.) M.A. Curtis	Uromyces	Current name		Uromyces spermacoces (Schwein.) M.A. Curtis	Current Name	Uromyces spermacoces (Schwein.) M.A. Curtis	Current Name
Uromyces sporoboli Ellis & Everh.	Uromyces	Current name		Uromyces sporoboli Ellis & Everh.	Current Name	Uromyces sporoboli Ellis & Everh.	Current Name
Uromyces striatus J. Schröt.	Uromyces	Current name		Uromyces striatus J. Schröt.	Current Name	Uromyces striatus J. Schröt.	Current Name
Uromyces terebinthi (DC.) G. Winter	Uromyces	Old name	Pileolaria brevipes Berk. & Ravenel	Pileolaria terebinthi Castagne	Refers to other name as current name	Pileolaria terebinthi (DC.) Castagne	Refers to other name as current name
Uromyces trifolii (Alb. & Schwein.) G. Winter, sensu Underwood (1894)	Uromyces	Old name	Uromyces trifolii-repentis var. trifolii-repentis Liro & Uromyces trifolii-repentis var. fallens (Arthur) Cumm.	No matches	Not in MycoBank - OLD	No matches	Not in IndexFungorum - OLD
Uromyces trifolii (Alb. & Schwein.) G. Winter	Uromyces	Old name	Uromyces trifolii-repentis var. fallens (Arthur) Cumm.	No matches	Not in MycoBank - OLD	No matches	Not in IndexFungorum - OLD
Uromyces trifolii (R. Hedw.) Lév.	Uromyces	Old name	Uromyces trifolii-repentis var. trifolii-repentis	names correct current name	Refers to old name as current name	Uromyces trifolii-repentis var. trifolii-repentis	Refers to old name as current name
Uromyces trifolii var. fallens (Desm.) Arthur	Uromyces	Old name	Uromyces trifolii-repentis var. fallens (Desm.) Arthur	Uromyces trifolii-repentis var. fallens (Desm.) Arthur	Current Name	Uromyces trifolii-repentis var. fallens (Desm.) Arthur	Current Name
Uromyces trifolii-repentis var. trifolii-repentis Liro	Uromyces	Current name		Uromyces trifolii-repentis var. trifolii-repentis Liro	Current Name	Uromyces trifolii-repentis var. trifolii-repentis Liro	Current Name
Uromyces trifolii-repentis var. fallens (Desm.) Cumm.	Uromyces	Current name		Uromyces trifolii-repentis var. fallens (Desm.) Cumm.	Current Name	Uromyces trifolii-repentis var. fallens (Desm.) Cumm.	Current Name
Uromyces triquetrus Cooke	Uromyces	Current name		Uromyces triquetrus Cooke	Current Name	Uromyces triquetrus Cooke	Current Name
Uromyces valens F. Kern	Uromyces	Current name		Uromyces valens F. Kern	Current Name	Uromyces valens F. Kern	Current Name
Uromyces verruculosus J. Schröt.	Uromyces	Current name		Uromyces verruculosus J. Schröt.	Current Name	Uromyces verruculosus J. Schröt.	Current Name
Uromyces viciae-fabae (Pers.) J. Schröt.	Uromyces	Current name		Uromyces viciae-fabae (Pers.) J. Schröt.	Current Name	Uromyces viciae-fabae (Pers.) J. Schröt.	Current Name
Uromyces vignae Barcl.	Uromyces	Current name		Uromyces vignae Barcl.	Current Name	Uromyces vignae Barcl.	Current Name
Uropyxis amorphae (M.A. Curtis) J. Schröt.	Uropyxis	Current name		Puccinia amorphae M.A. Curtis	Correct name in synonyms	Uropyxis amorphae (M.A. Curtis) J. Schröt.	Current Name
											MYCOBANK	%		index fungorum
Current name		301		Not in MycoBank - OLD	51	Not in MycoBank - OLD	0				51	7.81011		0	0
Old name or illegitimate		339		Not in MycoBank - CURRENT	2	Not in MycoBank - CURRENT	0				2	0.306279		0	0
Ambiguous		13		Not in IndexFungorum - OLD	0	Not in IndexFungorum - OLD	36				0	0		36	5.51302
Total number of names		653		Not in IndexFungorum - CURRENT	0	Not in IndexFungorum - CURRENT	2				0	0		2	0.306279
				Current Name	382	Current Name	411				382	58.4992		411	62.9403
				Refers to old name as current name	96	Refers to old name as current name	93				96	14.7014		93	14.242
				Refers to other name as current name	86	Refers to other name as current name	88				86	13.17		88	13.4763
				Correct name in synonyms	36	Correct name in synonyms	23				36	5.51302		23	3.52221
					653		653				653	100		653	100
